# Supplementary material for: Protein Thermal Stability Enhancement by Designing Salt Bridges: A Combined Computational and Experimental Study
Source: PLoS One. 2014 Nov 13;9(11):e112751. doi: 10.1371/journal.pone.0112751 (PMC4231051; doi:10.1371/journal.pone.0112751)
Supplement: Table S1 — Empirical weight index of salt-bridge pairing preferences. These weight values (wij) corresponds to the frequency of the specific types of salt bridges in a total of 10,556 surface salt bridges classified by residue pairs, Cα–Cα distances, and secondary structure locations. The sum of all the values equals to 100. (XLSX) [file pone.0112751.s003.xlsx]

## Sheet: 工作表1
Table S1. Empirical weight index of salt‐bridge pairing preferences
		ASP			GLU			r (Å)d	ASP			GLU
		Ha	Eb	Cc	H	E	C		H	E	C	H	E	C
LYS	H	0.673	0	0.0284199	0.298	0	0.047	3	0.587344	0	0.0852596	0.142099	0	0	H	ARG
		0.142099	0	0.0473664	1.44	0	0.057	4	0.0757863	0.00947329	0.0378931	1.74308	0	0.0378931
		2.43463	0.0473664	0.814703	4.661	0.028	0.843	5	0.312618	0.0568397	0.843122	2.07465	0.00947329	0.350512
		4.92611	0.0378931	0.530504	5.021	0.028	0.587	6	0.937855	0	0.217886	0.852596	0.00947329	0.208412
		0.710496	0.0378931	0.426298	0.502	0.019	0.322	7	0.274725	0.0189466	0.189466	0.274725	0.0568397	0.151573
		0.805229	0.0473664	0.701023	0.947	0.114	0.455	8	0.426298	0.0378931	0.303145	0.71997	0.123153	0.284199
		0.672603	0.0947329	0.625237	1.118	0.123	0.701	9	0.255779	0.0189466	0.388405	0.862069	0.0947329	0.445244
		0.322092	0.0378931	0.473664	0.976	0.104	0.531	10	0.312618	0.0378931	0.265252	0.786283	0.0757863	0.265252
		0.0757863	0	0.123153	0.625	0.076	0.284	11	0.113679	0.00947329	0.227359	0.521031	0.104206	0.274725
		0	0	0	0.133	0.009	0.104	12	0.0568397	0	0.0852596	0.303145	0.0284199	0.0852596
		0	0	0	0.019	0	0	13	0	0	0	0.0947329	0.0189466	0.0284199
		0	0	0	0	0	0	14	0	0	0	0	0	0
	E	0	0.0189466	0.132626	0.009	0	0.038	3	0	0	0.0378931	0	0	0	E
		0	0.786283	0.0473664	0	0.729	0.009	4	0.00947329	0.359985	0.00947329	0	0.274725	0.0189466
		0.0189466	0.123153	0.217886	0	0.417	0.246	5	0.0757863	0.132626	0.378931	0.0757863	0.322092	0.113679
		0.0284199	0.341038	0.255779	0.028	0.815	0.313	6	0.0378931	0.407351	0.350512	0.0284199	0.502084	0.208412
		0.0852596	0.113679	0.312618	0.038	0.483	0.275	7	0.0284199	0.208412	0.132626	0.0378931	0.341038	0.0473664
		0.104206	0.0852596	0.322092	0.114	0.189	0.218	8	0.0568397	0.0947329	0.151573	0.0473664	0.0568397	0.104206
		0.0947329	0.066313	0.284199	0.113	0.133	0.227	9	0.0284199	0.0284199	0.104206	0.0852596	0.0852596	0.132626
		0.0757863	0.00947329	0.161046	0.142	0.019	0.18	10	0	0.0284199	0.198939	0.113679	0.0378931	0.0947329
		0.00947329	0	0.0378931	0.066	0.047	0.066	11	0.066313	0	0.123153	0.151573	0.0189466	0.0757863
		0	0	0	0.009	0.028	0.047	12	0	0.00947329	0.0189466	0.0378931	0.0284199	0.0568397
		0	0	0	0	0.009	0	13	0	0	0	0.0378931	0	0.0284199
		0	0	0	0	0	0	14	0	0	0	0	0	0
	C	0.00947329	0.0189466	1.25047	0.00947329	0.028	0.256	3	0	0	0.293672	0.0284199	0	0.0947329	C
		0.0568397	0.00947329	0.274725	0.047	0	0.208	4	0.0189466	0	0.104206	0.0189466	0.00947329	0.0852596
		0.502084	0.104206	1.11785	1.468	0.161	0.957	5	0.899962	0.236832	2.25464	0.843122	0.066313	0.63471
		0.388405	0.142099	0.776809	0.663	0.322	0.654	6	0.161046	0.104206	0.511557	0.189466	0.161046	0.179992
		0.397878	0.066313	0.644183	0.275	0.218	0.407	7	0.236832	0.066313	0.179992	0.227359	0.0947329	0.217886
		0.397878	0.0852596	0.862069	0.407	0.18	0.502	8	0.217886	0.066313	0.217886	0.236832	0.0378931	0.236832
		0.454718	0.142099	0.644183	0.436	0.313	0.578	9	0.151573	0	0.274725	0.312618	0.066313	0.189466
		0.208412	0.066313	0.473664	0.663	0.161	0.417	10	0.189466	0.0378931	0.341038	0.378931	0.066313	0.132626
		0.0852596	0.00947329	0.161046	0.407	0.104	0.218	11	0.208412	0.0378931	0.255779	0.331565	0.0757863	0.189466
		0	0	0	0.161	0.019	0.066	12	0.0947329	0	0.07	0.198939	0.0473664	0.161046
		0	0	0	0.009	0.009	0.028	13	0	0	0	0.0947329	0.0378931	0.066313
		0	0	0	0	0	0	14	0	0	0	0.00947329	0.00947329	0
These weight values (wij) corresponds to the frequency of the specific types of salt bridges in a total of 10,556 surface salt bridges classified by residue pairs, Cα–Cα distances, and secondary structure locations. The sum of all the values equals to 100.
a H, helix; b E, beta-sheet; c C, coil
d Cα–Cα distance of salt bridges, for example, 3 stands for Cα–Cα distance ≥ 3 Å and < 4 Å; 4 stands for Cα–Cα distance ≥ 4 Å and < 5 Å, and so on.
