# Supplementary material for: Protein Thermal Stability Enhancement by Designing Salt Bridges: A Combined Computational and Experimental Study
Source: PLoS One. 2014 Nov 13;9(11):e112751. doi: 10.1371/journal.pone.0112751 (PMC4231051; doi:10.1371/journal.pone.0112751)
Supplement: Table S2 — Characteristics of 447 residues of BglA for the pre-filtering. The parameters demanded in the pre-filtering contains the structural factors (RSA, B-factor, rWCN) and the conservation score obtained from obtained from the Consurf server. (XLSX) [file pone.0112751.s004.xlsx]

## Sheet: TableS2
Table S2. Characteristics of 447 residues of BglA for the pre-filtering
Position	Residue	RSAa	B-factor	z_B-factorb	rWCNc	z_rWCNd	Conservatione
2	T	0.73	20.14	0.396	1.3341	3.2724	5
3	I	0.53	15.97	-0.2198	1.1286	2.0221	8
4	F	0.12	15.01	-0.3615	0.9606	1.0003	1
5	Q	0.5	18.5	0.1538	0.9974	1.2242	1
6	F	0.02	18.02	0.0829	0.8861	0.5469	9
7	P	0.34	17	-0.0677	0.9734	1.078	9
8	Q	0.74	28.73	1.6643	1.11	1.9091	1
9	D	0.8	33.38	2.351	1.0028	1.2568	5
10	F	0.02	16.72	-0.109	0.7993	0.0194	9
11	M	0.09	19.83	0.3502	0.7198	-0.4646	3
12	W	0	13.32	-0.6111	0.6674	-0.7832	6
13	G	0	13.88	-0.5284	0.6071	-1.1499	9
14	T	0	17.47	0.0017	0.5821	-1.3023	5
15	A	0	14.73	-0.4029	0.5688	-1.3828	8
16	T	0	11.77	-0.84	0.59	-1.2539	8
17	A	0	13.25	-0.6214	0.5878	-1.2676	8
18	A	0.02	15.07	-0.3527	0.6022	-1.1795	8
19	Y	0.03	13.28	-0.617	0.624	-1.0474	7
20	Q	0	14.01	-0.5092	0.6068	-1.1516	9
21	I	0.04	15.13	-0.3438	0.612	-1.1204	7
22	E	0.05	18.7	0.1833	0.6339	-0.9869	9
23	G	0.08	33.91	2.4292	0.672	-0.7551	9
24	A	0.05	24.9	1.0988	0.8003	0.025	8
25	Y	0.19	21.03	0.5274	0.7803	-0.0966	5
26	Q	0.7	22.44	0.7356	0.9291	0.8085	4
27	E	0.35	23.29	0.8611	0.9439	0.8989	6
28	D	0.31	20.87	0.5037	0.9924	1.1935	9
29	G	0.54	24.67	1.0649	0.9543	0.9619	9
30	R	0.08	20.41	0.4358	0.7534	-0.2602	7
31	G	0.17	15.99	-0.2168	0.7709	-0.1535	8
32	L	0.44	17.95	0.0726	0.7695	-0.1623	4
33	S	0	13.48	-0.5875	0.6448	-0.9206	8
34	I	0.04	13.33	-0.6096	0.6701	-0.7669	7
35	W	0	15.95	-0.2227	0.6547	-0.8606	9
36	D	0	14.9	-0.3778	0.7218	-0.4525	9
37	T	0.33	15.78	-0.2478	0.7971	0.0059	3
38	F	0.05	11.71	-0.8488	0.7398	-0.3426	8
39	A	0.03	13.68	-0.5579	0.7372	-0.3588	6
40	H	0.4	20.03	0.3797	0.9041	0.6569	7
41	T	0.36	15.44	-0.298	0.9778	1.1052	4
42	P	0.82	14.57	-0.4265	1.1356	2.0651	3
43	G	0.9	17.39	-0.0101	1.0911	1.7944	3
44	K	0.41	19.52	0.3044	0.865	0.419	3
45	V	0.04	17.48	0.0032	0.7701	-0.1584	6
46	F	0.45	18.54	0.1597	0.884	0.5343	1
47	N	0.74	20.51	0.4506	1.0577	1.5913	3
48	G	0.48	13.3	-0.614	0.9449	0.9049	5
49	D	0.18	11.9	-0.8208	0.8357	0.2404	2
50	N	0.22	12.12	-0.7883	0.7568	-0.2394	7
51	G	0.01	12.05	-0.7986	0.6918	-0.6346	6
52	N	0.22	16.86	-0.0884	0.8046	0.0511	8
53	V	0.49	11.1	-0.9389	0.7752	-0.1274	6
54	A	0.03	10.1	-1.0865	0.6827	-0.6904	9
55	C	0	12.81	-0.6864	0.6898	-0.6467	7
56	D	0.11	13.57	-0.5742	0.7155	-0.4905	8
57	S	0.01	15.45	-0.2966	0.675	-0.7372	8
58	Y	0.02	19.56	0.3103	0.7428	-0.3244	8
59	H	0.41	15.91	-0.2286	0.8967	0.6114	6
60	R	0.35	14.04	-0.5048	0.8253	0.1771	5
61	Y	0.13	16.66	-0.1179	0.7505	-0.2779	4
62	E	0.57	21.57	0.6071	0.8749	0.479	4
63	E	0.27	20.55	0.4565	0.8821	0.5229	7
64	D	0.02	18.4	0.139	0.7354	-0.3694	9
65	I	0.02	13.7	-0.555	0.7392	-0.3465	6
66	R	0.51	16.53	-0.1371	0.8629	0.4061	1
67	L	0.06	16.11	-0.1991	0.7964	0.0014	6
68	M	0.01	21.7	0.6263	0.7082	-0.5352	6
69	K	0.46	21.19	0.551	0.8063	0.0619	6
70	E	0.41	25.26	1.152	0.9087	0.6849	4
71	L	0	18.96	0.2217	0.7585	-0.2289	6
72	G	0.4	24.27	1.0058	0.8236	0.1669	6
73	I	0.06	24.18	0.9925	0.7098	-0.5251	4
74	R	0.3	29.79	1.8209	0.7393	-0.3461	5
75	T	0	22.37	0.7252	0.6445	-0.9227	5
76	Y	0.05	13.98	-0.5136	0.614	-1.1078	8
77	R	0	16.1	-0.2006	0.579	-1.3211	9
78	F	0.04	16.52	-0.1386	0.5891	-1.2596	8
79	S	0.01	14.09	-0.4974	0.5746	-1.3478	9
80	V	0	14.17	-0.4856	0.6202	-1.0701	7
81	S	0.01	15.11	-0.3468	0.6278	-1.024	8
82	W	0	18.18	0.1065	0.6331	-0.9918	8
83	P	0	11.22	-0.9212	0.6348	-0.9815	8
84	R	0.02	16.29	-0.1725	0.6696	-0.7697	9
85	I	0	17.2	-0.0382	0.6952	-0.6139	7
86	F	0	11.81	-0.834	0.7146	-0.4958	4
87	P	0.28	17.69	0.0342	0.7311	-0.3955	9
88	N	0.45	44.03	3.9235	0.8334	0.2265	2
89	G	0	53.65	5.344	0.7295	-0.4057	9
90	D	0.37	64.23	6.9063	0.8918	0.582	2
91	G	0.28	51.69	5.0546	1.0363	1.461	7
92	E	0.82	50.67	4.904	1.0977	1.8344	1
93	V	0.39	39.06	3.1897	0.9311	0.8206	7
94	N	0.15	29.53	1.7825	0.8784	0.5003	9
95	Q	0.46	28.91	1.6909	0.9772	1.1012	1
96	E	0.46	34.11	2.4588	0.9286	0.8055	3
97	G	0.01	21.7	0.6263	0.7455	-0.3079	8
98	L	0.01	19.65	0.3236	0.7821	-0.0852	6
99	D	0.33	20.86	0.5023	0.8774	0.4941	3
100	Y	0.03	17.18	-0.0411	0.7973	0.007	6
101	Y	0.02	14.42	-0.4487	0.7236	-0.4415	9
102	H	0.14	17.21	-0.0367	0.8152	0.1159	5
103	R	0.38	19.63	0.3206	0.8652	0.42	5
104	V	0.05	14.61	-0.4206	0.742	-0.3296	6
105	V	0.01	9.86	-1.122	0.7311	-0.3955	8
106	D	0.35	15.47	-0.2936	0.8641	0.4136	7
107	L	0.23	16.56	-0.1327	0.8459	0.3027	4
108	L	0	19.23	0.2616	0.7353	-0.3703	8
109	N	0.37	20.08	0.3871	0.8337	0.2282	4
110	D	0.77	26.32	1.3085	1.0106	1.3044	1
111	N	0.28	23.22	0.8507	0.9227	0.77	6
112	G	0.64	19.95	0.3679	0.9321	0.8268	5
113	I	0.01	18.06	0.0888	0.7375	-0.3567	9
114	E	0.37	18.84	0.204	0.7264	-0.4241	3
115	P	0.01	15.71	-0.2582	0.6581	-0.8397	9
116	F	0	13.29	-0.6155	0.6106	-1.1286	2
117	C	0	13.07	-0.648	0.6013	-1.1853	7
118	T	0	11.42	-0.8916	0.5665	-1.3969	9
119	L	0	8.43	-1.3331	0.5952	-1.2225	7
120	Y	0.01	10.93	-0.964	0.5853	-1.2825	7
121	H	0.01	9.66	-1.1515	0.5873	-1.2706	9
122	W	0.04	10.89	-0.9699	0.6168	-1.0911	6
123	D	0	18.08	0.0918	0.6149	-1.1027	9
124	L	0	17.44	-0.0027	0.6372	-0.9667	8
125	P	0	17.77	0.046	0.6512	-0.8817	9
126	Q	0.18	17.1	-0.0529	0.734	-0.378	8
127	A	0.32	19.57	0.3118	0.8497	0.3255	4
128	L	0.03	17.97	0.0755	0.7545	-0.2532	9
129	Q	0.17	21.73	0.6307	0.7341	-0.3777	6
130	D	0.72	29.37	1.7589	0.9487	0.928	4
131	A	0.32	28.24	1.592	0.9788	1.1111	1
132	G	0.42	32.19	2.1753	0.8646	0.4166	9
133	G	0	28.15	1.5787	0.7032	-0.5656	9
134	W	0.03	19.79	0.3443	0.6793	-0.7107	6
135	G	0.35	24.59	1.053	0.7631	-0.2011	5
136	N	0.28	25.85	1.2391	0.8392	0.2621	8
137	R	0.26	25.26	1.152	0.8545	0.3549	7
138	R	0.45	34.08	2.4543	0.8986	0.6233	1
139	T	0	21.29	0.5658	0.723	-0.4453	6
140	I	0.03	14.86	-0.3837	0.7082	-0.535	6
141	Q	0.7	18.57	0.1641	0.8146	0.1119	3
142	A	0	12.78	-0.6908	0.7469	-0.2998	1
143	F	0	15.19	-0.335	0.6673	-0.7837	8
144	V	0.11	16.09	-0.2021	0.7093	-0.5285	1
145	Q	0.31	18.29	0.1228	0.7913	-0.0293	1
146	F	0	15.47	-0.2936	0.6923	-0.632	8
147	A	0	17.84	0.0563	0.669	-0.7733	9
148	E	0.26	22.88	0.8005	0.762	-0.2078	1
149	T	0.12	17.65	0.0283	0.7936	-0.0157	1
150	M	0.01	15.7	-0.2597	0.7125	-0.5088	5
151	F	0	16.94	-0.0766	0.7332	-0.383	7
152	R	0.65	27.24	1.4443	0.8786	0.5016	1
153	E	0.32	21.87	0.6514	0.8788	0.503	3
154	F	0	23.26	0.8567	0.7979	0.0105	6
155	H	0.45	29.85	1.8297	0.8525	0.3427	6
156	G	0.59	28.3	1.6009	0.983	1.1364	7
157	K	0.27	21.96	0.6647	0.8602	0.3895	7
158	I	0.01	15.42	-0.301	0.734	-0.3782	9
159	Q	0.39	15.01	-0.3615	0.7481	-0.2922	5
160	H	0.07	14.63	-0.4176	0.6667	-0.7876	1
161	W	0	13.22	-0.6258	0.6157	-1.0979	7
162	L	0	17.45	-0.0012	0.5759	-1.3398	5
163	T	0	15.27	-0.3231	0.5919	-1.2422	9
164	F	0	20.01	0.3768	0.575	-1.3451	5
165	N	0	19.28	0.269	0.5699	-1.376	9
166	E	0.06	20.1	0.39	0.574	-1.3512	9
167	P	0	14.9	-0.3778	0.5873	-1.2707	8
168	W	0.12	13.77	-0.5446	0.6064	-1.1541	1
169	C	0.06	20.96	0.517	0.6161	-1.0955	5
170	I	0.04	15.45	-0.2966	0.604	-1.1688	1
171	A	0	11.1	-0.9389	0.6015	-1.1838	5
172	F	0	14.91	-0.3763	0.6396	-0.9521	1
173	L	0.16	16.87	-0.0869	0.6562	-0.8511	1
174	S	0.02	19.16	0.2512	0.6161	-1.095	6
175	N	0.04	21.1	0.5377	0.6469	-0.9079	7
176	M	0.19	19.3	0.2719	0.7002	-0.5834	1
177	L	0.44	17.73	0.0401	0.7788	-0.1058	4
178	G	0.17	18.32	0.1272	0.7202	-0.4619	8
179	V	0.41	15.85	-0.2375	0.763	-0.2016	1
180	H	0.1	16.71	-0.1105	0.6688	-0.7748	6
181	A	0.03	17.72	0.0386	0.6476	-0.9036	8
182	P	0.22	19.05	0.235	0.6991	-0.5904	9
183	G	0.18	18.9	0.2129	0.72	-0.4632	8
184	L	0.4	20.63	0.4683	0.7846	-0.0704	2
185	T	0.68	20.98	0.52	0.838	0.2548	1
186	N	0.45	22.07	0.6809	0.8695	0.4463	4
187	L	0.1	19.3	0.2719	0.8121	0.0967	1
188	Q	0.25	22.58	0.7562	0.8343	0.232	3
189	T	0.24	19.35	0.2793	0.7698	-0.1605	3
190	A	0	18.21	0.111	0.6521	-0.8762	6
191	I	0	19.76	0.3398	0.6941	-0.6205	4
192	D	0.21	19.92	0.3635	0.7129	-0.5065	3
193	V	0.02	13.01	-0.6569	0.6343	-0.9846	6
194	G	0	17.59	0.0194	0.627	-1.0289	3
195	H	0	20.71	0.4801	0.6779	-0.7194	9
196	H	0.05	19.17	0.2527	0.6684	-0.7771	7
197	L	0	17.74	0.0416	0.6218	-1.0604	4
198	L	0	15.3	-0.3187	0.6317	-1.0001	7
199	V	0.01	16.12	-0.1976	0.6783	-0.7166	7
200	A	0	12.46	-0.7381	0.6469	-0.9078	8
201	H	0	16.82	-0.0943	0.6239	-1.0476	9
202	G	0	18.52	0.1567	0.6641	-0.8034	8
203	L	0.27	15.73	-0.2552	0.7412	-0.3343	1
204	S	0	14.14	-0.49	0.6772	-0.7239	7
205	V	0	14.5	-0.4368	0.7017	-0.5747	7
206	R	0.34	19.46	0.2955	0.8227	0.1613	6
207	R	0.27	18.8	0.1981	0.8159	0.1201	3
208	F	0.02	17.71	0.0371	0.7559	-0.2446	4
209	R	0.35	22.02	0.6736	0.8993	0.6272	7
210	E	0.58	18.05	0.0873	1.054	1.5682	4
211	L	0.31	21.07	0.5333	1.0054	1.2729	1
212	G	0.55	21.36	0.5761	1.041	1.4894	1
213	T	0.09	20.99	0.5215	0.863	0.4063	4
214	S	0.16	23.51	0.8936	0.8921	0.5837	1
215	G	0.41	19.33	0.2764	0.8096	0.0818	7
216	Q	0.16	16.55	-0.1341	0.7653	-0.1879	4
217	I	0	13.23	-0.6244	0.6624	-0.8138	8
218	G	0	8.8	-1.2785	0.6163	-1.0941	9
219	I	0.01	12.48	-0.7351	0.5859	-1.279	7
220	A	0	12.46	-0.7381	0.5588	-1.4436	6
221	P	0.01	18.29	0.1228	0.5744	-1.3488	6
222	N	0.1	18.15	0.1021	0.5884	-1.2639	6
223	V	0.06	17.75	0.043	0.6193	-1.0758	1
224	S	0.12	13.43	-0.5948	0.6618	-0.8171	3
225	W	0.1	12.86	-0.679	0.6938	-0.6226	4
226	A	0.03	11.84	-0.8296	0.7281	-0.4139	4
227	V	0.21	12.32	-0.7587	0.8491	0.3218	5
228	P	0.37	13.46	-0.5904	0.8801	0.5106	8
229	Y	0.52	16.08	-0.2035	1.0343	1.4487	1
230	S	0.34	18.9	0.2129	1.2077	2.5033	5
231	T	0.96	23.62	0.9098	1.3349	3.2773	1
232	S	0.25	15.36	-0.3099	1.2483	2.7505	4
233	E	0.67	27.14	1.4296	1.2096	2.5151	1
234	E	0.55	23.99	0.9644	1.066	1.6413	2
235	D	0.05	18	0.08	0.8624	0.4032	8
236	K	0.58	14.51	-0.4354	0.9059	0.6679	2
237	A	0.33	15.7	-0.2597	0.8986	0.6233	1
238	A	0	11.8	-0.8355	0.7718	-0.1481	8
239	C	0.04	13.89	-0.5269	0.7355	-0.3689	6
240	A	0.29	9.57	-1.1648	0.7883	-0.048	3
241	R	0.06	11.87	-0.8252	0.7443	-0.3154	7
242	T	0.15	12.76	-0.6938	0.7053	-0.5529	1
243	I	0.06	12.53	-0.7277	0.6799	-0.7073	1
244	S	0.04	11.78	-0.8385	0.6845	-0.679	2
245	L	0	13.76	-0.5461	0.6712	-0.7601	6
246	H	0.14	14.89	-0.3793	0.6276	-1.0251	1
247	S	0	17.23	-0.0337	0.629	-1.017	7
248	D	0.01	19.51	0.3029	0.6712	-0.7603	6
249	W	0	22	0.6706	0.6626	-0.8126	3
250	F	0	16.82	-0.0943	0.6388	-0.957	6
251	L	0	14.22	-0.4782	0.6598	-0.8297	8
252	Q	0.17	14.95	-0.3704	0.7157	-0.4892	7
253	P	0	13.84	-0.5343	0.6911	-0.6393	9
254	I	0.03	13.04	-0.6524	0.6851	-0.6757	6
255	Y	0.26	17.2	-0.0382	0.795	-0.0068	3
256	Q	0.49	26.26	1.2996	0.8995	0.6285	3
257	G	0.43	25.06	1.1224	0.863	0.4063	9
258	S	0.37	18.35	0.1316	0.8622	0.4019	2
259	Y	0.05	17.18	-0.0411	0.7963	0.0008	9
260	P	0.02	18.08	0.0918	0.8279	0.1928	8
261	Q	0.56	16.61	-0.1253	0.9678	1.0441	1
262	F	0.37	15.24	-0.3276	0.9635	1.018	1
263	L	0	16.47	-0.146	0.8048	0.0525	6
264	V	0.25	15.79	-0.2464	0.8545	0.355	5
265	D	0.44	22.64	0.7651	0.9913	1.1869	1
266	W	0.18	22.4	0.7297	0.9161	0.7295	1
267	F	0.01	20.11	0.3915	0.8512	0.3352	6
268	A	0.38	22.35	0.7223	0.9759	1.0933	1
269	E	0.76	36.16	2.7615	1.1445	2.1192	1
270	Q	0.4	36.39	2.7954	1.0664	1.6436	5
271	G	0.74	31.96	2.1413	1.1403	2.0933	6
272	A	0.02	23.87	0.9467	0.9346	0.8422	1
273	T	0.63	26.86	1.3882	0.9638	1.0196	1
274	V	0.17	21.73	0.6307	0.8724	0.4641	5
275	P	0.3	24.08	0.9777	0.9608	1.0015	2
276	I	0.45	21.37	0.5776	0.9731	1.0765	1
277	Q	0.52	25.04	1.1195	1.1183	1.9598	2
278	D	0.97	30.25	1.8888	1.2592	2.8168	1
279	G	0.43	28.83	1.6791	1.1121	1.9219	4
280	D	0.02	25.66	1.211	0.8712	0.4565	8
281	M	0.17	22.81	0.7902	0.8389	0.2599	6
282	D	0.78	24.21	0.9969	0.9362	0.8521	1
283	I	0.14	21.9	0.6558	0.8154	0.1172	1
284	I	0	15.66	-0.2656	0.6893	-0.6502	7
285	G	0.34	16.05	-0.208	0.7644	-0.1932	1
286	E	0.17	19.1	0.2424	0.8085	0.075	6
287	P	0.59	19.95	0.3679	0.8842	0.5357	6
288	I	0.12	15.94	-0.2242	0.7544	-0.254	4
289	D	0.38	17.18	-0.0411	0.7869	-0.0564	9
290	M	0	15.99	-0.2168	0.688	-0.6578	6
291	I	0	12.49	-0.7336	0.6183	-1.0819	6
292	G	0	13.7	-0.555	0.5702	-1.3742	8
293	I	0	16.55	-0.1341	0.5819	-1.3032	5
294	N	0.01	14.71	-0.4058	0.5743	-1.3496	9
295	Y	0	8.15	-1.3745	0.6163	-1.0942	8
296	Y	0.12	8.63	-1.3036	0.658	-0.8406	8
297	S	0.2	11.51	-0.8783	0.6955	-0.6124	7
298	M	0.03	13.07	-0.648	0.719	-0.4694	6
299	S	0.1	10.58	-1.0157	0.7768	-0.1176	2
300	V	0.09	9.81	-1.1294	0.8279	0.1928	1
301	N	0.03	12.75	-0.6952	0.7766	-0.1192	5
302	R	0.37	15.5	-0.2892	0.8632	0.4081	3
303	F	0.25	15.24	-0.3276	0.9019	0.6434	1
304	N	0.24	20.58	0.4609	1.0145	1.3279	1
305	P	0.47	28.09	1.5698	1.1568	2.1938	5
306	E	0.83	26.96	1.403	1.2047	2.4852	4
307	A	0.23	18.42	0.142	0.9439	0.8988	2
308	G	0.59	22.36	0.7238	0.953	0.9541	7
309	F	0.11	18.14	0.1006	0.9249	0.7832	3
310	L	0.11	15.78	-0.2478	0.8307	0.2103	1
311	Q	0.25	16.18	-0.1888	0.8429	0.2843	1
312	S	0.12	17.59	0.0194	0.7781	-0.1099	4
313	E	0.25	16.74	-0.1061	0.8691	0.444	2
314	E	0.57	17.98	0.077	0.8666	0.4283	1
315	I	0.14	10.3	-1.057	0.9939	1.2032	1
316	N	0.84	13.16	-0.6347	1.0942	1.8133	1
317	M	0.47	11.03	-0.9492	1.134	2.0549	1
318	G	0.69	7.89	-1.4129	1.2548	2.7901	1
319	L	0.37	8.51	-1.3213	1.0717	1.676	1
320	P	0.7	13.99	-0.5121	1.0495	1.5409	5
321	V	0.42	10.46	-1.0334	0.8487	0.3199	1
322	T	0.05	10.63	-1.0083	0.7835	-0.0772	6
323	D	0.34	10.52	-1.0245	0.8512	0.3347	5
324	I	0.16	13.44	-0.5934	0.8269	0.1869	6
325	G	0.48	14.09	-0.4974	0.8832	0.5293	3
326	W	0.34	15.21	-0.332	0.782	-0.0859	7
327	P	0.17	17.12	-0.05	0.789	-0.0436	1
328	V	0.22	13.55	-0.5771	0.7819	-0.0864	5
329	E	0.21	9.96	-1.1072	0.815	0.1149	2
330	S	0.1	16.11	-0.1991	0.7406	-0.3382	7
331	R	0.37	15.57	-0.2788	0.8213	0.1529	1
332	G	0	15.61	-0.2729	0.7147	-0.4957	8
333	L	0	15.03	-0.3586	0.672	-0.755	5
334	Y	0.14	15.74	-0.2537	0.7445	-0.3143	6
335	E	0.33	16.88	-0.0854	0.7898	-0.0384	5
336	V	0	17.25	-0.0308	0.6985	-0.5941	6
337	L	0	14.18	-0.4841	0.7067	-0.5442	9
338	H	0.35	16.77	-0.1017	0.8242	0.1707	3
339	Y	0.23	14.93	-0.3734	0.8187	0.1374	3
340	L	0	19.36	0.2808	0.7471	-0.2985	4
341	Q	0.23	20.06	0.3841	0.8369	0.2477	5
342	K	0.42	18.23	0.1139	0.9426	0.8909	1
343	Y	0.07	13.69	-0.5564	0.8699	0.4486	9
344	G	0.4	14.64	-0.4162	0.9541	0.961	4
345	N	0.4	15.64	-0.2685	0.9233	0.7733	6
346	I	0.13	11.72	-0.8473	0.8202	0.1462	4
347	D	0.27	17.05	-0.0603	0.7528	-0.264	3
348	I	0.01	13.79	-0.5417	0.6512	-0.8818	7
349	Y	0.05	13.89	-0.5269	0.6088	-1.1398	5
350	I	0	11.51	-0.8783	0.5858	-1.2795	9
351	T	0	12.77	-0.6923	0.5684	-1.3852	8
352	E	0.03	14.35	-0.459	0.5683	-1.3862	9
353	N	0	13.49	-0.586	0.5987	-1.2008	9
354	G	0.03	9.02	-1.246	0.6232	-1.052	9
355	A	0.01	7.39	-1.4867	0.6647	-0.7995	6
356	C	0	10.63	-1.0083	0.6789	-0.7135	7
357	I	0.02	8.96	-1.2549	0.7443	-0.3151	1
358	N	0.27	15.08	-0.3512	0.8319	0.2175	2
359	D	0.26	16.92	-0.0795	0.9006	0.6353	6
360	E	0.43	20.66	0.4727	0.9512	0.943	1
361	V	0.34	19.75	0.3384	0.9882	1.1681	1
362	V	0.58	18.63	0.173	1.226	2.6149	1
363	N	0.91	25.25	1.1505	1.4612	4.0454	3
364	G	0.65	22.38	0.7267	1.2542	2.786	3
365	K	0.41	19.07	0.238	1.0065	1.2793	1
366	V	0	11.35	-0.902	0.8408	0.2713	5
367	Q	0.43	14.85	-0.3852	0.9552	0.9676	3
368	D	0	13.77	-0.5446	0.8049	0.0531	9
369	D	0.52	13.9	-0.5254	0.9099	0.6921	2
370	R	0.42	11.41	-0.8931	0.8412	0.2741	1
371	R	0.01	11.33	-0.9049	0.7052	-0.5532	9
372	I	0.15	10.28	-1.06	0.749	-0.2871	7
373	S	0.39	10.93	-0.964	0.8204	0.1476	4
374	Y	0.02	9.77	-1.1353	0.7251	-0.4324	8
375	M	0.01	15.3	-0.3187	0.6823	-0.6924	3
376	Q	0.25	16.45	-0.1489	0.7604	-0.2177	3
377	Q	0.35	11.68	-0.8532	0.7807	-0.0938	1
378	H	0	12.87	-0.6775	0.6815	-0.6975	8
379	L	0	12.35	-0.7543	0.7004	-0.5824	7
380	V	0.19	15.21	-0.332	0.7824	-0.0834	1
381	Q	0.09	13.5	-0.5845	0.7342	-0.3767	7
382	V	0	16.06	-0.2065	0.6988	-0.5921	4
383	H	0.14	16.67	-0.1164	0.7834	-0.0777	4
384	R	0.45	16.61	-0.1253	0.854	0.3517	4
385	T	0	12.96	-0.6642	0.7823	-0.0842	8
386	I	0.13	16.52	-0.1386	0.8085	0.0754	9
387	H	0.66	25.74	1.2228	0.9941	1.204	1
388	K	0.31	0	-2.5779	1.0324	1.4372	6
389	G	0.46	16.54	-0.1356	1.0355	1.4561	7
390	L	0.1	14.22	-0.4782	0.8466	0.3068	5
391	H	0.41	16.74	-0.1061	0.8168	0.1255	6
392	V	0.04	12.44	-0.741	0.7042	-0.5591	7
393	K	0.34	14.67	-0.4117	0.7257	-0.4286	6
394	G	0	7.58	-1.4586	0.6487	-0.8971	8
395	Y	0	3.53	-2.0567	0.6169	-1.0904	9
396	M	0	10.79	-0.9847	0.5711	-1.3692	4
397	A	0.02	7.4	-1.4852	0.5895	-1.2572	6
398	W	0.04	12.87	-0.6775	0.5752	-1.344	8
399	S	0	26.3	1.3055	0.5785	-1.3242	9
400	L	0	17.67	0.0312	0.6111	-1.1255	6
401	L	0	9.55	-1.1678	0.6165	-1.093	7
402	D	0	12.5	-0.7322	0.6295	-1.0137	9
403	N	0.01	19.83	0.3502	0.6359	-0.9751	8
404	F	0	12.77	-0.6923	0.6397	-0.9518	8
405	E	0.12	16.45	-0.1489	0.6556	-0.8551	9
406	W	0.03	12.3	-0.7617	0.6738	-0.7441	8
407	A	0.2	8.49	-1.3243	0.7271	-0.4203	5
408	E	0.34	11.2	-0.9241	0.7549	-0.251	2
409	G	0	11.7	-0.8503	0.7047	-0.5561	9
410	Y	0.16	19.21	0.2586	0.7481	-0.2924	8
411	N	0.47	22.48	0.7415	0.8559	0.3633	4
412	M	0.11	13.53	-0.5801	0.7456	-0.3078	4
413	R	0.09	11.9	-0.8208	0.679	-0.7125	8
414	F	0.01	8.61	-1.3066	0.6265	-1.032	7
415	G	0	8.43	-1.3331	0.5972	-1.2101	9
416	M	0.01	13.44	-0.5934	0.6407	-0.9457	5
417	I	0	6.03	-1.6875	0.6552	-0.8574	6
418	H	0.01	11.11	-0.9374	0.709	-0.5302	6
419	V	0	11.73	-0.8459	0.7396	-0.3438	9
420	D	0.27	18.01	0.0814	0.8808	0.515	8
421	F	0.21	19.96	0.3694	0.8824	0.5249	4
422	R	0.86	24.21	0.9969	1.1316	2.0407	3
423	T	0.47	12.07	-0.7957	1.1099	1.9086	8
424	Q	0.07	10.96	-0.9596	0.8897	0.5688	5
425	V	0.47	15.05	-0.3556	0.9527	0.9525	4
426	R	0.07	13.08	-0.6465	0.8288	0.1986	9
427	T	0.2	11.92	-0.8178	0.8547	0.3563	5
428	P	0.12	9.72	-1.1427	0.7718	-0.1481	4
429	K	0	7.9	-1.4114	0.7358	-0.367	8
430	E	0.25	13.39	-0.6007	0.8304	0.2082	4
431	S	0	13.5	-0.5845	0.7181	-0.4747	9
432	Y	0	11.68	-0.8532	0.7083	-0.5345	6
433	Y	0.34	10.86	-0.9743	0.848	0.3157	2
434	W	0.17	14.11	-0.4944	0.8249	0.1749	4
435	Y	0	13.68	-0.5579	0.7217	-0.4527	7
436	R	0.35	16.81	-0.0958	0.7692	-0.164	4
437	N	0.54	19.4	0.2867	0.8828	0.5271	1
438	V	0.04	12.97	-0.6628	0.7878	-0.051	4
439	V	0.04	13.31	-0.6126	0.7552	-0.2494	6
440	S	0.54	20.34	0.4255	0.905	0.6621	2
441	N	0.42	15.38	-0.3069	1.0076	1.2864	4
442	N	0.09	3.1	-2.1202	0.8776	0.4952	8
443	W	0.34	15.56	-0.2803	0.8823	0.5243	4
444	L	0.01	15.83	-0.2405	0.8739	0.473	6
445	E	0.33	14.68	-0.4103	1.0102	1.3018	5
446	T	0.23	13.77	-0.5446	1.0833	1.7464	5
447	R	0.78	25.8	1.2317	1.3619	3.4417	3
448	R	1.19	49.39	4.715	1.7255	5.6533	8
The parameters demanded in the pre-filtering contains the structural factors (RSA, B-factor, rWCN) and the conservation score obtained from the Consurf server.
a RSA: relative solvent accessibity
b z_B-factor: Z-score of B-factor
c rWCN: rWCN is the reciprocal of WCN; the WCN of an atom is the sum of the inverse squares of the distances between the atom and other atoms.
d z_rWCN: Z-score of B-factor
e The conservation scores were obtained from the Consurf server
