# Supplementary material for: Protein Thermal Stability Enhancement by Designing Salt Bridges: A Combined Computational and Experimental Study
Source: PLoS One. 2014 Nov 13;9(11):e112751. doi: 10.1371/journal.pone.0112751 (PMC4231051; doi:10.1371/journal.pone.0112751)
Supplement: Table S3 — A total of 34 residues fit the pre-filtering criteria in BglA. The listed 34 residues fit the pre-filtering criteria as follows: polar or charge amino acids (STCNQ/KRDE), RSA>35%, z_bf>0, z_rWCN>0, and sequence conservation <4. (XLSX) [file pone.0112751.s005.xlsx]

## Sheet: TableS3
Table S3. A total of 34 residues fit the pre-filtering criteria in BglA
Position	Residue	RSAa	z_B-factorb	z_rWCNc	Conservationd
5	Q	0.5	0.154	1.224	1
8	Q	0.74	1.664	1.909	1
44	K	0.41	0.304	0.419	3
47	N	0.74	0.451	1.591	3
88	N	0.45	3.923	0.227	2
90	D	0.37	6.906	0.582	2
92	E	0.82	4.904	1.834	1
95	Q	0.46	1.691	1.101	1
96	E	0.46	2.459	0.805	3
110	D	0.77	1.308	1.304	1
138	R	0.45	2.454	0.623	1
141	Q	0.7	0.164	0.112	3
152	R	0.65	1.444	0.502	1
185	T	0.68	0.52	0.255	1
231	T	0.96	0.91	3.277	1
233	E	0.67	1.43	2.515	1
234	E	0.55	0.964	1.641	2
256	Q	0.49	1.3	0.628	3
258	S	0.37	0.132	0.402	2
265	D	0.44	0.765	1.187	1
269	E	0.76	2.761	2.119	1
273	T	0.63	1.388	1.02	1
277	Q	0.52	1.119	1.96	2
278	D	0.97	1.889	2.817	1
282	D	0.78	0.997	0.852	1
314	E	0.57	0.077	0.428	1
342	K	0.42	0.114	0.891	1
360	E	0.43	0.473	0.943	1
363	N	0.91	1.151	4.045	3
365	K	0.41	0.238	1.279	1
422	R	0.86	0.997	2.041	3
437	N	0.54	0.287	0.527	1
440	S	0.54	0.425	0.662	2
447	R	0.78	1.232	3.442	3
The listed 34 residues fit the pre-filtering criteria as follows: polar or charge amino acids (STCNQ/KRDE), RSA > 35%, z_bf > 0, z_rWCN > 0, and sequence conservation < 4
a RSA: relative solvent accessibity
b z_B-factor: Z-score of B-factor
c z_rWCN: Z-score of B-factor
d The conservation scores were obtained from the Consurf server.
