# Supplementary material for: Protein Thermal Stability Enhancement by Designing Salt Bridges: A Combined Computational and Experimental Study
Source: PLoS One. 2014 Nov 13;9(11):e112751. doi: 10.1371/journal.pone.0112751 (PMC4231051; doi:10.1371/journal.pone.0112751)
Supplement: Table S4 — Identification of potential pairs for each 34 qualified positions. The positions that possess at least one pairing qualified the angular and sequence separation constrains could be identified. (XLSX) [file pone.0112751.s006.xlsx]

## Sheet: TableS4 
Table S4. Identification of potential pairs for each 34 qualified positions
Position	Residue	Pairing residue	Cα–Cα (Å)	θ1	θ2	Commenta
5	Q	D9	11.72	95.49	137.01	i–j < 5
8	Q	D9	3.779	104.46	119.95	i–j < 5
		K393	10.58	124.61	112.48	Unqualified angle
44	K					No paring
47	N	D49	5.378	81.9	85.87	i–j < 5
		E408	8.46	78.14	142.86	V
88	N	D90	5.4	64.64	101.94	i–j < 5
		E92	8.066	50.42	126.17	i–j < 5
		D130	10.64	108.12	53.24	V
90	D	E92	6.944	128.2	147.28	i–j < 5
92	E	E96	11.853	86.27	92.09	i–j < 5
95	Q	D28	9.17	116.26	59.22	V
		E92	9.215	99.81	83.25	i–j < 5
		E96	3.805	111.62	125.64	i–j < 5
		D99	6.051	105.66	71.38	i–j < 5
		E153	10.39	101.24	34	V
96	E	E27	9.39	32.57	94.03	V
		D28	5.96	20.09	44.03	V
		E92	11.9	92.09	86.27	i–j < 5
		D99	5	148.66	53.87	i–j < 5
		R103	12.73	160.06	28.44	V
		E153	10.65	128.08	61.15	V
110	D	D106	5.92	71.33	112.14	i–j < 5
138	R	R137	3.811	127.71	115.15	i–j < 5
141	Q	D90	8.66	80.65	81.62	V
		R137	7.184	81.2	104.75	i–j < 5
		R138	5.346	61.89	130.22	i–j < 5
		E148	10.59	124.33	59.07	V
		R207	11.8	121.51	32.6	V
152	R	E148	5.972	68.9	110.83	i–j < 5
		E153	3.794	106.89	125.99	i–j < 5
185	T					No paring
231	T	E233	6.6	121.08	132.18	i–j < 5
		E234	8.5	140.2	110.9	i–j < 5, unqualified angle
		K236	7.08	149.08	64.57	V
		E335	9.65	91.46	82.95	V
		R384	11.74	66.89	125.44	V
		D388	6.3	62.63	66.31	V
233	E	E234	3.796	110.1	127.79	i–j < 5
		K236	4.842	143.86	49.82	i–j < 5
234	E	E233	3.796	127.79	110.1	i–j < 5
		K236	5.291	155.03	92.97	i–j < 5
256	Q	D282	9.93	152.53	136.54	Unqualified angle
258	S	D282	9.46	121.48	134.16	Unqualified angle
265	D	E269	6.298	115.37	78.51	i–j < 5
269	E	D265	6.298	78.51	115.37	i–j < 5
273	T	D192	8.65	126.17	101.93	V
		D265	8.84	99.37	159.87	V
		E269	9.284	96.65	137.21	i–j < 5
277	Q	R137	10.96	37.45	28.87	V
		D278	3.79	103.27	127.83	i-j < 5
		D282	10.24	97.9	83.75	V
278	D	D282	8.508	123.74	64.49	i–j < 5
282	D	D278	8.508	64.49	123.74	i–j < 5
314	E	E313	3.776	120.8	112.07	i–j < 5
342	K					No paring
360	E	D359	3.8	117.95	109.92	i–j < 5
		D369	11.83	147.74	106.12	V
		E430	10.99	168.36	90.09	V
363	N	D359	12.125	101.22	71.06	i–j < 5
		E360	9.812	116.68	95.73	i–j < 5
		K365	5.712	104.76	96.39	i–j < 5
365	K	D369	11.523	66.46	99.25	i–j < 5
422	R	D420	5.348	90.41	79.3	i–j < 5
437	N	D49	7.91	55.21	122.77	V
		R422	11.66	75.8	101.68	V
		R436	3.8	124.71	107.22	i–j < 5
440	S	K69	11.21	66.51	139.48	V
		E70	10.31	47.92	133.57	V
		R74	9.53	114.32	80.23	V
		R436	5.88	60.8	117.88	i–j < 5
447	R	E445	6.331	86.18	77.73	i–j < 5
		R448	3.781	102.91	127.89	i–j < 5
The positions that possess at least one pairing qualified the angular and sequence separation constrains could be identified.
a V: The pair qualified for the constraints of the angles (θ1, θ2) and sequence seperation; i–j < 5: The pair exhibits a pair-interval of less than 5 residues of the primary sequence
