# Supplementary material for: Protein Thermal Stability Enhancement by Designing Salt Bridges: A Combined Computational and Experimental Study
Source: PLoS One. 2014 Nov 13;9(11):e112751. doi: 10.1371/journal.pone.0112751 (PMC4231051; doi:10.1371/journal.pone.0112751)
Supplement: Table S5 — Prediction of the charge-charge interactions between each 11 positions and their surrounding residues by scoring each interaction with Eq. (1). The predicted pair equivalent to the highest-score pair of each position; the suggested amino acids for mutations were the one that fit the predicted pair at each position. If a position’s highest-scored pair is a i–j <5 pair, then the corresponding mutation is not suggested. An alternative charged substitution is adopted if that substitution for the alternative pair (i–j ≥5) formation was scored higher than the same substitution for the i–j <5 pairs. The highest-scored pair is inferred if two or more of such alternative pairs are found. (XLSX) [file pone.0112751.s007.xlsx]

## Sheet: TableS5
Table S5. Prediction of the charge-charge interactions between each 11 positions and their surrounding residues by scoring each interaction with Eq. (1).
Position	Surrounding charge residue	Secondary structurea	Cα–Cα (Å)	Angle		Commentb	Theoretical scorec				Subunit interactiond	Suggested mutation
				θ1	θ2		K	R	D	E
N47	E408	HH	8.46	78.14	142.86	V	0.11	0.09	0	0	A–A	None
	D49	HC	5.378	81.9	85.87	i–j < 5	0.151543	0.15675	0	0	A–A
N88	D130	CH	10.64	108.12	53.24	V	0.02	0.02	0	0	A–A	None
	D90	CC	5.4	64.64	101.94	i–j < 5	0.207037	0.417593	0	0	A–A
	E92	CC	8.066	50.42	126.17	i–j < 5	0.0622365	0.0293826	0	0	A–A
Q95	D28	HC	9.17	116.26	59.22	V	0.07	0.04	0	0	A–A	None
	E153	HH	10.39	101.24	34	V	0.09	0.08	0	0	A–A
	E92	HC	9.215	99.81	83.25	i–j < 5	0.0760716	0.0482908	0	0	A–A
	E96	HH	3.805	111.62	125.64	i–j < 5	0.078318	0.0373193	0	0	A–A
	D99	HH	6.051	105.66	71.38	i–j < 5	0.81408	0.155016	0	0	A–A
E96	R103	HH	12.73	160.06	28.44	V	0	0	0.03	0.07	A–A
	E27	HC	9.39	32.57	94.03	V	0.07	0.05	0	0	A–A
	D28*	HC	5.96	20.09	44.03	V	0.136745	0.139933	0	0	A–A	E96K, E96R
	E153	HH	10.65	128.08	61.15	V	0.01	0.02	0	0	A–A
	E92	HC	11.9	92.09	86.27	i–j < 5	0.0238655	0.0231092	0	0	A–A
	D99	HH	4.999	148.66	53.87	i–j < 5	0.0284057	0.015203	0	0	A–A
Q141	R207	HH	11.8	121.51	32.6	V	0	0	0.01	0.04	A–A
	D90	HC	8.66	80.65	81.62	V	0.08	0.03	0	0	A–A
	E148*	HH	10.59	124.33	59.07	V	0.09	0.07	0	0	A–A	Q141K
	R137	HH	7.184	81.2	104.75	i–j < 5	0	0	0.0382795	0.0382795	A–A
	R138	HH	5.346	61.89	130.22	i–j < 5	0	0	0.0585484	0.388141	A–A
T231	K236	CH	7.08	149.08	64.57	V	0	0	0.06	0.05	A–A
	R384	CH	11.74	66.89	125.44	V	0	0	0.04	0.05	A–A
	E335	CH	9.65	91.46	82.95	V	0.03	0.03	0	0	A–E
	D388*	CH	6.3	62.63	66.31	V	0.12	0.08	0	0	A–E	T231K
	E233	CH	6.6	121.08	132.18	i–j < 5	0.100455	0.0286364	0	0	A–A
T273	D192*	CH	8.65	126.17	101.93	V	0.05	0.03	0	0	A–A	None
	D265*	CH	8.84	99.37	159.87	V	0.05	0.02	0	0	A–A
	E269*	CH	9.284	96.65	137.21	i–j < 5	0.05	0.03	0	0	A–A
Q277	R137*	CH	10.96	37.45	28.87	V	0	0	0.02	0.02	A–A	Q277D, Q277E
	D282	CH	10.24	97.9	83.75	V	0.02	0.02	0	0	A–A
	D278	CC	3.79	103.27	127.83	i–j < 5	0.33	0.08	0	0	A–A
E360	D369	CH	11.83	147.74	106.12	V	0.01	0.02	0	0	A–A	None
	E430	CH	10.99	168.36	90.09	V	0.06	0.03	0	0	A–A
	D359	CC	3.8	117.95	109.92	i–j < 5	0.33	0.08	0	0	A–A
N437	R422	HC	11.66	75.8	101.68	V	0	0	0.02	0.03	A–D
	D49*	HC	7.91	55.21	122.77	V	0.05	0.02	0	0	A–D	N437K
	R436	HH	3.8	124.71	107.22	i–j < 5	0	0	0.154474	0.0373684	A–A
S440	K69	HH	11.21	66.51	139.48	V	0	0	0.01	0.06	A–A
	R74	HC	9.53	114.32	80.23	V	0	0	0.02	0.03	A–A
	E70*	HH	10.31	47.92	133.57	V	0.1	0.08	0	0	A–A	S440K
	R436	HH	5.88	60.8	117.88	i–j < 5	0	0	0.0532313	0.352891	A–A
Negative control samplee
Q216	D289	EC	5.52	60.36	11.61	V	0.0394928	0.0686594	0	0	A–A
	D347	EC	10.68	25.73	25	V	0.0150749	0.018633	0	0	A–A
The predicted pair equivalent to the highest-score pair of each position; the suggested amino acids for mutations were the one that fit the predicted pair at each position. If a position’s highest-scored pair is a i–j < 5 pair, then the corresponding mutation is not suggested. An alternative charged substitution is adopted if that substitution for the alternative pair (i–j ≥ 5) formation was scor…
a Secondary structure (SS): H, helix; E, beta-sheet; C, coil
b V: The pair qualified for the constraints of the angles (θ1, θ2) and sequence seperation; i–j < 5: The pair exhibiting a pair-interval of less than 5 residues of the primary sequence
c Each position's highest-score is indicated in bold point
d A–A: Intra-subunit interaction; A–D: Inter-subunit interaction between chainA and chain D, as well as in the equal positions in chains A–H of the BglA.
e The negative control position (Q216) does not fit the prefitering criteria.
* Predicted pairing residue for each position
