# Supplementary material for: Protein Thermal Stability Enhancement by Designing Salt Bridges: A Combined Computational and Experimental Study
Source: PLoS One. 2014 Nov 13;9(11):e112751. doi: 10.1371/journal.pone.0112751 (PMC4231051; doi:10.1371/journal.pone.0112751)
Supplement: Text S1 — Data set for determining geometric preferences of salt-bridges. The data set contains 32,096 salt bridges isolated from 6,493 protein structures. Four types of salt-bridge pairs were considered: K–D; K–E; R–D; and R–E. (TXT) [file pone.0112751.s008.txt]

Text S1. Data set for determining geometric preferences of salt-bridges

#  Title format define : 
#  PDB, chain, location, positive_residue, secondary structure, relative solvent accessibility,  
#  chain, location, negative_residue, secondary structure, relative solvent accessibility, C�\-C�\ distance
 
 7ODC  A   54  R  H  0.37    A  249  E  H  0.27    9.174  
 7ODC  A  150  K  E  0.39    A  190  D  E  0.35    5.488  
 7ODC  A  293  K  E  0.27    A  374  E  C  0.39   10.277  
 7ODC  A  337  K  C  0.48    A  243  D  C  0.51   10.054  
 7ODC  A  342  K  C  0.26    A  348  E  C  0.21   12.666  
 7ODC  A  411  R  H  0.30    A   15  D  C  0.45    6.100  
 2QUD  A   54  R  E  0.43    A   87  D  E  0.25    6.788  
 2QUD  A  100  K  H  0.31    A  104  D  H  0.19    6.015  
 3T47  A   67  K  H  0.22    A   71  E  H  0.47    5.983  
 3ZSJ  A  186  R  E  0.46    A  165  E  E  0.25   12.226  
 3ZSJ  A  199  K  E  0.23    A  215  D  C  0.68    7.519  
 3ZSJ  A  210  K  E  0.32    A  205  E  C  0.24    6.815  
 3RC3  A  167  K  H  0.31    A  174  D  H  0.59    6.060  
 3RC3  A  201  K  E  0.22    A  341  E  E  0.28    7.746  
 3RC3  A  445  K  C  0.62    A  425  D  H  0.31    9.680  
 3RC3  A  555  K  H  0.16    A  534  D  H  0.31    9.015  
 3RC3  A  581  K  C  0.32    A  553  D  H  0.52    7.957  
 3L1N  A   30  K  H  0.49    A   34  D  H  0.20    6.345  
 3L1N  A   55  K  H  0.56    A   59  D  H  0.31    5.791  
 3L1N  A  117  R  H  0.46    A  113  E  H  0.19    6.255  
 3L1N  A  154  K  H  0.38    A  158  D  H  0.64    6.062  
 3H6R  A   10  R  E  0.18    A  152  E  C  0.68    6.531  
 3H6R  A   34  R  C  0.52    A   80  D  C  0.65    9.201  
 3Q3E  A   67  R  H  0.18    A   13  E  H  0.25    8.690  
 3Q3E  A  324  K  H  0.32    A  328  E  H  0.43    6.218  
 3Q3E  A  360  R  C  0.17    A  381  E  C  0.25   10.844  
 3Q3E  A  402  R  E  0.35    A  387  D  H  0.41    4.660  
 3Q3E  A  451  K  H  0.37    A  455  D  H  0.49    5.972  
 3Q3E  A  573  R  H  0.35    A  580  E  H  0.25    9.098  
 3E2Q  A  115  R  C  0.28    A  589  E  H  0.35   10.639  
 3E2Q  A  178  K  H  0.59    A  182  D  H  0.58    5.923  
 3E2Q  A  344  R  H  0.51    A  348  E  H  0.36    5.774  
 3E2Q  A  423  R  H  0.41    A  385  E  H  0.25   10.012  
 3E2Q  A  472  K  H  0.21    A  415  D  H  0.39    8.488  
 3F7Q  A 1160  K  E  0.20    A 1168  E  H  0.35    7.193  
 3F7Q  A 1214  R  E  0.51    A 1191  D  E  0.26    4.133  
 1A32  A   76  R  H  0.36    A   25  E  H  0.18    8.155  
 2YXY  A    7  K  C  0.48    A   16  E  H  0.25    9.205  
 2YXY  A   79  R  E  0.54    A   97  E  C  0.29    8.650  
 2YXY  A   92  K  C  0.69    A   74  E  E  0.29    6.688  
 2YXY  A  106  R  C  0.32    A   67  E  E  0.27    5.293  
 3BSO  A   87  K  H  0.18    A  260  E  H  0.42    8.700  
 3BSO  A  234  R  C  0.69    A  230  E  H  0.34    6.767  
 3AJ6  A   40  K  C  0.28    A  145  E  H  0.39   12.313  
 3M0Z  A   21  K  H  0.18    A   53  D  H  0.28    9.205  
 3M0Z  A  127  K  E  0.27    A  139  D  C  0.48    6.509  
 3M0Z  A  203  K  H  0.44    A  207  D  H  0.64    5.706  
 3M0Z  A  242  K  H  0.30    A   32  E  C  0.55   11.421  
 2GPI  A   62  R  H  0.26    A    9  E  C  0.27    9.609  
 2WZ1  A  445  K  H  0.36    A  513  D  C  0.65   10.069  
 2WZ1  A  456  R  H  0.31    A  452  D  H  0.37    6.422  
 2WZ1  A  606  R  E  0.20    A  505  E  H  0.52   10.980  
 3NKS  A   23  R  C  0.44    A   77  E  H  0.31   11.035  
 3NKS  A  267  R  C  0.23    A  280  D  C  0.35    4.846  
 3NKS  A  416  K  E  0.44    A  378  E  H  0.26    9.828  
 2IXS  A  144  K  C  0.63    A  121  E  H  0.29    8.702  
 2IXS  A  157  R  H  0.16    A  135  E  H  0.34   10.372  
 2IXS  A  183  K  H  0.27    A  187  E  H  0.25    6.033  
 2IXS  A  184  K  H  0.41    A  282  E  C  0.21    8.929  
 2IXS  A  214  K  H  0.32    A  218  E  H  0.34    6.034  
 2WAO  A  233  K  H  0.34    A  278  E  H  0.32   10.455  
 2WAO  A  241  K  H  0.33    A  282  D  H  0.20    9.060  
 2WAO  A  273  R  H  0.29    A  295  E  E  0.26    8.065  
 3DBY  A   56  K  C  0.33    A   68  E  H  0.47   11.550  
 1EZI  A   24  R  C  0.28    A  213  E  H  0.53   10.025  
 1EZI  A   47  R  E  0.25    A   67  E  E  0.33    7.528  
 1JH6  A   57  K  H  0.47    A   61  E  H  0.39    6.228  
 1JH6  A   58  K  H  0.44    A   54  D  H  0.41    6.274  
 1JH6  A  138  K  H  0.28    A   33  E  H  0.47    9.329  
 2OLR  A   74  R  C  0.30    A   86  D  C  0.54   11.299  
 2OLR  A  106  K  H  0.17    A  197  E  C  0.34   10.823  
 2OLR  A  262  K  C  0.62    A  460  D  H  0.22    8.725  
 2OLR  A  328  K  C  0.42    A   58  D  C  0.32    8.587  
 2OLR  A  396  R  H  0.61    A  400  E  C  0.41    9.643  
 2GRV  A  215  R  E  0.25    A  227  D  C  0.28    5.377  
 2GRV  A  464  R  C  0.46    A  534  D  H  0.16    9.722  
 1TIF  A   29  K  E  0.23    A   33  E  H  0.37    6.187  
 1VQO  P  104  K  H  0.24    P  138  E  H  0.34    8.849  
 3LOU  A  103  K  C  0.56    A  133  D  C  0.34    6.288  
 1YD9  A   60  K  H  0.70    A   64  E  H  0.44    6.007  
 1YD9  A  144  K  H  0.28    A  176  D  C  0.19   11.327  
 1KMV  A  176  K  E  0.43    A  171  E  E  0.53    4.251  
 1LM5  A 2630  K  E  0.20    A 2795  E  C  0.25    8.815  
 1LM5  A 2639  R  C  0.39    A 2629  E  E  0.38   12.294  
 1LM5  A 2778  K  C  0.33    A 2804  E  E  0.21    5.799  
 2ZB4  A   42  R  E  0.22    A   83  E  E  0.25    6.524  
 2ZB4  A  308  K  H  0.43    A  123  D  C  0.56    8.004  
 2ZB4  A  315  K  C  0.22    A  199  E  C  0.38    9.832  
 3M0U  A   49  R  E  0.35    A   17  E  C  0.29   11.480  
 1MJ5  A   11  K  C  0.23    A   68  D  C  0.39    8.357  
 1MJ5  A  120  R  H  0.33    A   90  D  H  0.26   10.578  
 1MJ5  A  191  R  H  0.30    A  171  E  H  0.38    7.761  
 1MJ5  A  252  R  H  0.49    A  142  D  H  0.21    6.895  
 1MJ5  A  258  R  C  0.47    A  265  E  E  0.37    8.602  
 2PR7  A   30  K  H  0.52    A   61  D  C  0.37    8.673  
 1HBN  C   10  K  H  0.43    C  222  E  C  0.23    7.888  
 1HBN  C   77  K  H  0.38    C   71  E  C  0.36    9.242  
 1HBN  C  135  K  H  0.19    C   33  D  H  0.70    7.632  
 1HBN  C  183  R  C  0.38    C  200  D  E  0.35    7.400  
 3PT8  B  117  R  H  0.49    B  121  D  H  0.68    6.038  
 3PT8  B  130  K  H  0.26    B  120  E  H  0.27    7.589  
 3PT8  B  130  K  H  0.26    B  134  E  H  0.38    6.467  
 2RB7  A   62  K  C  0.73    A   46  E  E  0.37    9.395  
 2RB7  A  172  K  E  0.20    A  254  E  C  0.32    8.701  
 2RB7  A  292  R  H  0.43    A  356  E  H  0.25    9.951  
 2RB7  A  303  K  E  0.36    A  220  D  C  0.47   10.048  
 2RB7  A  334  R  C  0.56    A   81  D  H  0.53    9.264  
 3A1J  C   25  R  H  0.22    C  260  E  C  0.51    7.999  
 3A1J  C   46  K  C  0.47    C   78  E  C  0.72    7.542  
 2GB4  A   31  R  C  0.47    A   93  E  H  0.21   11.717  
 2GB4  A   46  K  H  0.65    A  213  E  E  0.19   10.549  
 2GB4  A   72  K  H  0.20    A   76  D  H  0.58    5.903  
 2GB4  A  114  K  E  0.27    A   88  E  H  0.29    8.553  
 2GB4  A  170  R  E  0.41    A  142  D  E  0.16    5.903  
 3KS7  A  229  R  C  0.66    A   31  D  C  0.47   10.055  
 3KS7  A  260  R  C  0.46    A  134  E  C  0.23    9.972  
 1QFT  A   22  K  H  0.31    A   58  E  C  0.49    9.577  
 1QFT  A   33  K  E  0.19    A  163  D  E  0.51    4.389  
 1QFT  A   94  R  C  0.40    A   16  D  C  0.22    7.291  
 1QFT  A  159  R  C  0.31    A  132  E  C  0.32   10.616  
 1EAQ  A  144  K  C  0.30    A  110  D  C  0.80    9.368  
 1EAQ  A  144  K  C  0.30    A  111  E  C  0.49    8.975  
 2UWA  A  176  R  C  0.19    A  117  E  C  0.41    9.355  
 2Y8V  A   80  K  H  0.28    A  125  D  C  0.25    9.389  
 2Y8V  A  184  R  H  0.27    A  145  D  H  0.24    8.709  
 2Y8V  A  187  K  H  0.29    A  145  D  H  0.24    7.903  
 3FDH  A  250  K  C  0.43    A  246  D  H  0.41    6.569  
 3FDH  A  379  K  H  0.30    A  422  D  H  0.39    8.435  
 3FDH  A  419  K  H  0.55    A  423  D  H  0.58    5.838  
 3FSS  A  112  R  E  0.29    A  148  E  H  0.20    9.086  
 3JU1  A   50  R  H  0.44    A  108  E  H  0.20    7.636  
 3DMA  A  210  K  H  0.34    A  206  D  H  0.33    6.172  
 3DMA  A  336  K  H  0.56    A  304  E  H  0.41   11.133  
 3DMA  A  338  K  H  0.17    A  235  D  C  0.51    8.505  
 3I45  A  217  R  H  0.41    A  247  E  H  0.35    7.737  
 3I45  A  277  R  H  0.40    A   33  E  H  0.40   10.187  
 1KJN  A   33  K  H  0.29    A   62  D  C  0.35    8.841  
 2PEF  A   58  K  H  0.42    A  114  D  C  0.61    9.439  
 2PEF  A  113  K  C  0.45    A   65  D  H  0.25    9.230  
 2PEF  A  129  K  H  0.55    A   52  E  C  0.50    9.187  
 2PEF  A  136  K  C  0.49    A  219  E  E  0.21    4.856  
 2PEF  A  315  K  C  0.22    A  245  E  E  0.32    5.898  
 2PEF  A  315  K  C  0.22    A  370  E  C  0.36    7.388  
 2PEF  A  323  K  E  0.49    A  359  E  C  0.18    6.890  
 2PEF  A  346  K  C  0.44    A  100  D  C  0.26    6.587  
 3GR4  A  188  K  E  0.35    A  169  E  C  0.57    7.496  
 3GR4  A  255  R  H  0.30    A  288  D  C  0.22   10.411  
 3O5T  A    7  R  H  0.40    A  285  D  H  0.39    7.692  
 3O5T  A   70  R  H  0.40    A  279  E  H  0.26    9.649  
 3O5T  A  192  K  H  0.55    A  188  D  H  0.34    6.236  
 2YXN  A  250  K  C  0.37    A   45  D  C  0.23    9.692  
 2YXN  A  298  R  C  0.35    A  289  E  H  0.41    8.652  
 1YT5  A   88  R  H  0.30    A  240  E  C  0.54   11.341  
 1YT5  A   94  R  H  0.53    A   25  E  C  0.39    8.419  
 1YT5  A  200  K  C  0.34    A  225  E  E  0.19    7.156  
 1YT5  A  220  K  E  0.39    A  126  D  C  0.32    9.917  
 1YT5  A  228  K  E  0.33    A  176  E  C  0.48    9.818  
 2OC5  A   36  R  H  0.18    A   32  D  H  0.51    7.140  
 2OC5  A  169  K  H  0.51    A  225  E  H  0.42    7.115  
 2OC5  A  208  K  H  0.34    A  195  D  H  0.49    8.338  
 3VGZ  A  295  K  E  0.38    A  311  D  E  0.52    4.817  
 1K0M  A   20  K  C  0.28    A  225  D  C  0.46    9.778  
 1K0M  A  113  K  H  0.39    A  109  D  C  0.38    6.591  
 3HKW  A  124  K  H  0.41    A  128  E  H  0.66    6.193  
 3HKW  A  158  R  C  0.46    A  143  E  C  0.17    8.286  
 3HKW  A  234  R  H  0.43    A  258  E  H  0.21    7.991  
 2A14  A  100  K  C  0.58    A  129  E  H  0.37   10.035  
 2A14  A  130  K  H  0.45    A   76  D  H  0.39    7.874  
 2A14  A  137  R  E  0.32    A   80  D  E  0.16    8.955  
 2A14  A  188  K  E  0.34    A  158  D  E  0.20    6.025  
 2A14  A  200  R  C  0.50    A  217  E  C  0.35    5.805  
 2A14  A  258  R  E  0.31    A  231  D  E  0.28    5.426  
 2IQY  A   39  K  E  0.22    A   35  D  C  0.31    7.050  
 2IQY  A   62  K  C  0.41    A  126  E  E  0.34    7.476  
 2IQY  A  157  K  H  0.43    A  134  D  C  0.71   11.103  
 2IQY  A  157  K  H  0.43    A  135  E  C  0.17   11.311  
 2IQY  A  187  K  C  0.83    A  182  D  H  0.38    5.317  
 2G0D  A   65  K  H  0.21    A   22  D  H  0.29    8.240  
 2G0D  A  109  K  H  0.29    A  103  E  C  0.70    6.686  
 2G0D  A  344  K  H  0.36    A  353  D  H  0.16    8.366  
 2G0D  A  345  R  H  0.33    A  409  D  C  0.29    7.331  
 2C5K  T   73  R  H  0.19    T    6  D  C  0.32   11.842  
 2C5K  T   81  K  H  0.38    T   56  D  H  0.28   10.846  
 2NPT  B   61  R  C  0.40    B  107  D  H  0.51   12.098  
 2QSA  A   45  R  H  0.28    A  106  D  H  0.51   11.998  
 2QSA  A   50  K  H  0.40    A   95  D  H  0.55    9.814  
 2QSA  A   52  K  H  0.46    A   47  E  H  0.61    9.147  
 2QSA  A   81  R  H  0.31    A   35  E  C  0.38   11.913  
 3EW8  A  239  K  H  0.20    A  355  D  C  0.31    9.823  
 2QGU  A   36  K  H  0.46    A   40  D  H  0.35    6.036  
 2QGU  A  102  K  H  0.22    A   65  D  H  0.41   10.195  
 2QGU  A  187  K  H  0.72    A  183  D  H  0.45    6.199  
 2QGU  A  188  R  H  0.37    A  200  E  H  0.43   13.103  
 2PFT  A  232  K  H  0.50    A  228  D  H  0.22    6.278  
 2PFT  A  235  K  H  0.27    A  327  E  H  0.27   10.573  
 2PFT  A  361  K  H  0.29    A  365  D  H  0.38    6.110  
 2PFT  A  378  K  H  0.26    A  322  D  H  0.32    8.226  
 2PFT  A  392  K  H  0.36    A  396  D  H  0.28    5.800  
 2PFT  A  469  K  H  0.40    A  395  E  H  0.28    9.906  
 2PFT  A  504  K  C  0.27    A  595  D  C  0.19   10.034  
 2PFT  A  543  K  H  0.58    A  583  E  H  0.43   10.316  
 2PFT  A  551  K  H  0.75    A  546  D  C  0.38    7.907  
 2PFT  A  611  K  H  0.19    A  639  E  H  0.59    7.787  
 1VK3  A   43  R  H  0.58    A  342  E  C  0.29   11.726  
 1VK3  A  101  R  E  0.45    A  220  E  H  0.37    8.694  
 1VK3  A  293  K  H  0.28    A  232  E  C  0.22    9.893  
 1VK3  A  296  R  H  0.27    A  228  E  H  0.49    9.373  
 1VK3  A  303  K  H  0.54    A  224  E  H  0.28   10.824  
 1VK3  A  464  K  H  0.21    A  468  E  H  0.50    6.255  
 1VK3  A  537  K  H  0.31    A  541  E  C  0.53    6.678  
 2PNL  A  611  K  E  0.43    A  531  E  E  0.56    8.295  
 2PNL  A  614  K  C  0.27    A  533  E  E  0.43    9.823  
 3TY1  A  242  R  E  0.28    A  380  E  H  0.31   10.665  
 2HLY  A   56  K  E  0.31    A   92  E  E  0.19    7.169  
 2HLY  A  188  R  C  0.70    A  163  D  H  0.30    8.759  
 3D37  A   13  R  E  0.28    A   18  E  E  0.29    4.525  
 3D37  A   92  R  E  0.38    A  100  D  H  0.58   11.142  
 3D37  A  133  K  E  0.28    A  169  E  C  0.29   10.993  
 3D37  A  268  K  H  0.16    A  272  D  H  0.25    6.177  
 3D37  A  274  R  H  0.58    A  337  E  E  0.32    8.903  
 3D37  A  288  K  E  0.28    A   64  D  C  0.41   10.559  
 1R8E  A  214  K  C  0.53    A  130  E  C  0.66    4.441  
 1R8E  A  238  K  H  0.58    A  242  D  H  0.53    5.724  
 3LHL  A   48  R  H  0.30    A   75  D  E  0.42    9.976  
 1TC5  A   69  K  C  0.37    A   88  E  C  0.35    8.963  
 1TC5  A  128  R  H  0.35    A   55  D  H  0.37    8.233  
 2EI9  A  156  R  H  0.28    A  160  E  H  0.24    6.176  
 2EI9  A  158  K  H  0.35    A  107  D  H  0.34    7.571  
 2EI9  A  166  R  C  0.29    A  118  D  H  0.34    9.279  
 3Q87  B  135  R  H  0.36    B  108  D  H  0.18    8.095  
 3MGD  A  134  K  H  0.38    A  140  D  C  0.59    8.514  
 3BMZ  A   56  R  H  0.77    A   27  D  C  0.53    9.013  
 3BMZ  A   77  K  E  0.20    A  101  E  E  0.34    5.054  
 3BMZ  A   84  R  E  0.40    A   55  E  H  0.27    9.809  
 3BMZ  A  168  R  E  0.34    A   28  D  C  0.16   11.573  
 3DXR  B   35  K  H  0.46    B   31  D  H  0.44    6.323  
 3K7B  A  161  K  C  0.51    A  149  E  E  0.18    6.793  
 1SUU  A  514  K  C  0.46    A  599  E  C  0.31    7.984  
 1SUU  A  662  K  E  0.46    A  732  E  E  0.62    9.092  
 1SUU  A  807  K  E  0.32    A  763  D  C  0.22    6.907  
 3B1U  A  525  K  E  0.34    A  511  E  C  0.45    5.113  
 3B1U  A  527  K  H  0.35    A  511  E  C  0.45    6.583  
 3B1U  A  554  K  H  0.21    A  561  E  H  0.45    8.213  
 1IAP  A  161  R  H  0.22    A  169  E  H  0.28    7.833  
 2XKI  A   83  K  H  0.30    A  103  D  H  0.37    8.263  
 2XKI  A   88  K  H  0.56    A   13  E  H  0.25    7.955  
 1HBN  A  197  K  H  0.18    A  170  D  H  0.27    8.420  
 1HBN  A  351  K  H  0.18    A  355  E  H  0.38    6.006  
 1HBN  A  357  K  H  0.53    A  372  D  H  0.18   10.456  
 1HBN  A  535  R  C  0.20    A   39  E  H  0.25   14.235  
 2ICH  A  281  R  E  0.44    A  312  D  C  0.28   10.034  
 2X0D  A   81  K  E  0.24    A  112  D  C  0.54    8.681  
 2X0D  A  126  R  C  0.31    A  108  E  C  0.51    7.721  
 2X0D  A  212  K  H  0.30    A  347  E  C  0.38   11.286  
 2X0D  A  242  K  C  0.28    A  276  E  H  0.36    6.903  
 2X0D  A  313  K  H  0.17    A  236  D  C  0.35    7.815  
 2X0D  A  412  K  C  0.31    A  218  D  E  0.24    9.704  
 2GWN  A  169  K  H  0.39    A  173  E  H  0.58    5.610  
 2GWN  A  244  K  H  0.35    A  215  E  H  0.29    8.416  
 2GWN  A  378  R  C  0.31    A   13  E  C  0.39    9.707  
 1TKE  A  130  K  C  0.55    A  176  E  C  0.39   10.394  
 1TKE  A  137  K  E  0.46    A  143  E  H  0.33   10.485  
 1TKE  A  145  R  H  0.34    A  161  D  H  0.45    8.167  
 1TKE  A  207  R  H  0.36    A  162  E  H  0.57   11.595  
 3BON  A    6  K  C  0.46    A   18  D  C  0.16    9.572  
 3BON  A  241  R  C  0.27    A  281  E  H  0.42   12.163  
 3BON  A  318  K  H  0.29    A  325  E  E  0.43    7.642  
 3BON  A  335  K  H  0.35    A  339  D  H  0.29    6.038  
 3BON  A  393  R  C  0.58    A  388  D  C  0.18    6.874  
 1JB7  B   30  K  H  0.49    B   25  E  C  0.48    8.756  
 1JB7  B  128  R  C  0.71    B   85  D  C  0.38    9.168  
 1JB7  B  162  K  H  0.74    B  202  D  C  0.39   10.832  
 1JB7  B  223  K  H  0.35    B   82  D  H  0.54   11.099  
 2RK3  A   62  K  H  0.26    A   94  E  H  0.30   10.844  
 2RK3  A  145  R  C  0.51    A  163  E  H  0.38    7.748  
 3FQM  A  166  K  C  0.38    A  117  E  E  0.19    7.713  
 3TDS  A    3  K  H  0.26    A  255  E  C  0.67    6.638  
 3EF2  A  228  K  H  0.56    A  232  D  H  0.66    6.126  
 3EF2  A  265  K  C  0.73    A   40  D  C  0.56    7.924  
 3ZQU  A   77  R  E  0.39    A   33  E  E  0.27    7.778  
 3KFO  A 1087  K  H  0.27    A 1121  E  H  0.37   10.333  
 3KFO  A 1132  K  H  0.29    A 1055  D  C  0.18    8.407  
 3CGI  A   36  K  H  0.72    A   32  D  H  0.60    5.968  
 1QOP  B  213  K  H  0.19    B  247  D  C  0.25   10.468  
 1QOP  B  360  K  H  0.26    B  331  E  H  0.30    9.157  
 1QOP  B  363  R  H  0.49    B  334  E  H  0.33   13.225  
 2PV2  A  200  R  H  0.55    A  196  E  H  0.25    6.044  
 2PV2  A  274  R  C  0.76    A  173  E  E  0.28    5.415  
 3CEA  A  171  K  H  0.55    A  175  E  H  0.68    6.128  
 3CEA  A  323  K  H  0.17    A  319  D  H  0.47    6.196  
 3D3Y  A  147  K  H  0.27    A  247  E  E  0.22    9.804  
 3D3Y  A  191  K  H  0.49    A  195  E  H  0.50    5.848  
 3D3Y  A  246  R  E  0.55    A  416  E  E  0.23    4.683  
 3MF8  A   17  K  H  0.23    A   45  E  E  0.37   10.963  
 3MF8  A   78  K  H  0.22    A  106  E  E  0.36   10.631  
 1SU8  A   98  K  H  0.30    A  187  D  H  0.32   10.425  
 1SU8  A  106  K  H  0.22    A  369  E  H  0.50    7.955  
 1SU8  A  120  R  H  0.54    A  139  D  H  0.21    7.583  
 1SU8  A  376  K  H  0.26    A  275  E  H  0.52    9.425  
 1SU8  A  400  K  C  0.42    A  243  E  E  0.36    6.351  
 1SU8  A  426  K  H  0.35    A  430  D  H  0.37    5.808  
 1SU8  A  542  R  H  0.47    A  423  D  C  0.22    9.335  
 1SU8  A  620  K  H  0.40    A  611  E  C  0.18    8.438  
 1DYO  A   35  R  C  0.57    A   81  E  C  0.39   12.688  
 1DYO  A   47  R  E  0.35    A   29  E  E  0.36    5.357  
 2YGG  A  633  K  H  0.34    A  629  E  H  0.30    6.360  
 3QPZ  A   44  K  H  0.52    A   40  E  H  0.38    6.184  
 3QPZ  A   44  K  H  0.52    A  258  E  H  0.28    9.549  
 3QPZ  A   82  K  H  0.31    A  107  D  C  0.16    9.729  
 3QPZ  A  265  K  H  0.28    A  269  D  H  0.41    5.884  
 3QZX  A   44  K  H  0.35    A   40  E  H  0.34    6.422  
 3GFA  A   16  K  C  0.37    A  179  D  C  0.55    5.451  
 3GFA  A  107  K  C  0.40    A  117  E  H  0.26    8.259  
 3OQP  A   66  R  C  0.43    A   87  E  E  0.47   11.320  
 3OQP  A   80  R  C  0.35    A   41  D  H  0.46    8.299  
 3OQP  A  162  R  H  0.21    A  158  E  H  0.31    5.889  
 1XQR  A  191  K  H  0.21    A  155  E  C  0.48    7.836  
 3HY0  A   60  R  E  0.24    A  100  D  C  0.35    6.679  
 3HY0  A  360  K  H  0.28    A  364  E  H  0.37    6.135  
 1DVO  A   46  K  H  0.46    A   50  E  H  0.49    6.268  
 1DVO  A  168  K  H  0.28    A  164  E  H  0.41    6.753  
 2JGB  A  121  K  C  0.38    A   79  E  H  0.35    8.745  
 2JGB  A  138  R  E  0.38    A  177  E  C  0.22    6.821  
 2PPQ  A   97  R  E  0.39    A   54  E  C  0.29    6.365  
 2PPQ  A  116  K  H  0.50    A  204  D  C  0.46    7.978  
 2PPQ  A  245  K  H  0.40    A  249  E  H  0.25    5.874  
 2PPQ  A  306  R  H  0.38    A  169  E  H  0.26   10.249  
 1PM4  A   40  K  C  0.36    A  118  D  C  0.44   10.074  
 3E05  A  294  K  H  0.36    A  223  E  H  0.36    8.966  
 3TMP  A  211  K  H  0.30    A  309  E  C  0.59    9.051  
 3B9O  A   50  K  C  0.21    A  406  D  C  0.54    6.258  
 3B9O  A  150  K  C  0.58    A  156  E  H  0.19   11.341  
 3B9O  A  255  K  H  0.41    A  259  D  H  0.41    6.006  
 3B9O  A  357  K  H  0.56    A  361  D  H  0.33    6.075  
 3C6A  A  392  K  C  0.24    A  563  D  C  0.77    8.369  
 3C6A  A  506  K  C  0.56    A  502  D  H  0.37    5.850  
 3C6A  A  514  K  H  0.38    A  374  D  C  0.69    6.713  
 3C6A  A  562  K  C  0.50    A  417  E  C  0.48    7.723  
 1LUC  A    2  K  E  0.35    A  223  D  C  0.19    9.739  
 1LUC  A    2  K  E  0.35    A  321  D  C  0.24    6.237  
 1LUC  A  107  R  C  0.22    A  175  E  C  0.36    8.568  
 1LUC  A  202  K  H  0.44    A  206  D  H  0.42    6.034  
 1LUC  A  240  K  H  0.22    A  306  E  H  0.33   11.386  
 2QDL  A   68  K  H  0.38    A   51  E  E  0.18    9.033  
 2QDL  A   75  R  C  0.55    A   21  E  C  0.68    8.104  
 3U4G  A  201  K  H  0.34    A  116  E  H  0.53    8.660  
 3MCZ  A  261  R  H  0.62    A  265  E  H  0.34    6.510  
 1K5N  A   14  R  C  0.18    A   39  D  C  0.42   12.662  
 1K5N  A  256  R  H  0.41    A  220  D  C  0.51    5.411  
 3PPU  A  224  K  H  0.24    A  216  D  H  0.47    9.196  
 3PVK  A   62  K  C  0.37    A   10  E  C  0.23   11.985  
 3PVK  A  145  K  H  0.39    A  321  D  C  0.32   10.008  
 3PVK  A  146  K  H  0.66    A  138  D  C  0.25    8.902  
 3PVK  A  152  K  C  0.25    A  322  D  C  0.43    9.083  
 2R1F  A  125  K  H  0.60    A  129  E  C  0.62    6.542  
 2R1F  A  128  R  H  0.37    A  140  D  C  0.30    9.263  
 2R1F  A  205  K  H  0.28    A  190  D  H  0.36    7.586  
 3R6U  A  100  K  H  0.46    A  104  D  C  0.45    4.361  
 3R6U  A  100  K  H  0.46    A  229  E  H  0.28    8.349  
 3R6U  A  106  K  E  0.28    A  239  E  H  0.23   10.088  
 3R6U  A  123  K  H  0.52    A  127  D  H  0.54    6.016  
 3R6U  A  209  K  E  0.26    A  132  E  C  0.50    8.410  
 3R6U  A  230  K  H  0.60    A  234  E  H  0.54    6.318  
 3R6U  A  243  K  H  0.47    A  239  E  H  0.23    6.221  
 3AOT  A   90  K  E  0.30    A  152  E  E  0.44    9.489  
 3AOT  A  110  K  E  0.33    A  172  D  H  0.37    9.793  
 3QUF  A   40  K  E  0.63    A   69  D  E  0.53    7.572  
 3QUF  A  327  K  H  0.28    A  118  E  C  0.28    8.775  
 3QUF  A  364  K  H  0.49    A  368  D  H  0.25    5.781  
 1A4I  A   74  R  C  0.47    A  104  D  C  0.16    6.131  
 1A4I  A  175  K  C  0.37    A  112  E  H  0.21   10.241  
 2GDM  A   12  K  H  0.40    A   16  E  H  0.45    6.270  
 2GDM  A   28  R  H  0.31    A  120  E  H  0.47    9.086  
 2GDM  A  125  K  H  0.61    A   17  E  H  0.30   11.165  
 2GDM  A  147  K  H  0.46    A  151  D  H  0.49    5.887  
 3GR3  A   62  K  H  0.25    A   66  E  H  0.37    5.993  
 3GR3  A   98  K  H  0.34    A  102  D  H  0.22    6.017  
 3GR3  A  179  K  H  0.60    A   78  E  C  0.65    8.346  
 3POW  A   36  R  C  0.37    A   29  D  C  0.51   11.299  
 3POW  A  142  K  E  0.17    A  165  D  C  0.44    7.228  
 3POW  A  159  K  C  0.28    A  192  E  E  0.20    8.281  
 3POW  A  177  R  C  0.20    A  336  E  H  0.27    9.570  
 2PHP  A  401  R  C  0.49    A  405  E  H  0.24    6.533  
 2FBL  A    6  R  E  0.20    A  134  E  E  0.39    7.515  
 2FBL  A   24  R  E  0.19    A   71  E  H  0.38   10.852  
 2FBL  A   51  K  E  0.38    A   60  E  E  0.57    4.465  
 1D8W  A   78  R  C  0.54    A   82  E  H  0.17    6.189  
 1D8W  A  260  R  H  0.33    A  217  D  H  0.34    8.240  
 1D8W  A  402  R  H  0.48    A   32  E  H  0.26   11.154  
 2PQ7  A  112  R  C  0.60    A   72  E  H  0.17   13.547  
 3JV1  A   66  R  C  0.44    A   59  E  H  0.20   10.420  
 3N3M  A    4  K  H  0.22    A  231  E  H  0.33    7.696  
 3N3M  A   37  K  H  0.36    A   78  E  H  0.23   11.942  
 3N3M  A   59  K  C  0.29    A   77  E  H  0.18    9.736  
 3N3M  A  182  K  C  0.50    A  155  E  C  0.30   11.013  
 3N3M  A  298  K  C  0.42    A   25  D  C  0.18    9.590  
 1SX5  A  244  R  C  0.47    A  214  D  H  0.22   10.918  
 2ZE7  A   79  R  H  0.36    A   62  D  C  0.19    7.676  
 2ZE7  A  136  K  H  0.36    A  205  E  H  0.43    6.378  
 2EJX  A    6  K  E  0.28    A  117  D  H  0.37    7.562  
 2EJX  A   60  K  E  0.48    A   75  D  E  0.35    5.780  
 2EJX  A   65  K  E  0.54    A   44  E  C  0.28    9.217  
 2EJX  A   87  K  E  0.23    A   15  D  H  0.48    8.542  
 2EJX  A   88  K  E  0.46    A    7  E  E  0.45    9.159  
 1ORU  A   23  K  E  0.50    A   16  D  C  0.48    8.045  
 3RPW  A  128  K  C  0.58    A  104  D  C  0.44    5.436  
 3RPW  A  146  K  C  0.35    A  232  D  C  0.16    7.672  
 3F4M  A  183  K  C  0.40    A   32  D  C  0.34    9.189  
 2MPR  A  381  K  E  0.21    A  413  D  E  0.61    7.863  
 3T0H  A   69  K  H  0.22    A   62  E  H  0.30    6.865  
 3T0H  A   84  K  C  0.45    A  199  E  C  0.40    8.642  
 3T0H  A  100  K  H  0.27    A   18  E  E  0.32   11.330  
 3T0H  A  116  K  H  0.62    A  120  E  H  0.54    6.236  
 3T0H  A  204  K  H  0.52    A  200  E  H  0.41    6.099  
 3IXL  A  133  R  H  0.33    A  129  D  H  0.36    6.377  
 1YB3  A   88  K  H  0.42    A  123  D  H  0.43    6.743  
 1YB3  A  147  K  H  0.42    A   19  E  H  0.39    9.939  
 1YB3  A  151  K  H  0.35    A   23  E  H  0.21    9.058  
 1YB3  A  151  K  H  0.35    A   27  E  H  0.45    9.138  
 1YB3  A  152  R  H  0.35    A  148  E  H  0.51    6.197  
 3OG6  A   32  K  H  0.26    A   36  D  H  0.26    6.011  
 3JRN  A  132  K  H  0.34    A   82  D  H  0.24    9.549  
 3JRN  A  135  K  H  0.30    A   89  D  H  0.38   10.429  
 2X9K  A  104  K  C  0.20    A  225  D  C  0.48   11.540  
 1R9F  A   75  R  E  0.27    A   41  E  H  0.35   12.371  
 1R9F  A   85  R  H  0.36    A   35  E  C  0.21   12.889  
 3KF6  B  568  R  E  0.28    B  502  D  C  0.34   10.694  
 3KF6  B  570  R  E  0.42    B  576  D  E  0.33    6.267  
 2BON  A   38  R  E  0.23    A   52  E  H  0.32    9.691  
 2BON  A  114  K  H  0.35    A   31  E  C  0.59   11.297  
 1O7I  A    4  K  C  0.52    A   47  E  C  0.45    8.306  
 1O7I  A   70  K  E  0.20    A    2  E  E  0.62   10.856  
 2VZC  A  355  K  H  0.21    A  255  D  H  0.35    8.758  
 1JF8  A  131  R  C  0.82    A   99  E  E  0.26   14.046  
 2X46  A   22  K  C  0.34    A   18  D  C  0.58    8.265  
 2X46  A   30  K  H  0.21    A   60  E  C  0.46    9.186  
 2X46  A   72  K  E  0.21    A   49  E  C  0.36    5.765  
 2X46  A  137  K  H  0.36    A   17  D  C  0.64    9.843  
 2QRL  A   13  K  C  0.33    A   78  E  C  0.27    6.595  
 2QRL  A   32  K  C  0.60    A  342  E  C  0.30    7.904  
 2QRL  A  181  K  H  0.53    A  185  E  H  0.44    6.242  
 2QRL  A  215  K  H  0.45    A  211  D  H  0.27    6.170  
 2QRL  A  225  K  E  0.38    A  220  D  H  0.49    9.512  
 2QRL  A  357  K  H  0.40    A  361  D  H  0.38    6.227  
 1XVS  A   37  K  E  0.25    A   80  E  E  0.46    4.096  
 1XVS  A   59  K  C  0.58    A   90  D  C  0.39    9.073  
 3EIP  A   11  K  C  0.40    A   72  E  E  0.42    6.026  
 3R4R  A  202  K  C  0.38    A  301  E  E  0.40    8.420  
 3HYI  A    7  R  C  0.88    A   15  E  H  0.39   10.714  
 3DOE  B  132  K  H  0.45    B   46  D  H  0.33    8.673  
 3U9J  A   17  R  H  0.33    A   53  E  H  0.22    9.711  
 3U9J  A   31  K  H  0.65    A   27  D  H  0.47    6.443  
 3U9J  A   72  R  H  0.44    A  146  E  H  0.33   12.926  
 3CTZ  A  158  R  C  0.30    A  152  D  H  0.24    7.220  
 3CTZ  A  179  K  H  0.28    A  258  E  C  0.48   11.031  
 3CTZ  A  331  R  H  0.26    A  560  E  E  0.35   10.662  
 3CTZ  A  350  K  H  0.40    A  607  E  H  0.42   11.211  
 3CTZ  A  404  R  C  0.37    A  410  E  C  0.18   10.664  
 2HCN  A  373  K  H  0.40    A  550  E  H  0.44   10.731  
 2HCN  A  394  R  C  0.34    A  497  D  C  0.21    9.017  
 2HCN  A  820  R  H  0.29    A  812  E  C  0.34   11.594  
 2F4M  A  255  R  E  0.41    A  281  D  C  0.45    8.476  
 2F4M  A  345  R  E  0.31    A  357  D  C  0.38   10.513  
 3HHY  A  150  K  E  0.33    A  113  E  E  0.60    8.799  
 1B5L  A  121  K  H  0.47    A   59  E  H  0.16    7.807  
 2I6E  A  106  R  E  0.31    A  134  E  E  0.33    7.778  
 2I6E  A  240  R  H  0.54    A   32  D  C  0.20    9.945  
 3D7A  A   50  R  E  0.36    A    9  E  E  0.22    4.534  
 3LIU  A  308  K  C  0.52    A  245  D  C  0.43    7.492  
 3LIU  A  378  K  E  0.20    A  300  E  C  0.26    8.607  
 1NSZ  A   20  K  C  0.71    A  147  D  C  0.21    5.451  
 1NSZ  A   71  R  E  0.19    A   90  E  E  0.31    8.666  
 1NSZ  A  161  K  C  0.47    A  128  D  C  0.18    8.306  
 1NSZ  A  327  K  E  0.49    A  156  E  E  0.19    6.992  
 1JMK  C   67  K  H  0.56    C   63  D  H  0.46    6.318  
 1JMK  C   92  K  H  0.28    C   59  D  H  0.48    7.815  
 1JMK  C  201  K  E  0.16    C  225  E  H  0.38   10.074  
 3A77  A  262  R  H  0.41    A  247  D  C  0.42    7.107  
 3A77  A  373  R  H  0.27    A  298  E  C  0.26    9.452  
 3BLD  A   21  R  E  0.56    A  253  D  C  0.52   11.583  
 3BLD  A  139  R  H  0.28    A   81  E  H  0.46   11.765  
 3BLD  A  177  R  H  0.46    A  119  E  C  0.28    9.094  
 3BLD  A  180  K  H  0.46    A  184  D  H  0.44    6.184  
 3BLD  A  181  R  H  0.19    A  138  E  H  0.38    6.974  
 3BLD  A  378  R  H  0.31    A  273  E  C  0.28   13.021  
 3BLD  A  380  R  H  0.36    A  297  D  C  0.54    5.360  
 2W68  A   42  K  H  0.44    A   38  D  C  0.28    6.667  
 2W68  A   74  R  C  0.26    A   48  D  C  0.30    7.625  
 3NO6  A  146  K  H  0.39    A  172  D  H  0.37   10.435  
 3NO6  A  195  K  H  0.60    A  199  E  H  0.29    6.141  
 1H3O  B   60  K  H  0.33    B   78  E  H  0.55    9.242  
 1H3O  B   60  K  H  0.33    B   82  E  H  0.40    8.680  
 1H3O  B   61  K  H  0.58    B   65  D  H  0.37    6.203  
 1I88  A   42  K  H  0.53    A   47  E  C  0.33    5.690  
 1I88  A   53  K  H  0.17    A   38  D  H  0.47    8.291  
 1I88  A   53  K  H  0.17    A   47  E  C  0.33    7.461  
 1I88  A   78  K  H  0.63    A   74  E  H  0.46    6.090  
 1I88  A  352  K  H  0.36    A  348  E  H  0.20    5.962  
 2NTX  A   20  K  H  0.44    A   16  D  H  0.20    6.417  
 2NTX  A  251  K  H  0.42    A  245  D  C  0.54    7.050  
 2NTX  A  305  K  H  0.40    A  238  E  H  0.41   10.611  
 3IV4  A   42  K  H  0.40    A   38  D  H  0.27    6.145  
 3IV4  A   47  R  H  0.44    A  105  E  C  0.31   11.135  
 3O3M  A   24  K  H  0.45    A   28  E  H  0.52    6.364  
 3O3M  A   26  K  H  0.32    A  108  D  C  0.36    9.163  
 3O3M  A   77  K  C  0.23    A   95  E  H  0.51    9.004  
 3O3M  A   77  K  C  0.23    A  130  E  H  0.41   13.180  
 3O3M  A  157  K  H  0.27    A  304  D  H  0.37    7.153  
 3O3M  A  280  K  H  0.60    A  387  E  H  0.31   10.268  
 3O3M  A  324  K  H  0.47    A  328  D  H  0.27    5.938  
 3O3M  A  379  R  H  0.44    A   75  E  H  0.23   13.525  
 3O3M  A  401  K  H  0.51    A  336  D  C  0.19    9.097  
 3NE8  A  355  K  C  0.38    A  350  D  C  0.31    8.469  
 3LHN  A  148  K  C  0.61    A   58  E  E  0.32    6.188  
 2DYO  A   70  K  C  0.49    A  124  D  C  0.60    5.018  
 2DYO  A  191  K  H  0.50    A  169  E  H  0.21   10.541  
 3O3V  A  213  R  H  0.21    A  111  E  C  0.32   11.957  
 2O70  A  128  K  H  0.37    A  100  E  H  0.27    9.908  
 1T1U  A  359  K  C  0.40    A  218  E  H  0.23   10.340  
 1T1U  A  393  K  H  0.32    A  252  E  H  0.44   10.267  
 1T1U  A  407  K  E  0.48    A  292  D  H  0.24    9.848  
 3BUT  A   72  R  E  0.30    A   53  E  E  0.25   10.114  
 2F6U  A 1004  R  H  0.42    A 1117  E  C  0.45   11.056  
 2F6U  A 1024  K  H  0.48    A 1028  D  C  0.63    6.298  
 2F6U  A 1199  R  H  0.42    A 1228  E  C  0.40    4.893  
 2F6U  A 1201  K  H  0.31    A 1197  D  C  0.17    6.914  
 2F6U  A 1221  K  H  0.59    A 1197  D  C  0.17    7.782  
 1PYA  A    6  K  H  0.42    A    2  E  H  0.67    6.958  
 1PYA  A   50  K  C  0.25    A   54  D  H  0.64    7.948  
 2XZH  A   36  K  C  0.28    A  310  E  H  0.72    9.269  
 2XZH  A   86  K  C  0.37    A  107  D  C  0.49    5.452  
 2XZH  A  163  K  C  0.37    A  187  D  C  0.62    6.637  
 2XZH  A  227  K  E  0.32    A  249  D  E  0.61    4.405  
 2XZH  A  269  K  C  0.39    A  331  E  C  0.36   10.761  
 1VGJ  A   62  K  H  0.46    A   66  E  C  0.40    6.548  
 1VGJ  A   70  K  C  0.18    A  158  D  C  0.28    5.478  
 1VGJ  A   70  K  C  0.18    A  181  E  E  0.50    8.193  
 1VGJ  A   70  K  C  0.18    A  184  E  C  0.83    5.773  
 1VGJ  A   74  K  E  0.28    A  151  D  E  0.54    7.398  
 1VGJ  A  118  K  C  0.57    A  109  D  H  0.42    7.041  
 1VGJ  A  164  K  E  0.27    A  175  E  E  0.43    5.392  
 2WOL  A  102  R  E  0.42    A   91  E  E  0.43    9.026  
 2WOL  A  149  R  C  0.45    A  159  E  C  0.31   12.114  
 2WOL  A  263  R  H  0.36    A  268  E  C  0.45    5.365  
 2WOL  A  300  R  E  0.34    A  346  D  E  0.34    8.011  
 2WOL  A  471  R  H  0.49    A  495  D  H  0.39   10.841  
 3MK4  A  256  R  H  0.50    A  159  D  H  0.44    8.001  
 1W18  A  505  R  E  0.28    A  169  D  H  0.35    9.646  
 2ZTS  A   75  R  H  0.35    A   89  E  H  0.22   10.339  
 2ZTS  A   87  K  H  0.40    A   91  E  C  0.50    6.658  
 2ZTS  A   90  K  H  0.74    A   86  E  H  0.47    6.273  
 2ZTS  A  163  K  H  0.40    A  121  D  H  0.39    8.641  
 3CNY  A    4  K  H  0.58    A    8  D  C  0.16    6.268  
 3CNY  A   10  K  E  0.38    A   69  E  E  0.43    9.703  
 3CNY  A  151  K  H  0.62    A   92  E  H  0.22    9.797  
 3CNY  A  266  K  C  0.68    A    8  D  C  0.16    4.929  
 3AIA  A   92  K  H  0.44    A   96  E  H  0.53    6.525  
 3AIA  A  116  R  C  0.21    A   99  E  C  0.42    8.031  
 3AIA  A  175  K  E  0.38    A  141  E  E  0.39    8.366  
 3AIA  A  176  R  E  0.25    A  170  D  H  0.48    8.822  
 2AG4  A  120  K  E  0.56    A   25  E  E  0.38    9.583  
 2AG4  A  140  R  E  0.35    A   58  E  E  0.19    5.260  
 2YK4  A   75  R  E  0.34    A  101  E  C  0.51    6.132  
 2YK4  A  340  K  E  0.23    A  346  E  H  0.57    8.932  
 3OMD  A   22  K  H  0.17    A   13  D  C  0.38    6.888  
 3OMD  A  107  K  H  0.42    A  103  D  C  0.39    6.283  
 3HOI  A   39  K  H  0.51    A   43  E  H  0.41    6.169  
 2UVP  A   35  K  H  0.37    A  144  D  C  0.42    9.128  
 3ESS  A  488  K  C  0.42    A  552  E  H  0.34    9.399  
 2ITB  A   83  R  C  0.34    A  137  D  C  0.39   12.139  
 2ITB  A  104  R  C  0.25    A  170  D  H  0.22   11.812  
 3RMQ  A   90  R  H  0.29    A   35  E  C  0.16    9.091  
 2G09  A   24  K  C  0.60    A  274  D  H  0.50    6.950  
 2G09  A   43  K  H  0.32    A  253  E  C  0.53    9.144  
 2G09  A  201  K  E  0.48    A  193  D  E  0.29    5.847  
 2G09  A  219  K  C  0.49    A  206  E  C  0.66   10.022  
 1ESC  A   47  R  H  0.51    A   39  E  C  0.38   10.259  
 1ESC  A   52  K  C  0.59    A  301  E  H  0.22    8.905  
 1ESC  A   75  K  C  0.52    A   84  E  E  0.40    5.861  
 1ESC  A  225  K  H  0.45    A  229  D  H  0.37    6.254  
 1ESC  A  232  K  H  0.41    A  244  D  C  0.26    7.860  
 1ESC  A  233  K  H  0.61    A  237  D  C  0.65    5.959  
 1ESC  A  294  K  H  0.55    A  298  D  H  0.33    5.901  
 1UCS  A    2  K  C  0.58    A   35  E  H  0.53    9.893  
 3DWO  X  412  K  C  0.52    X  425  D  E  0.29    4.935  
 3DWO  X  431  K  E  0.39    X   55  D  E  0.19    4.945  
 1QKS  A   59  K  H  0.47    A   63  E  H  0.24    6.064  
 1QKS  A  365  K  E  0.24    A  381  D  E  0.41    4.298  
 1QKS  A  512  K  C  0.32    A  166  E  H  0.32    6.755  
 1QKS  A  546  K  C  0.37    A  528  E  C  0.35    8.537  
 3QHP  A  228  K  C  0.66    A  339  E  H  0.40   10.146  
 3QHP  A  248  K  H  0.35    A  244  E  H  0.32    6.192  
 2C1V  A   29  K  C  0.42    A  114  D  C  0.30    9.227  
 2C1V  A  287  K  H  0.24    A  300  D  H  0.69    8.547  
 3RK6  A  141  R  H  0.21    A   98  E  H  0.43   10.796  
 3RK6  A  166  R  H  0.17    A  123  E  H  0.34    7.923  
 2BE3  A  100  R  E  0.61    A  124  E  E  0.29    5.020  
 2BE3  A  134  K  E  0.33    A   67  E  H  0.27   10.950  
 2BE3  A  170  K  H  0.26    A  174  E  H  0.42    6.095  
 3DG6  A  166  R  C  0.57    A  200  E  H  0.18    9.386  
 3DG6  A  176  R  H  0.28    A  210  D  C  0.64    9.075  
 3DG6  A  181  R  H  0.60    A  148  E  H  0.35    8.754  
 3DG6  A  277  R  H  0.40    A   83  E  H  0.41   11.797  
 3DG6  A  316  R  C  0.40    A  312  E  H  0.29    5.965  
 3DG6  A  359  K  H  0.31    A  329  D  C  0.27    8.714  
 2EKD  A   87  R  E  0.52    A   80  D  C  0.47   10.337  
 2EKD  A  155  R  H  0.21    A  159  E  H  0.31    6.083  
 1SG6  A  161  K  E  0.44    A   81  E  H  0.41    9.919  
 1SG6  A  315  R  H  0.24    A  211  E  H  0.31    8.586  
 1LQT  A   75  R  C  0.28    A   27  D  H  0.63   11.335  
 1LQT  A  270  R  E  0.23    A  311  E  E  0.39   12.660  
 1LQT  A  279  K  E  0.29    A  312  E  E  0.48    9.420  
 1LQT  A  286  R  E  0.39    A  312  E  E  0.48    6.524  
 1LQT  A  291  R  E  0.44    A  309  E  E  0.47    5.918  
 1LQT  A  310  R  E  0.47    A  306  D  E  0.30    9.843  
 1LQT  A  373  K  H  0.65    A  377  D  H  0.35    6.049  
 1LQT  A  390  K  H  0.50    A   31  D  C  0.67   11.238  
 1LQT  A  413  R  H  0.37    A   92  E  H  0.24   11.477  
 3LVU  A  376  R  H  0.42    A  545  E  H  0.17    7.556  
 2YZS  A   99  K  H  0.26    A  303  E  C  0.49   10.722  
 2YZS  A  129  K  H  0.41    A  145  E  H  0.39   11.113  
 2YZS  A  195  K  C  0.33    A   37  E  C  0.28    9.562  
 2YZS  A  265  K  H  0.61    A  269  E  H  0.47    6.013  
 2YZS  A  287  R  H  0.21    A   37  E  C  0.28   11.776  
 2YZS  A  299  K  H  0.35    A  304  E  C  0.59    5.301  
 3SQN  A   33  K  H  0.42    A   43  E  H  0.36    6.139  
 3SQN  A   71  R  E  0.16    A   66  D  E  0.52    9.168  
 3JSZ  A  101  K  H  0.39    A  124  D  C  0.20   10.479  
 3JSZ  A  123  R  C  0.41    A  127  E  C  0.35    8.015  
 3JSZ  A  131  K  E  0.36    A  241  E  C  0.21    6.756  
 3JSZ  A  317  K  H  0.32    A  321  D  H  0.58    6.148  
 3JSZ  A  353  K  H  0.17    A  357  D  H  0.47    6.033  
 3JSZ  A  377  K  H  0.29    A  384  E  H  0.58    7.529  
 3JSZ  A  388  K  H  0.52    A  392  D  H  0.47    6.022  
 1B6A  A  155  K  H  0.43    A  357  E  C  0.33   10.100  
 1B6A  A  272  K  H  0.21    A  316  D  C  0.67    7.742  
 1B6A  A  342  K  C  0.17    A  356  E  C  0.53   10.662  
 1B6A  A  433  K  H  0.51    A  437  D  H  0.63    6.064  
 1R9L  A   29  R  H  0.29    A  287  D  H  0.37    8.560  
 1R9L  A   40  K  C  0.66    A  279  E  H  0.59   10.342  
 1R9L  A  100  K  H  0.29    A  104  D  H  0.52    5.887  
 2X3M  A  105  K  C  0.23    A  147  E  H  0.27    7.326  
 2X3M  A  150  R  H  0.31    A  154  E  H  0.23    5.845  
 2WVQ  A  127  R  H  0.52    A  115  D  H  0.22    9.074  
 2WVQ  A  218  K  H  0.25    A  192  E  C  0.67    8.573  
 2YKT  A   36  K  H  0.31    A  106  E  H  0.27   11.008  
 2YKT  A   50  K  H  0.49    A   54  D  H  0.49    6.247  
 3OT9  A  110  K  H  0.63    A  114  D  H  0.41    5.849  
 3OT9  A  128  K  E  0.36    A  138  E  H  0.55   11.990  
 3OT9  A  218  K  C  0.48    A  246  D  C  0.32    5.501  
 3OT9  A  218  K  C  0.48    A  248  E  C  0.20    7.225  
 3OT9  A  222  R  C  0.59    A  230  D  H  0.53   10.675  
 3OT9  A  265  K  H  0.25    A  261  D  H  0.16    6.232  
 3OT9  A  354  K  C  0.66    A  318  E  C  0.48    9.813  
 2D3D  A  490  K  H  0.75    A  486  E  H  0.53    6.195  
 2F22  A   37  R  H  0.26    A   26  D  C  0.59    6.116  
 2F22  A   60  K  C  0.46    A   52  D  H  0.35    7.837  
 3GP6  A   80  K  C  0.42    A  115  D  H  0.34    6.537  
 3T7K  A  948  K  C  0.20    A  895  E  C  0.48    9.954  
 3T7K  A  987  R  C  0.44    A  995  D  H  0.22    8.959  
 3T7K  A 1032  R  H  0.56    A  994  E  H  0.59    9.485  
 1RZ4  A   86  K  H  0.26    A  110  E  H  0.25   12.866  
 1RZ4  A  155  R  H  0.28    A  167  D  H  0.52    8.712  
 1RZ4  A  199  K  C  0.40    A  194  E  H  0.32   10.315  
 1RXQ  A  105  K  H  0.42    A  100  E  H  0.50    6.515  
 3C2I  A  111  R  C  0.43    A  121  D  E  0.27    7.324  
 2XQQ  A   49  K  H  0.46    A   20  D  H  0.18   10.235  
 2XQQ  A   49  K  H  0.46    A   45  E  H  0.30    6.200  
 2XQQ  A   71  K  C  0.53    A   12  D  E  0.18    4.785  
 2FD6  U    2  R  E  0.36    U   74  D  C  0.47    5.101  
 1EK9  A   11  R  H  0.35    A  409  E  H  0.35   10.643  
 1EK9  A   19  K  H  0.22    A   23  D  H  0.33    6.379  
 1EK9  A   89  K  H  0.28    A  231  D  H  0.32    8.331  
 1EK9  A  219  R  H  0.49    A  215  E  H  0.25    6.109  
 2AAM  A   63  K  C  0.48    A   75  E  H  0.24   10.679  
 2AAM  A   77  K  H  0.56    A   81  D  H  0.65    5.809  
 2AAM  A  172  R  H  0.28    A  162  E  H  0.17    6.873  
 1YT3  A   33  R  C  0.76    A   84  E  H  0.38   10.950  
 2R2Z  A   59  K  C  0.54    A   72  E  E  0.17    5.710  
 2R2Z  A   83  R  E  0.33    A   72  E  E  0.17    5.613  
 3AU4  A 1560  K  C  0.49    A 1598  D  H  0.20    8.486  
 3AU4  A 1571  K  H  0.40    A 1567  D  H  0.25    6.054  
 3AU4  A 1616  K  C  0.36    A 1524  E  H  0.26   10.102  
 3AU4  A 1697  R  C  0.25    A 1664  E  H  0.37   10.225  
 3AU4  A 1739  R  C  0.53    A 1793  D  C  0.29    5.912  
 3AU4  A 1930  K  C  0.59    A 1926  D  H  0.42    6.909  
 3AU4  A 2011  K  E  0.23    A 2018  E  E  0.56    6.887  
 3AU4  A 2017  R  E  0.25    A 1992  E  E  0.31   12.808  
 3E7E  A  958  K  C  0.74    A  912  E  C  0.23   10.718  
 3E7E  A 1053  K  H  0.29    A 1030  E  H  0.41    9.039  
 3BPZ  A  532  K  H  0.28    A  613  E  H  0.45    9.498  
 3BPZ  A  573  K  E  0.42    A  598  D  C  0.43    8.714  
 2WWX  B  342  R  H  0.38    B  334  E  C  0.71   10.017  
 2WWX  B  396  K  C  0.21    B  354  D  H  0.25    8.026  
 2WWX  B  466  K  H  0.51    B  505  E  H  0.25    9.489  
 1GO4  E  512  R  H  0.34    E  516  E  H  0.33    6.325  
 3IP3  A   90  K  C  0.49    A  119  E  C  0.55    6.912  
 3IP3  A  108  K  H  0.40    A  104  E  H  0.56    6.423  
 3IP3  A  139  K  H  0.35    A  143  E  H  0.27    5.939  
 3IP3  A  265  R  E  0.46    A  276  E  E  0.42    7.506  
 3IP3  A  294  R  C  0.30    A   21  D  C  0.32   12.695  
 2NRJ  A  172  K  H  0.53    A  179  D  H  0.41    7.510  
 2NRJ  A  321  K  H  0.25    A  103  D  H  0.34    7.963  
 1JFR  A  142  K  H  0.41    A  164  E  C  0.29    6.341  
 3F1T  A   98  K  C  0.36    A  123  D  C  0.59    8.589  
 3I7A  A   13  K  H  0.56    A   17  D  C  0.55    6.013  
 3I7A  A  253  K  C  0.74    A  249  D  H  0.37    6.060  
 3I7A  A  276  K  H  0.24    A  280  E  C  0.65    6.684  
 1JOV  A   64  K  C  0.47    A   20  D  C  0.39    5.181  
 1JOV  A   94  R  C  0.26    A  122  E  E  0.17   11.652  
 3H5J  A   15  R  C  0.43    A  128  E  H  0.35   10.696  
 3H5J  A   96  R  C  0.63    A  114  E  E  0.31    6.180  
 2Q30  A   40  K  C  0.28    A   98  D  C  0.37    4.347  
 2Q30  A   94  R  E  0.18    A   44  E  E  0.34    4.248  
 2Q30  A   94  R  E  0.18    A   72  D  H  0.54   10.221  
 1P9L  A  173  R  C  0.31    A  163  D  C  0.49   10.104  
 1P9L  A  226  R  H  0.43    A   25  D  C  0.38    9.171  
 1R77  A  302  R  C  0.53    A  325  D  C  0.21    7.270  
 1R77  A  339  R  E  0.24    A  319  D  E  0.34   10.896  
 2XAP  A   64  K  H  0.39    A   68  D  H  0.31    5.944  
 2XAP  A  262  R  C  0.26    A  232  D  C  0.21    6.560  
 2XAP  A  575  K  H  0.45    A  427  D  C  0.17    9.121  
 2PNW  A   38  R  C  0.53    A   63  E  H  0.52   12.904  
 2PNW  A  178  K  H  0.28    A  247  D  H  0.31    9.029  
 2PNW  A  200  K  E  0.34    A  261  E  E  0.50    6.791  
 2PNW  A  369  R  C  0.51    A    9  E  E  0.43    6.637  
 2Z07  A  140  R  H  0.31    A  261  E  H  0.27    8.077  
 2F5T  X  187  K  C  0.27    X  142  E  H  0.45   11.312  
 2F5T  X  334  K  E  0.26    X  275  E  E  0.39    5.186  
 1EZ0  A   99  R  H  0.17    A   66  E  H  0.38   12.266  
 1EZ0  A  370  K  H  0.60    A  366  E  H  0.56    6.304  
 3UMH  A  330  R  H  0.36    A  370  E  H  0.30   11.098  
 3NPH  B   57  R  H  0.20    B  118  D  C  0.52    9.214  
 3NPH  B   84  K  H  0.25    B   80  E  H  0.27    6.377  
 3BS4  A   18  K  C  0.42    A  139  E  C  0.22    9.150  
 3BS4  A   82  R  C  0.23    A   48  D  C  0.39    7.269  
 3BS4  A  138  R  C  0.21    A   48  D  C  0.39    7.208  
 3BS4  A  209  K  E  0.16    A   27  E  C  0.30    6.544  
 3ILW  A  471  K  C  0.47    A  467  D  H  0.29    6.303  
 3LYH  A   87  R  H  0.37    A   50  D  H  0.23   10.029  
 3CXN  A  176  K  H  0.16    A   32  E  H  0.36   10.062  
 1U60  A  138  R  H  0.30    A   79  D  H  0.21   10.837  
 1B9W  A   35  K  E  0.38    A   51  D  C  0.28    9.153  
 1UFI  A   20  K  H  0.33    A   40  E  H  0.29    9.435  
 2IYF  A   33  R  C  0.30    A  394  E  H  0.31   10.069  
 2IYF  A  150  R  H  0.51    A  146  E  H  0.42    5.699  
 2IYF  A  202  R  H  0.37    A  143  E  H  0.44   12.265  
 2IYF  A  345  K  E  0.34    A  335  D  H  0.48    6.894  
 2ZKM  X   14  K  C  0.52    X  129  D  H  0.18    8.090  
 2ZKM  X  124  K  H  0.51    X  128  E  H  0.52    6.233  
 2ZKM  X  273  K  H  0.54    X  299  E  C  0.40   11.222  
 2ZKM  X  362  K  C  0.37    X  412  D  C  0.49    7.344  
 2ZKM  X  364  K  C  0.51    X  381  D  C  0.35    9.897  
 2ZKM  X  419  K  H  0.25    X  369  E  C  0.21    8.079  
 2ZKM  X  583  K  H  0.75    X  579  D  H  0.36    6.161  
 2QH9  A    5  R  E  0.31    A   31  E  E  0.19    9.060  
 2QH9  A   17  K  C  0.33    A   37  E  E  0.36    7.476  
 2QH9  A   48  K  H  0.32    A   44  D  C  0.16    6.007  
 2QH9  A  150  K  H  0.56    A  146  E  H  0.28    6.324  
 3COV  A   52  R  H  0.37    A   45  E  H  0.41   10.168  
 3COV  A   52  R  H  0.37    A   96  E  C  0.19    7.655  
 3COV  A  207  R  H  0.28    A  191  D  C  0.39   10.410  
 1RIF  A  102  K  C  0.39    A  154  E  H  0.33   12.657  
 1TZY  B   34  K  C  0.27    B   71  E  H  0.32   11.356  
 3QPA  A   88  R  C  0.33    A  132  D  H  0.44   11.522  
 1UEK  A   38  R  E  0.26    A    2  E  E  0.53    7.245  
 1UEK  A  138  R  E  0.30    A  180  D  C  0.34    9.726  
 3BFM  A   29  K  H  0.22    A   14  E  E  0.26   11.178  
 3BFM  A   62  K  H  0.43    A  211  D  C  0.26    5.715  
 3BFM  A  172  R  H  0.25    A  177  E  C  0.28    5.483  
 2BLL  A  532  K  C  0.59    A  575  E  H  0.28    6.504  
 2BLL  A  557  R  C  0.39    A  631  D  C  0.61   10.331  
 2BLL  A  628  R  H  0.47    A  561  E  E  0.19   10.561  
 2GKG  A    4  K  E  0.21    A   45  D  H  0.48    9.737  
 2GKG  A   43  R  H  0.28    A   72  D  C  0.21    9.874  
 1QHD  A   12  K  H  0.30    A   16  D  H  0.49    6.134  
 1QHD  A  125  K  H  0.41    A    2  D  H  0.16    8.653  
 1X38  A   22  R  C  0.35    A   18  D  H  0.24    6.858  
 1X38  A   62  R  C  0.56    A   69  E  H  0.23    8.630  
 1X38  A   68  K  H  0.58    A   72  D  H  0.48    6.058  
 1X38  A  239  K  H  0.43    A  243  D  H  0.39    6.277  
 1X38  A  374  K  C  0.23    A  370  E  H  0.65    6.982  
 1X38  A  408  K  C  0.34    A  560  D  C  0.35   10.175  
 1X38  A  573  K  C  0.38    A  588  D  C  0.48    7.536  
 3ASX  A  160  K  C  0.38    A  167  E  H  0.18   10.147  
 3ASX  A  170  K  H  0.37    A  156  E  H  0.30   10.478  
 1P57  A  112  K  C  0.38    A  107  D  C  0.24   11.197  
 3DLC  A   83  K  H  0.57    A   87  D  H  0.57    6.022  
 3DLC  A  131  R  H  0.43    A  191  E  H  0.56   10.233  
 3BYQ  A  182  K  H  0.28    A   77  E  C  0.22    9.602  
 2FRG  P   70  R  E  0.51    P   90  E  E  0.20    9.528  
 1FNN  A   17  R  C  0.51    A  203  D  H  0.16    8.374  
 1FNN  A  104  R  C  0.55    A  110  E  H  0.38   10.800  
 1FNN  A  188  R  E  0.54    A  168  D  C  0.33   10.066  
 1FNN  A  298  R  H  0.21    A  323  E  H  0.53   12.823  
 1FNN  A  301  K  H  0.30    A  376  E  H  0.20    9.683  
 1FNN  A  344  K  C  0.44    A  340  D  H  0.29    6.216  
 1FNN  A  381  K  H  0.44    A  279  E  H  0.39   10.789  
 3MDP  A   99  R  E  0.37    A   58  E  E  0.26    5.505  
 2AFB  A  115  R  H  0.44    A  149  D  H  0.19    7.917  
 2AFB  A  267  R  C  0.49    A  243  E  E  0.36   10.089  
 3PE7  A    3  K  C  0.26    A  114  E  E  0.27   10.952  
 3PE7  A   41  K  C  0.27    A   92  D  C  0.21    9.548  
 3PE7  A  156  K  H  0.63    A  160  E  H  0.42    6.189  
 2NX2  A   32  K  H  0.23    A   64  D  C  0.59    8.482  
 2NX2  A  155  R  H  0.25    A  159  D  H  0.54    6.191  
 3D59  A  342  K  E  0.21    A  410  E  C  0.51    7.667  
 3D59  A  386  K  H  0.30    A  382  D  H  0.17    5.901  
 2FTX  B  205  K  H  0.46    B  209  E  H  0.40    6.230  
 1VKH  A   99  K  H  0.22    A   23  E  C  0.33    9.478  
 1VKH  A  254  K  H  0.39    A  258  D  H  0.19    5.858  
 1T4W  A  298  R  C  0.40    A  388  E  E  0.30   10.144  
 1T4W  A  398  R  E  0.26    A  363  E  H  0.17    6.866  
 1IG0  A   52  R  H  0.20    A   81  D  C  0.61   10.903  
 1IG0  A  273  K  E  0.31    A  264  E  E  0.17    4.196  
 1IG0  A  283  R  E  0.30    A    3  E  C  0.70   12.472  
 1IG0  A  289  R  E  0.25    A   10  E  C  0.41    9.240  
 1VK1  A   58  K  E  0.42    A   63  D  C  0.73    6.880  
 1VK1  A  163  K  H  0.44    A  120  E  C  0.35    9.340  
 1VK1  A  163  K  H  0.44    A  167  E  H  0.38    6.219  
 1VK1  A  182  K  H  0.24    A  135  E  H  0.32   11.327  
 1VK1  A  186  K  H  0.38    A  131  E  H  0.18   12.327  
 3ZUC  A   53  K  C  0.36    A  114  D  C  0.42    7.650  
 3ZUC  A   75  K  E  0.52    A   52  D  C  0.48   10.015  
 3ZUC  A  109  R  E  0.27    A   60  D  E  0.41    7.465  
 2I7H  A   80  K  H  0.72    A   84  D  H  0.43    5.973  
 3ICV  A   47  K  H  0.56    A   51  D  H  0.32    6.047  
 3BB6  A   81  K  C  0.19    A   64  D  C  0.58   10.885  
 1JR7  A   31  R  C  0.21    A  195  D  H  0.28    9.833  
 1JR7  A   43  K  H  0.59    A   47  E  H  0.53    6.193  
 1JR7  A   69  K  H  0.56    A   73  D  H  0.40    5.944  
 2FAO  A  765  R  C  0.35    A  661  E  C  0.36    8.523  
 2FAO  A  804  R  C  0.45    A  568  E  H  0.23    9.601  
 2FAO  A  828  R  C  0.44    A  716  E  C  0.24    5.533  
 1XQO  A    8  K  H  0.55    A   12  E  H  0.43    6.024  
 1XQO  A   74  K  H  0.56    A   70  E  H  0.49    6.293  
 1XQO  A  106  K  H  0.17    A   93  E  H  0.56    8.285  
 1XQO  A  157  R  H  0.44    A   44  E  H  0.23    8.614  
 2WB0  X  238  K  H  0.47    X  397  E  C  0.42   11.581  
 2WB0  X  238  K  H  0.47    X  468  D  C  0.57    9.138  
 2WB0  X  370  K  H  0.24    X  279  E  C  0.73   10.361  
 2WB0  X  523  R  C  0.42    X  528  D  C  0.77   10.152  
 3GNF  B  155  K  C  0.30    B   87  D  C  0.27    8.691  
 3GNF  B  299  K  E  0.54    B  317  E  C  0.42    8.277  
 2NRH  A  195  R  H  0.47    A  189  D  C  0.20    9.799  
 2XPP  A   64  R  H  0.52    A  113  E  C  0.26    6.843  
 2XPP  A   68  K  H  0.54    A   72  D  H  0.33    6.048  
 2XPP  A   69  R  H  0.30    A   96  E  H  0.51   11.481  
 2XPP  A  138  K  H  0.35    A  175  E  H  0.55    8.774  
 3EEH  A  122  R  E  0.33    A   22  D  C  0.19    4.902  
 3T94  A   28  K  E  0.49    A    6  E  C  0.28   10.803  
 3T94  A  150  K  H  0.60    A  158  E  C  0.44   10.088  
 3T94  A  249  K  H  0.27    A  151  E  H  0.60   11.351  
 3HA4  A  103  K  H  0.22    A  141  E  H  0.27    8.493  
 3HA4  A  121  K  H  0.25    A  176  D  H  0.19    7.497  
 1K3R  A  143  R  E  0.23    A  154  E  E  0.39    5.524  
 3OE3  A   88  K  E  0.31    A   79  E  E  0.19    4.567  
 3E0E  A    3  K  C  0.42    A   46  D  C  0.75    7.861  
 3E0E  A   25  K  C  0.34    A   60  D  H  0.58    7.903  
 3E0E  A   51  R  E  0.35    A   83  E  E  0.23    4.835  
 2COV  D  403  K  C  0.56    D  385  D  C  0.35    8.601  
 2COV  D  423  K  E  0.56    D  402  D  C  0.31    8.408  
 3IJD  A    3  K  H  0.32    A  115  D  C  0.52    8.547  
 3IJD  A  229  K  H  0.34    A  240  E  H  0.21   11.470  
 3IJD  A  252  K  H  0.34    A  242  D  H  0.28   10.073  
 3IJD  A  252  K  H  0.34    A  247  E  C  0.49   10.211  
 1GPR  A   57  R  C  0.33    A  107  E  C  0.51    4.275  
 1GPR  A  145  K  C  0.43    A  156  D  C  0.42    6.941  
 1FTR  A   86  K  H  0.18    A  116  D  E  0.38   10.877  
 1FTR  A  275  K  E  0.17    A    7  E  E  0.46    4.732  
 2H6R  A  213  R  H  0.43    A  209  E  H  0.26    6.399  
 3ITQ  A   11  K  C  0.42    A  184  D  C  0.33    5.664  
 3ITQ  A   97  K  H  0.48    A   26  E  C  0.76    8.590  
 3ITQ  A  172  K  C  0.26    A   54  D  H  0.39    9.828  
 3F43  A   29  K  H  0.47    A   33  D  H  0.38    5.843  
 1EAY  C  160  R  C  0.43    C  205  E  H  0.32    9.762  
 1EAY  C  190  K  E  0.46    C  173  D  H  0.47    8.110  
 1EAY  C  190  K  E  0.46    C  176  E  H  0.32    8.656  
 2BS2  C  234  K  H  0.20    C   55  D  H  0.29   10.136  
 1IBY  A   79  K  E  0.37    A   71  E  E  0.30    8.553  
 2ZHJ  A   57  K  H  0.52    A   63  D  C  0.33    5.701  
 2ZHJ  A  309  K  H  0.44    A   35  D  H  0.53    8.656  
 2PW6  A   14  R  C  0.59    A  164  D  H  0.59    4.775  
 2PW6  A   47  R  C  0.63    A  135  D  C  0.41   10.730  
 2PW6  A  100  R  H  0.30    A  165  E  H  0.44   10.499  
 2PW6  A  202  K  H  0.23    A  256  E  C  0.39   10.026  
 1ZUP  A  137  R  H  0.30    A  163  E  C  0.40   10.602  
 1ZUP  A  197  K  C  0.45    A  223  D  C  0.52    5.269  
 1ZUP  A  202  K  C  0.32    A   32  E  C  0.59    7.040  
 1ZUP  A  255  K  H  0.32    A   38  E  C  0.72    7.567  
 2HLZ  A  141  R  C  0.43    A  119  D  C  0.29    8.581  
 1LKK  A  130  K  C  0.45    A  155  E  E  0.36    5.492  
 3DXT  A  326  R  H  0.31    A  173  E  C  0.49   11.276  
 3PPL  A  204  R  H  0.37    A  172  E  H  0.26    8.493  
 3PPL  A  301  R  H  0.38    A   61  D  C  0.28    9.613  
 3PPL  A  326  K  H  0.20    A  406  E  H  0.41    6.325  
 3PPL  A  363  R  H  0.31    A  422  E  H  0.31    9.605  
 3PPL  A  385  R  H  0.56    A  150  E  H  0.33   10.539  
 3I09  A  117  K  H  0.32    A   91  D  H  0.49    8.512  
 3I09  A  177  K  H  0.47    A  172  D  C  0.46    6.867  
 3I09  A  181  K  H  0.58    A  185  D  H  0.39    6.117  
 3I09  A  290  R  H  0.44    A   58  D  H  0.41   11.360  
 3I09  A  375  K  E  0.28    A  366  E  H  0.27    9.252  
 3I09  A  393  R  C  0.34    A  134  E  C  0.53    5.376  
 1B3T  A  486  R  H  0.28    A  479  E  H  0.28   10.073  
 2HRA  A   28  K  C  0.54    A   57  D  C  0.29    5.169  
 2HRA  A  134  K  C  0.52    A   86  D  C  0.60   10.298  
 2VLQ  B    7  K  C  0.42    B    2  E  C  0.72    8.868  
 2VLQ  B   69  K  C  0.42    B   20  D  C  0.43    6.725  
 2CIB  A  193  R  H  0.38    A  171  E  H  0.16    6.491  
 2CIB  A  276  R  H  0.80    A  418  E  E  0.66    9.877  
 2CIB  A  448  R  C  0.50    A  287  D  H  0.40   11.866  
 1THT  A  142  R  H  0.29    A  152  D  C  0.17    7.196  
 1THT  A  251  R  H  0.42    A  277  E  C  0.36    9.593  
 1THT  A  300  R  C  0.43    A  296  E  H  0.41    6.929  
 3SHG  A  124  R  H  0.27    A  110  E  C  0.21    9.278  
 2QV8  A  159  K  C  0.56    A   95  E  C  0.62    8.542  
 3ARC  O   39  R  E  0.24    O   98  E  E  0.47   10.204  
 3ARC  O  194  K  E  0.48    O  145  E  E  0.45    6.651  
 3ARC  O  203  K  E  0.17    O   24  D  C  0.69    7.639  
 2IA7  A   99  R  C  0.56    A  109  D  E  0.17   10.915  
 3QVP  A  306  K  H  0.45    A  310  E  H  0.60    5.416  
 3QVP  A  372  K  C  0.20    A  458  E  H  0.37    9.954  
 3O1C  A   57  K  C  0.23    A   34  E  E  0.40    9.543  
 3IIS  M   46  K  H  0.39    M  106  D  H  0.23    6.349  
 3IIS  M   94  R  H  0.26    M    1  D  C  0.36    9.601  
 3IIS  M  124  K  H  0.38    M  133  E  H  0.46    8.980  
 3IIS  M  147  K  H  0.47    M  101  E  H  0.50    7.999  
 3KS9  A   36  R  C  0.26    A  117  E  H  0.17    9.997  
 3KS9  A  154  K  C  0.69    A   42  D  C  0.74    9.085  
 3KS9  A  213  R  H  0.20    A  251  E  C  0.31   11.385  
 3KS9  A  220  K  H  0.42    A  251  E  C  0.31    9.081  
 3KS9  A  221  R  H  0.34    A  509  D  C  0.47    9.649  
 3KS9  A  305  R  H  0.35    A  267  E  H  0.58    9.288  
 3HM5  A  154  K  H  0.36    A  158  D  H  0.35    5.917  
 3HM5  A  206  R  C  0.51    A  142  E  H  0.16    9.642  
 3KQR  A   79  K  E  0.41    A   66  E  E  0.16   11.728  
 2O7I  A   65  K  C  0.23    A  127  E  C  0.59    7.826  
 2O7I  A  245  K  C  0.50    A  224  E  H  0.30    8.743  
 2O7I  A  369  K  E  0.44    A  359  D  C  0.57   11.064  
 2O7I  A  418  K  C  0.30    A  414  D  H  0.30    5.904  
 2O7I  A  446  K  H  0.32    A  465  D  C  0.59    5.305  
 2O7I  A  446  K  H  0.32    A  467  D  H  0.59    8.108  
 2O7I  A  491  R  H  0.27    A  468  E  H  0.30    9.486  
 2O7I  A  549  K  E  0.19    A    7  D  H  0.28    7.531  
 2O7I  A  574  K  H  0.38    A  578  D  H  0.21    6.129  
 3ZX2  A  371  K  H  0.70    A  367  D  H  0.19    5.989  
 1T1D  A   97  K  H  0.37    A  150  E  C  0.39   10.196  
 1T1D  A  133  R  C  0.32    A  163  E  H  0.30    9.196  
 3BEO  A   45  R  C  0.17    A   49  D  H  0.37    6.129  
 3BEO  A   45  R  C  0.17    A   62  D  E  0.41   10.047  
 3BEO  A   67  K  C  0.40    A   74  D  H  0.16    7.851  
 3BEO  A  156  K  H  0.41    A  314  E  H  0.63   12.107  
 3BEO  A  202  R  E  0.20    A  234  D  C  0.38    6.264  
 3BEO  A  248  R  H  0.23    A  265  E  C  0.57   10.362  
 3BEO  A  360  R  H  0.36    A  354  D  C  0.48   11.305  
 3BEO  A  367  K  H  0.63    A  363  E  H  0.48    6.092  
 1DJ0  A   41  K  H  0.44    A   37  E  H  0.20    6.101  
 1DJ0  A  150  R  H  0.51    A  221  E  C  0.34    7.660  
 1DJ0  A  195  K  E  0.18    A  251  D  E  0.31    9.732  
 1DS1  A  104  R  H  0.28    A   51  D  H  0.39    7.557  
 1DS1  A  179  K  H  0.32    A  260  E  E  0.28   10.477  
 1DS1  A  234  R  C  0.27    A  256  D  H  0.44   11.052  
 1DS1  A  253  K  H  0.59    A  257  E  H  0.58    6.284  
 1QYI  A   94  K  C  0.47    A  158  E  H  0.27    6.795  
 1QYI  A  200  R  C  0.34    A  112  E  H  0.22   11.617  
 1QYI  A  315  K  C  0.42    A  360  D  C  0.22   10.066  
 3HID  A  155  K  H  0.33    A  196  D  H  0.58   10.171  
 3HID  A  186  K  H  0.50    A  190  D  H  0.48    6.136  
 3HID  A  213  R  H  0.27    A  261  D  C  0.19   11.326  
 3HID  A  214  K  H  0.72    A  210  D  H  0.39    6.694  
 3HID  A  307  R  E  0.21    A  282  E  E  0.27    6.751  
 3HID  A  402  R  H  0.31    A  374  E  E  0.27    9.881  
 3GNE  A   28  K  C  0.53    A   45  D  C  0.18    8.756  
 3LO8  A  107  R  C  0.44    A   59  D  E  0.24    5.776  
 3LO8  A  231  R  E  0.28    A  260  E  H  0.42   11.996  
 3LO8  A  234  K  E  0.28    A  216  D  H  0.27    9.535  
 3LO8  A  263  K  H  0.62    A  259  D  H  0.45    6.086  
 3FLD  A 1612  R  C  0.40    A 1627  D  C  0.67   11.964  
 3LKB  A  141  K  C  0.39    A  200  E  C  0.27    9.590  
 1VQO  W   47  K  H  0.40    W   16  D  H  0.48    9.035  
 1VQO  W  117  R  E  0.47    W   71  E  C  0.26    8.836  
 4D8L  A  280  K  H  0.33    A  241  D  C  0.49    6.692  
 2QTS  A  161  R  H  0.33    A  157  E  H  0.39    5.959  
 2QTS  A  194  K  E  0.17    A  160  D  H  0.44    6.041  
 1L5O  A   21  R  H  0.55    A   17  E  H  0.51    6.412  
 1L5O  A  145  R  H  0.40    A  230  D  C  0.26   11.013  
 1L5O  A  218  R  H  0.47    A  194  D  C  0.47    8.583  
 1QNR  A  154  R  H  0.40    A   93  D  H  0.29    8.157  
 1QNR  A  192  K  H  0.29    A  236  D  C  0.24   10.852  
 1QNR  A  337  K  H  0.43    A  341  D  H  0.50    6.146  
 1DNL  A  117  K  E  0.35    A  186  E  C  0.33    8.014  
 1DNL  A  212  K  E  0.31    A  207  E  C  0.44    6.394  
 3R7G  A   37  R  C  0.69    A   44  E  H  0.26   12.584  
 1VLS  A   94  K  H  0.27    A  142  D  H  0.35   10.551  
 1TXL  A   93  K  H  0.23    A   74  D  H  0.29    7.815  
 1TXL  A  118  R  E  0.52    A  103  D  C  0.35    5.463  
 1BJA  A   29  K  C  0.45    A   36  E  H  0.35   10.244  
 1WZU  A   44  R  H  0.29    A   49  D  C  0.62    9.090  
 2YV4  A  252  K  H  0.24    A  275  E  C  0.44    8.795  
 3I2K  A  243  R  H  0.40    A   91  E  H  0.27   12.546  
 3I2K  A  273  K  C  0.19    A  350  D  C  0.30    8.916  
 3I2K  A  334  K  C  0.29    A  277  D  C  0.17    8.507  
 3I2K  A  424  R  C  0.18    A  397  D  C  0.54   10.460  
 2PU9  A   23  K  H  0.41    A  103  D  C  0.49    8.939  
 2EHP  A   84  K  C  0.49    A   51  E  C  0.36   11.432  
 2EHP  A  102  K  H  0.35    A   39  D  C  0.39    8.883  
 3QF2  A   86  K  H  0.47    A   90  D  C  0.21    5.780  
 3KP1  E   43  K  H  0.53    E   39  D  H  0.42    6.421  
 3KP1  E   65  K  H  0.52    E   69  D  H  0.32    6.011  
 3KP1  E   92  K  C  0.33    E  111  D  H  0.39    9.767  
 3KP1  E   97  R  H  0.37    E   63  E  H  0.17   10.388  
 1HUF  A  104  R  C  0.57    A   89  D  E  0.24    6.937  
 1HUF  A  114  K  H  0.23    A  118  E  H  0.29    5.992  
 2E58  A  253  K  C  0.21    A  267  E  C  0.45    9.898  
 2XQH  A  177  R  E  0.33    A  193  D  C  0.22    7.638  
 3Q18  A  220  K  H  0.44    A  186  D  H  0.35    8.578  
 3BS6  A   59  K  C  0.57    A  136  D  C  0.52    8.478  
 1TJY  A  154  K  E  0.27    A  213  D  C  0.58    6.692  
 1TJY  A  257  R  H  0.57    A  233  E  H  0.22    9.357  
 2W1J  A   66  K  C  0.55    A   62  E  H  0.61    6.353  
 2W1J  A   66  K  C  0.55    A  102  E  H  0.29    6.541  
 2W1J  A   67  K  C  0.39    A   63  E  H  0.67    6.717  
 3US6  A  101  R  H  0.25    A   75  D  H  0.18    5.959  
 3EU8  A  147  K  C  0.35    A  215  E  C  0.53    7.411  
 3EU8  A  183  R  H  0.34    A  121  E  H  0.38    8.657  
 3EU8  A  186  K  H  0.47    A  190  E  H  0.29    6.263  
 3EU8  A  319  R  H  0.53    A  263  E  C  0.23    8.937  
 3EU8  A  407  R  E  0.19    A   72  D  C  0.45    7.676  
 1B8Z  A    3  K  H  0.24    A   26  D  H  0.32   10.088  
 1B8Z  A   18  K  H  0.54    A    8  D  H  0.31    6.485  
 1NTV  A   69  K  H  0.25    A  122  D  C  0.16   10.925  
 3PMG  A    7  K  E  0.56    A  154  E  C  0.54    5.899  
 3PMG  A    7  K  E  0.56    A  155  E  E  0.41    4.112  
 3PMG  A   15  K  C  0.47    A  144  D  H  0.37    7.162  
 3PMG  A   23  K  E  0.20    A   13  D  C  0.37    9.936  
 3PMG  A  218  K  C  0.31    A  281  D  C  0.24    5.366  
 3PMG  A  413  K  H  0.30    A  409  E  H  0.37    6.143  
 3PMG  A  418  K  H  0.50    A  414  D  H  0.29    6.076  
 3PMG  A  439  K  H  0.35    A  435  E  H  0.65    6.195  
 3PMG  A  485  K  C  0.56    A  474  E  C  0.43    4.273  
 3PMG  A  526  K  C  0.18    A  462  D  C  0.75   10.972  
 3PMG  A  551  R  H  0.34    A  443  D  H  0.38   10.692  
 2QV5  A  193  K  H  0.26    A  197  D  H  0.18    5.939  
 2QV5  A  374  K  H  0.54    A  378  E  H  0.50    6.428  
 1XG0  A   21  R  C  0.53    A   25  E  C  0.30   11.607  
 3BB7  A   46  K  E  0.44    A   83  E  C  0.54    9.849  
 3BB7  A  119  K  C  0.55    A  277  D  H  0.28    9.252  
 2VWA  A  136  K  C  0.42    A  194  E  H  0.50   11.717  
 2VWA  A  160  R  H  0.32    A  211  D  H  0.23    8.181  
 3MLN  A  121  R  E  0.36    A   85  E  E  0.27    9.058  
 3MLN  A  200  K  C  0.48    A  142  E  C  0.27    8.452  
 2ZUX  A  194  K  C  0.18    A  160  D  C  0.33    9.878  
 2ZUX  A  199  K  E  0.35    A  134  D  C  0.44    7.499  
 2ZUX  A  245  K  C  0.46    A  278  E  E  0.22    8.090  
 2ZUX  A  343  K  E  0.50    A  285  E  C  0.32    8.989  
 2ZUX  A  511  K  E  0.21    A  498  D  C  0.31   10.909  
 3NYC  A 1027  R  C  0.56    A 1005  D  C  0.32    5.027  
 3NYC  A 1372  R  H  0.26    A 1310  D  C  0.41    9.425  
 3MY2  A  128  R  E  0.31    A  116  E  E  0.30    7.219  
 3MY2  A  162  K  E  0.31    A  176  E  E  0.34    6.801  
 1DWK  A   25  K  C  0.41    A   66  D  C  0.77    9.825  
 2JDJ  A    7  K  E  0.28    A   91  E  E  0.42    5.205  
 2JDJ  A   44  R  E  0.61    A   20  E  H  0.19    9.020  
 3H6J  A  117  K  E  0.31    A  165  E  C  0.43    6.470  
 3H6J  A  208  R  E  0.23    A  221  D  E  0.45    7.853  
 3H6J  A  389  K  E  0.30    A  385  D  C  0.51    7.653  
 3H6J  A  403  R  E  0.35    A  396  E  E  0.45    5.027  
 1DQG  A  121  K  E  0.17    A   11  E  C  0.55    7.539  
 2ZCM  A   28  K  H  0.63    A   24  D  H  0.27    5.904  
 2ZCM  A   50  K  H  0.34    A   42  D  C  0.24    9.850  
 3UGO  A  129  K  H  0.31    A  133  E  H  0.57    6.295  
 3UGO  A  163  K  C  0.57    A  144  E  H  0.22    9.254  
 1FVI  A  107  K  C  0.29    A  115  D  H  0.21   10.243  
 1FVI  A  173  K  C  0.27    A  181  E  C  0.31   10.150  
 1SQS  A   23  R  H  0.45    A  163  E  H  0.45    8.710  
 1SQS  A   59  K  H  0.54    A   55  E  H  0.30    5.090  
 3IGQ  A   48  K  E  0.28    A   97  D  C  0.49    7.873  
 3G0O  A   23  R  H  0.33    A   48  E  C  0.42    8.061  
 3G0O  A   58  R  C  0.41    A   85  D  C  0.89    7.581  
 3G0O  A   78  R  H  0.30    A  107  D  H  0.22    9.487  
 3G0O  A  154  K  H  0.54    A  158  D  H  0.59    5.847  
 3G0O  A  238  R  C  0.48    A  234  D  C  0.31   10.258  
 3G0O  A  290  K  H  0.34    A  283  E  C  0.26   10.576  
 2XZO  A  311  K  H  0.56    A  315  D  H  0.47    5.928  
 2XZO  A  318  K  H  0.39    A  322  E  C  0.34    5.834  
 2XZO  A  332  R  E  0.46    A  390  E  C  0.30    9.837  
 2XZO  A  767  R  H  0.50    A  756  E  E  0.38    8.148  
 2G2C  A    4  K  E  0.37    A   41  E  E  0.38    4.827  
 2G2C  A   68  R  C  0.19    A  162  D  H  0.37   11.331  
 2G2C  A   81  K  C  0.28    A   12  D  H  0.32    9.757  
 2G2C  A   95  R  E  0.38    A  100  E  H  0.17    9.080  
 2G2C  A  118  R  C  0.30    A   86  E  H  0.32    9.135  
 3N0A  A  226  K  C  0.21    A  366  D  C  0.52    4.739  
 3N0A  A  231  K  E  0.35    A  361  E  E  0.45    7.779  
 3N0A  A  272  K  C  0.50    A  278  D  H  0.41   10.792  
 1IFR  A  527  R  E  0.35    A  537  E  E  0.33   12.061  
 1WDJ  A   35  R  C  0.42    A    6  D  C  0.19    5.510  
 1WDJ  A   76  K  E  0.34    A   13  E  H  0.25    9.298  
 1UH4  A   49  K  E  0.16    A  112  E  C  0.37   10.749  
 1UH4  A  125  K  C  0.38    A   25  E  C  0.20    6.147  
 3MDU  A    8  R  E  0.28    A  401  E  C  0.38    8.588  
 3MDU  A   17  R  E  0.49    A  401  E  C  0.38   10.451  
 3MDU  A  189  R  H  0.41    A  133  D  C  0.32    9.899  
 3MDU  A  191  R  H  0.26    A  226  D  C  0.62   11.537  
 3MDU  A  238  K  H  0.42    A  242  D  H  0.35    5.976  
 3MDU  A  249  R  C  0.42    A  257  E  H  0.48    9.172  
 2CX1  A   15  R  E  0.43    A   21  E  H  0.31   11.700  
 2CX1  A  136  R  C  0.43    A  119  E  E  0.33   11.771  
 3OYO  A  130  K  C  0.33    A   71  E  C  0.37    8.848  
 1OW1  A 3504  K  H  0.34    A 3497  D  C  0.58    8.193  
 1OW1  A 3504  K  H  0.34    A 3645  D  H  0.26   10.144  
 3A0O  A   52  R  C  0.28    A   73  D  E  0.31    5.862  
 3A0O  A  291  R  H  0.33    A  333  E  H  0.32    8.216  
 3A0O  A  508  K  E  0.28    A  638  D  C  0.51    8.354  
 3A0O  A  628  K  E  0.37    A  648  E  E  0.29    4.937  
 3A0O  A  678  K  C  0.35    A  514  D  C  0.58    8.253  
 3A0O  A  774  K  C  0.63    A  751  D  C  0.34    9.585  
 1G6H  A   58  K  C  0.36    A   75  E  C  0.47    9.038  
 1G6H  A   63  R  E  0.52    A   70  D  E  0.30    7.020  
 1G6H  A   74  K  C  0.21    A   78  E  H  0.38    6.155  
 1G6H  A  173  K  C  0.44    A   67  E  C  0.36   10.368  
 1G6H  A  200  K  H  0.33    A  221  D  C  0.25   10.722  
 1G6H  A  242  K  H  0.37    A  238  E  H  0.54    6.077  
 2BM8  A  104  K  H  0.48    A  130  E  C  0.59   10.186  
 1H3O  A  886  K  C  0.56    A  882  E  H  0.47    7.230  
 2IP1  A  121  K  H  0.38    A  127  E  C  0.56    5.493  
 2IP1  A  133  R  H  0.35    A  409  D  H  0.42    8.802  
 2IP1  A  263  K  H  0.39    A  270  D  C  0.73    8.588  
 2IP1  A  325  K  H  0.49    A  321  D  H  0.40    6.434  
 2IP1  A  413  K  H  0.59    A  417  D  H  0.38    6.065  
 2IP1  A  442  K  H  0.54    A  446  E  H  0.50    6.226  
 1XZZ  A   36  R  E  0.20    A  202  D  C  0.55   11.913  
 1XZZ  A  181  K  E  0.27    A   20  E  E  0.28    8.814  
 3PI7  A  257  R  E  0.23    A  285  E  E  0.33    7.274  
 3PI7  A  272  R  C  0.36    A  221  E  H  0.37   13.354  
 1EFD  N  175  R  C  0.31    N  232  D  C  0.51    7.549  
 2R6J  A   93  K  H  0.31    A   64  D  C  0.70    7.055  
 2R6J  A  137  R  H  0.39    A  117  D  C  0.37   10.373  
 2R6J  A  229  K  H  0.33    A  296  D  H  0.37    9.282  
 2R6J  A  229  K  H  0.33    A  300  D  H  0.33    7.775  
 2R6J  A  291  K  C  0.52    A  297  E  H  0.38   11.812  
 3SIG  A   82  R  H  0.39    A   70  E  E  0.28   12.488  
 3SIG  A   82  R  H  0.39    A   74  E  C  0.20    9.695  
 1ATG  A  106  R  C  0.68    A  160  D  C  0.18    6.213  
 1ATG  A  204  K  H  0.45    A  208  E  H  0.40    6.086  
 3B4N  A  313  K  E  0.23    A  323  E  E  0.47    5.074  
 1T06  A   19  K  H  0.19    A   29  E  C  0.55    9.789  
 1T06  A   84  R  H  0.45    A   54  E  H  0.22   10.118  
 1T06  A  115  K  H  0.40    A   79  E  H  0.42   10.544  
 1T06  A  115  K  H  0.40    A   83  D  H  0.18   10.682  
 1T06  A  148  K  H  0.28    A  114  D  H  0.31   10.981  
 1EQ2  A   17  K  H  0.33    A   21  D  C  0.65    6.250  
 1EQ2  A  107  R  H  0.23    A   65  E  C  0.60    9.792  
 1EQ2  A  293  K  C  0.28    A  301  E  H  0.40    9.902  
 2PK8  A   89  K  E  0.31    A   20  E  H  0.31    8.440  
 1MV8  A  200  R  E  0.28    A  178  E  E  0.27    6.589  
 1MV8  A  274  R  H  0.24    A  332  E  C  0.45   12.735  
 2OFZ  A  103  K  E  0.35    A   99  D  C  0.54    9.775  
 3HBZ  A  140  K  E  0.30    A  112  D  C  0.16   10.648  
 3HBZ  A  173  K  C  0.35    A  352  E  E  0.22    7.343  
 3HBZ  A  254  K  C  0.37    A  336  E  E  0.31   11.921  
 3HBZ  A  255  R  C  0.53    A  296  E  C  0.39    9.816  
 3HBZ  A  319  K  H  0.37    A  266  E  E  0.25    8.501  
 3C1A  A   11  R  E  0.33    A   70  E  C  0.20    5.210  
 3C1A  A   38  R  E  0.18    A   68  E  C  0.28    9.316  
 3C1A  A  138  K  H  0.32    A  181  D  H  0.25    9.522  
 3C1A  A  222  R  E  0.28    A  207  D  E  0.16    7.293  
 3C1A  A  284  R  H  0.40    A  276  E  C  0.28   10.415  
 3C1A  A  291  R  C  0.49    A   70  E  C  0.20    8.370  
 1JHS  A  101  K  H  0.33    A  125  E  E  0.38    9.289  
 1BM8  A    9  R  E  0.59    A   14  D  E  0.37    4.309  
 2OML  A   40  R  C  0.37    A  214  E  E  0.33    7.657  
 2OML  A   64  K  H  0.43    A   56  D  C  0.75    8.450  
 2OML  A  176  R  C  0.22    A  133  D  C  0.46    8.737  
 2OML  A  182  R  H  0.26    A  133  D  C  0.46   10.757  
 3FKA  A   26  R  H  0.20    A   60  E  H  0.39    7.519  
 3FKA  A   95  R  E  0.33    A   90  D  E  0.31    4.461  
 3BUU  A  104  R  C  0.27    A  167  D  C  0.37   10.326  
 3BUU  A  218  R  E  0.32    A  234  D  E  0.19    4.606  
 1Y8Q  B   70  R  C  0.39    B   78  E  H  0.39   11.625  
 1Y8Q  B  152  K  C  0.20    B  133  D  C  0.46    7.261  
 1Y8Q  B  168  R  C  0.72    B  181  E  C  0.30   12.601  
 1Y8Q  B  371  K  C  0.28    B  375  D  H  0.37    6.341  
 3FLO  A  331  R  E  0.41    A  303  D  C  0.24    6.152  
 1JUV  A   82  K  C  0.52    A   26  D  C  0.60    9.433  
 2Q12  A  130  K  H  0.25    A   27  E  H  0.25    8.819  
 1U5V  A   92  K  C  0.21    A  138  D  H  0.25    8.292  
 1U5V  A  218  R  H  0.39    A   29  D  C  0.20    9.104  
 3L4A  A   64  R  H  0.25    A   75  D  C  0.24    8.509  
 2GTR  A   11  K  E  0.44    A   49  D  C  0.73    9.681  
 3K59  A   13  R  E  0.59    A   20  E  E  0.31    5.344  
 3K59  A   64  R  E  0.37    A   40  E  C  0.27   10.466  
 3K59  A   84  R  C  0.59    A   40  E  C  0.27    4.930  
 3K59  A   94  K  H  0.49    A   98  E  H  0.61    5.987  
 3K59  A  139  R  E  0.45    A  127  E  E  0.20    5.320  
 3K59  A  141  K  E  0.41    A  127  E  E  0.20    8.698  
 3K59  A  147  R  C  0.31    A  354  E  H  0.30    8.715  
 3K59  A  176  R  E  0.28    A  192  D  C  0.69    8.679  
 3K59  A  207  K  H  0.32    A  196  E  E  0.31    9.260  
 3K59  A  305  K  C  0.43    A  294  E  H  0.39    6.216  
 3K59  A  334  K  H  0.41    A  303  E  C  0.36   10.870  
 3K59  A  509  R  C  0.19    A  107  D  C  0.44   11.353  
 3K59  A  554  K  C  0.56    A  540  D  E  0.35    8.363  
 3K59  A  583  K  C  0.72    A  579  E  H  0.45    6.652  
 3K59  A  614  K  C  0.35    A  406  D  C  0.69    6.986  
 3K59  A  615  K  C  0.54    A  545  D  E  0.19    7.710  
 3K59  A  628  R  E  0.50    A  623  E  E  0.44    7.476  
 1D02  A  158  R  H  0.20    A  107  E  C  0.49    9.317  
 1D02  A  188  K  H  0.44    A  184  E  C  0.26    7.083  
 2Y0F  A   98  K  H  0.57    A   62  E  H  0.42    8.751  
 2Y0F  A  216  R  H  0.42    A  253  E  C  0.41    9.395  
 2ZFZ  A  118  R  E  0.28    A  147  D  C  0.20    5.684  
 1NZJ  A   34  R  H  0.23    A   72  D  C  0.31   10.963  
 1NZJ  A  107  R  H  0.26    A  116  D  C  0.54   10.409  
 1OFC  X  817  R  C  0.32    X  863  E  H  0.20    7.758  
 1OFC  X  868  R  H  0.43    X  964  E  H  0.18   11.413  
 1OFC  X  873  K  H  0.50    X  877  D  H  0.35    6.021  
 1OFC  X  891  R  C  0.61    X  904  E  H  0.18    7.354  
 1OFC  X  921  K  C  0.45    X  927  E  H  0.34    9.537  
 3VK8  A   19  K  C  0.44    A   15  E  H  0.19    4.688  
 3VK8  A  120  K  E  0.16    A   39  E  E  0.60    5.208  
 3VK8  A  120  K  E  0.16    A  127  E  H  0.29   11.492  
 3VK8  A  129  K  H  0.54    A  125  E  H  0.42    6.247  
 2UZ1  A   66  K  C  0.25    A  437  E  H  0.59   12.683  
 2UZ1  A  408  K  C  0.31    A  250  D  H  0.63    9.655  
 2UZ1  A  536  R  C  0.52    A  514  D  E  0.19    7.427  
 2ZPT  X   77  K  H  0.42    X   73  D  C  0.41    6.253  
 2ZPT  X  283  K  H  0.29    X  279  D  H  0.25    6.522  
 2ZPT  X  292  R  C  0.45    X  198  E  H  0.67   10.927  
 2VNG  A   79  K  C  0.21    A   93  E  C  0.50    6.512  
 2VNG  A   83  K  E  0.20    A  164  E  C  0.48    7.236  
 2VNG  A  117  K  E  0.27    A  171  D  E  0.57    7.114  
 2PJP  A  510  R  H  0.56    A  520  E  H  0.27    5.446  
 2PJP  A  575  R  H  0.48    A  563  E  H  0.57   11.738  
 1PMH  X  131  K  E  0.62    X  136  D  E  0.17    4.228  
 1PMH  X  155  R  E  0.23    X   74  E  C  0.57    6.631  
 3REN  A   77  K  C  0.37    A  124  E  E  0.40    7.589  
 3REN  A   99  K  H  0.36    A  103  D  H  0.26    6.107  
 3REN  A  186  K  E  0.35    A  173  E  E  0.38    9.725  
 3GWQ  A   88  R  H  0.30    A   56  E  H  0.32    8.718  
 3GWQ  A  357  R  E  0.30    A  363  E  H  0.27   11.520  
 1A34  A  101  K  C  0.63    A  138  D  C  0.16    7.411  
 3JSR  A   60  K  H  0.29    A   52  E  H  0.43    7.489  
 1V5I  B   42  K  E  0.24    B   15  E  H  0.50    9.603  
 1V5I  B   55  K  H  0.40    B   24  E  H  0.30   11.150  
 2WTM  A   66  K  C  0.47    A   38  E  C  0.51   10.185  
 2WTM  A  147  K  E  0.71    A  142  E  E  0.26    4.370  
 2WTM  A  166  K  E  0.28    A   73  D  H  0.21    6.160  
 3E8L  C   40  K  E  0.39    C   99  E  E  0.19   11.817  
 3E8L  C  175  K  E  0.39    C    7  D  C  0.59    8.289  
 3E8L  C  175  K  E  0.39    C    9  D  C  0.51    9.425  
 2WOY  A 1085  K  E  0.25    A 1106  E  E  0.29    7.495  
 2WOY  A 1172  K  H  0.61    A 1176  D  H  0.40    6.153  
 2WOY  A 1220  K  C  0.32    A 1140  D  E  0.47    6.710  
 2WOY  A 1321  K  E  0.39    A 1341  D  E  0.40    7.173  
 2WOY  A 1331  K  C  0.50    A 1299  E  C  0.29   11.257  
 3TEW  A  133  K  E  0.25    A   42  D  E  0.36    4.501  
 3TEW  A  178  R  C  0.70    A  224  E  C  0.40    5.726  
 3TEW  A  524  K  H  0.23    A  535  E  C  0.34    9.898  
 3TEW  A  545  K  E  0.22    A  549  E  H  0.38    6.554  
 3TEW  A  582  K  E  0.35    A  520  D  C  0.63    6.768  
 3TEW  A  586  K  C  0.45    A  486  E  H  0.51    6.026  
 3TEW  A  659  R  C  0.18    A  343  E  C  0.54   10.242  
 1MTY  G   80  K  E  0.34    G   76  D  H  0.20    4.802  
 1MTY  G   88  K  H  0.50    G   92  D  H  0.41    6.006  
 3T6G  B  741  R  H  0.37    B  872  E  C  0.91    8.252  
 4UBP  B  118  K  H  0.55    B  126  E  C  0.85    8.822  
 1DP5  B   24  K  H  0.49    B   28  D  H  0.47    5.926  
 2JJU  A   24  R  C  0.49    A   10  E  C  0.25    7.128  
 2YFO  A    9  K  C  0.37    A   45  D  H  0.25    8.764  
 2YFO  A  321  R  C  0.37    A  504  E  H  0.31   11.103  
 2YFO  A  323  K  H  0.40    A  512  D  C  0.48    7.820  
 2YFO  A  372  K  C  0.76    A  420  D  C  0.52    9.668  
 2YFO  A  453  K  H  0.60    A  457  D  H  0.22    5.930  
 2YFO  A  618  K  H  0.27    A  361  D  C  0.29   11.361  
 2YFO  A  677  K  C  0.28    A  719  E  E  0.28    9.184  
 1YGT  A   70  K  C  0.32    A   96  E  E  0.49    9.010  
 1RWR  A   65  K  C  0.44    A   54  D  C  0.51    4.678  
 1RWR  A  192  R  E  0.40    A  139  D  E  0.19    4.459  
 1RWR  A  242  R  E  0.32    A  218  D  E  0.19    4.799  
 1PO5  A   59  R  H  0.24    A   64  D  C  0.32    5.337  
 1PO5  A  378  R  C  0.42    A   86  E  H  0.31    9.226  
 1PO5  A  433  K  C  0.56    A   93  E  C  0.46    7.162  
 3CX5  D  146  K  E  0.51    D  135  D  E  0.72    4.817  
 3FW9  A  186  K  H  0.18    A  276  D  C  0.29    6.104  
 3FW9  A  209  R  H  0.27    A  214  E  H  0.43    7.148  
 3FW9  A  265  K  H  0.30    A  315  E  H  0.47    9.073  
 3FW9  A  306  K  H  0.20    A  310  D  H  0.41    5.815  
 3FW9  A  357  K  E  0.17    A  463  D  H  0.58   11.108  
 2OB3  A   77  K  H  0.65    A   81  E  H  0.41    6.078  
 2OB3  A   82  K  H  0.25    A  318  D  H  0.21   11.485  
 2OB3  A  189  R  H  0.35    A  219  E  C  0.22    7.262  
 2OB3  A  275  R  C  0.19    A  235  D  C  0.59    9.705  
 2OB3  A  285  K  H  0.24    A  289  D  H  0.61    5.991  
 2OB3  A  331  R  C  0.44    A  323  D  C  0.18    8.576  
 3AML  A   38  K  H  0.21    A   42  E  H  0.44    6.217  
 3AML  A  125  R  E  0.18    A  135  D  E  0.25    4.302  
 3AML  A  127  R  E  0.28    A   78  E  E  0.43    5.679  
 3AML  A  210  R  H  0.26    A  558  D  H  0.54   10.551  
 3AML  A  259  K  H  0.25    A  205  D  H  0.35    8.234  
 3AML  A  365  K  H  0.54    A   22  E  H  0.66    9.582  
 3AML  A  389  K  H  0.55    A   49  E  H  0.41    8.415  
 3AML  A  429  R  H  0.26    A  446  E  H  0.41    9.054  
 3AML  A  435  K  H  0.49    A  474  D  C  0.32   11.041  
 3AML  A  565  K  H  0.20    A  492  D  C  0.28    9.505  
 3AML  A  588  K  C  0.28    A  607  D  C  0.68    8.246  
 3AML  A  624  K  E  0.30    A  661  E  C  0.16   11.076  
 2BMO  B  164  K  E  0.23    B   61  E  E  0.49   10.479  
 2BMO  B  165  R  E  0.35    B   33  E  H  0.37   11.731  
 1RSS  A  131  K  C  0.46    A  126  D  H  0.18    4.999  
 1RSS  A  136  K  H  0.47    A  140  D  H  0.31    6.143  
 3L91  B  338  K  E  0.38    B  318  E  E  0.49    6.256  
 3L91  B  353  K  C  0.42    B  441  E  C  0.53   11.772  
 3L91  B  664  R  E  0.49    B  687  D  C  0.58   11.650  
 2GXQ  A   19  R  C  0.44    A   91  E  H  0.22   10.856  
 2GXQ  A  190  K  H  0.53    A  194  E  H  0.75    6.200  
 1J24  A   69  K  H  0.48    A   73  E  H  0.67    6.140  
 1J24  A  130  K  H  0.42    A  134  E  H  0.58    6.219  
 1J24  A  136  R  C  0.66    A  132  E  H  0.16    5.808  
 3DCM  X   44  K  C  0.41    X  102  E  H  0.18   10.804  
 3DCM  X   61  K  H  0.58    X   57  D  H  0.48    6.105  
 3DCM  X  105  R  C  0.37    X   92  E  H  0.50   10.322  
 3DCM  X  115  K  C  0.55    X  119  D  C  0.21    8.132  
 4DD5  A  241  K  C  0.37    A  171  E  H  0.54   12.260  
 2BBD  A  278  K  H  0.32    A  261  E  H  0.24   10.362  
 3HZ7  A   61  K  C  0.41    A   67  E  E  0.18    7.170  
 1HI9  A   25  K  C  0.37    A   18  D  H  0.38    7.787  
 3KEY  A  370  K  H  0.55    A  366  D  H  0.46    6.332  
 3H0O  A   26  R  E  0.21    A  243  D  C  0.39    9.065  
 2AUK  A  165  K  C  0.32    A  188  E  C  0.26   10.140  
 3NM6  B  143  K  E  0.27    B   85  D  C  0.54    8.759  
 3NM6  B  157  K  H  0.44    B  161  E  H  0.50    6.120  
 3NM6  B  224  K  H  0.17    B  228  D  C  0.39    6.176  
 1DQP  A   98  K  E  0.63    A  103  E  E  0.27    4.321  
 1DQP  A  152  K  C  0.19    A  129  D  C  0.34    5.091  
 2HOX  A  237  K  C  0.38    A  348  E  E  0.21    8.357  
 2HOX  A  305  K  H  0.61    A  111  E  H  0.28   10.566  
 1L3L  A  208  K  H  0.27    A  175  D  C  0.24    9.265  
 1V74  B   84  K  H  0.60    B   50  E  H  0.21   10.294  
 2DBN  A   84  R  H  0.33    A   49  E  H  0.29   10.915  
 2DBN  A   91  K  E  0.26    A  332  E  C  0.34    8.083  
 2DBN  A   96  R  H  0.45    A  268  D  C  0.26    8.767  
 2DBN  A  164  R  C  0.51    A  179  D  E  0.47    8.083  
 2DBN  A  379  K  H  0.24    A  383  E  H  0.47    6.226  
 1FJR  A   54  R  E  0.60    A   40  D  E  0.39    4.673  
 1FJR  A  161  R  C  0.30    A    6  D  C  0.39   10.404  
 3TOW  A  144  K  E  0.26    A  118  D  E  0.34    4.388  
 3TOW  A  170  K  C  0.42    A   74  D  C  0.48   10.117  
 1YC5  A    4  K  H  0.59    A    8  D  H  0.34    6.127  
 1YC5  A  111  K  C  0.34    A  173  E  H  0.38   11.334  
 1YC5  A  139  K  H  0.20    A  149  D  C  0.65   10.422  
 1YC5  A  227  K  E  0.28    A  221  D  H  0.28    6.812  
 2ZFY  A   84  K  C  0.23    A   60  E  H  0.31   11.418  
 2ZFY  A  115  K  H  0.33    A  150  E  H  0.39    8.964  
 2XW6  A   40  R  H  0.42    A   44  E  H  0.64    6.060  
 2XW6  A   52  K  E  0.39    A   43  E  H  0.29    9.775  
 2QHK  A   57  K  H  0.25    A   86  E  C  0.24   11.643  
 1VLU  A  242  K  H  0.29    A  363  E  C  0.44    9.990  
 1VLU  A  370  K  H  0.44    A  343  E  H  0.42    8.120  
 3EC3  A  352  K  E  0.17    A  373  D  E  0.57    4.750  
 3EC3  A  399  K  C  0.18    A  302  D  C  0.51   10.507  
 1A5T  A    2  R  C  0.40    A  179  E  H  0.36   13.056  
 1A5T  A  158  R  C  0.33    A  133  E  C  0.46    7.098  
 1A5T  A  192  R  H  0.32    A  169  E  H  0.43    8.659  
 2HY5  A   25  K  H  0.28    A   29  E  H  0.60    6.141  
 2HY5  A  106  K  C  0.39    A   69  E  H  0.57    7.893  
 2HY5  A  108  R  E  0.35    A   74  D  C  0.27    8.060  
 2FCO  A   54  K  E  0.26    A   86  D  C  0.18    5.429  
 1ZDY  A  154  R  H  0.54    A  195  E  H  0.43   11.031  
 1ZDY  A  296  R  H  0.30    A  266  E  C  0.41   10.047  
 1F1M  A  161  K  C  0.17    A   70  D  H  0.25    7.914  
 1VJU  A   22  K  H  0.58    A   26  D  H  0.29    6.024  
 1VJU  A  171  R  H  0.43    A  201  E  C  0.51   13.461  
 1VJU  A  216  K  H  0.59    A  220  D  H  0.44    6.330  
 3BIJ  A   66  K  H  0.57    A   62  D  H  0.49    6.075  
 3KZS  A  345  K  C  0.40    A  289  E  C  0.18    9.550  
 2W5E  A  446  K  E  0.61    A  441  D  E  0.18    4.691  
 3LUI  A   34  R  E  0.21    A    9  E  E  0.31    8.963  
 3LMZ  A   63  K  H  0.52    A   59  D  H  0.39    6.130  
 3LMZ  A  100  K  C  0.56    A   66  E  H  0.30    6.710  
 3LMZ  A  112  K  C  0.63    A  116  E  H  0.26    6.647  
 3LMZ  A  119  R  H  0.57    A  115  E  H  0.47    6.137  
 3LMZ  A  149  K  H  0.52    A  145  D  H  0.16    6.474  
 3LMZ  A  233  R  C  0.55    A  271  E  H  0.37   10.058  
 2QFE  A  808  K  E  0.61    A  722  E  C  0.37    8.633  
 3RZN  A   10  K  C  0.52    A   19  E  E  0.39    8.944  
 3RZN  A   46  K  H  0.29    A   35  D  H  0.57    8.172  
 3RZN  A   57  K  H  0.40    A   61  D  H  0.49    5.952  
 3RZN  A  130  K  H  0.34    A  115  E  C  0.31    9.980  
 3OYM  A   86  R  H  0.47    A   70  E  H  0.36    8.211  
 3OYM  A  124  K  E  0.24    A  207  E  E  0.31    9.433  
 3CWR  A   27  R  H  0.47    A   45  E  H  0.41    8.387  
 3CWR  A   55  R  H  0.55    A   14  D  H  0.22   10.111  
 1XV2  A   52  K  E  0.35    A   64  E  E  0.51    7.249  
 1XV2  A  100  K  H  0.32    A  106  E  C  0.43    6.890  
 1XV2  A  141  R  C  0.60    A  232  E  H  0.53    8.718  
 1XV2  A  218  K  H  0.71    A  214  E  H  0.63    5.987  
 3AWU  B   50  K  C  0.67    B  113  D  H  0.40    8.024  
 3AWU  B   53  R  E  0.45    B   46  D  E  0.53    7.258  
 3AWU  B  109  R  H  0.38    B   47  E  E  0.24   10.033  
 2QIP  A   43  K  E  0.28    A    7  E  E  0.21    5.194  
 4DV8  A  339  K  H  0.27    A  325  D  H  0.61    9.010  
 4DV8  A  413  K  H  0.31    A  400  D  C  0.59    8.188  
 4DV8  A  523  R  C  0.17    A  420  D  H  0.32    7.746  
 4DV8  A  552  K  H  0.20    A  556  D  H  0.25    6.266  
 4DV8  A  712  K  H  0.56    A  716  D  H  0.45    6.251  
 4DV8  A  761  K  H  0.44    A  720  E  H  0.53    8.929  
 2NQ5  A   32  K  H  0.40    A   91  D  H  0.41    9.609  
 2NQ5  A   49  K  H  0.21    A   14  E  C  0.30   11.507  
 2NQ5  A   82  R  H  0.33    A  122  E  E  0.23   10.304  
 2NQ5  A  327  K  C  0.53    A   14  E  C  0.30    9.689  
 2NQ5  A  409  K  H  0.40    A  624  E  C  0.31    7.306  
 2NQ5  A  456  R  H  0.39    A  722  E  H  0.30   11.901  
 2NQ5  A  600  K  H  0.44    A  638  E  C  0.58    9.922  
 2NQ5  A  742  K  C  0.63    A  738  E  H  0.34    6.445  
 3F2K  A  100  K  H  0.21    A   94  E  C  0.34    7.851  
 3F2K  A  143  K  H  0.16    A  106  D  H  0.25    7.416  
 2Z0X  A   75  K  H  0.26    A  154  D  C  0.41    7.549  
 2Z0X  A   85  R  E  0.47    A   91  E  H  0.21   11.030  
 1YOZ  A   76  K  H  0.31    A  118  D  H  0.28    7.686  
 1YOZ  A  103  K  C  0.31    A   39  D  C  0.19    6.999  
 2GWD  A   83  R  H  0.37    A  322  D  H  0.27    8.537  
 2GWD  A  207  K  C  0.24    A  506  D  C  0.35    7.522  
 2GWD  A  442  K  H  0.43    A  491  E  H  0.19   10.884  
 2GWD  A  446  R  C  0.49    A  428  E  H  0.23    9.253  
 1QW9  A  132  R  C  0.26    A   82  E  H  0.30   12.178  
 1QW9  A  281  K  H  0.19    A  232  D  H  0.29    8.364  
 1QW9  A  369  K  E  0.22    A   62  E  H  0.42   11.030  
 1QW9  A  474  R  C  0.51    A  450  E  E  0.17    6.607  
 3S0A  A   27  K  H  0.32    A   40  D  C  0.16    9.290  
 3S0A  A  109  K  C  0.62    A   87  D  H  0.43   10.428  
 3NA5  A    6  R  C  0.21    A   15  D  H  0.26   10.862  
 3NA5  A  176  R  H  0.36    A   70  E  H  0.32    9.129  
 3NA5  A  278  R  C  0.23    A  274  D  C  0.47    9.336  
 3NA5  A  374  K  H  0.32    A  166  D  C  0.34    6.942  
 3NA5  A  427  K  C  0.38    A  435  E  H  0.42   10.205  
 3E4G  A  129  K  H  0.53    A  103  E  H  0.32    8.573  
 2GUD  A   81  R  E  0.74    A   75  E  E  0.35    4.380  
 3O72  A  222  K  C  0.37    A   52  E  C  0.31   12.184  
 3VJZ  A   77  R  C  0.56    A  104  E  H  0.44    9.205  
 1RO7  A   38  K  E  0.28    A  235  E  E  0.52    4.761  
 1RO7  A   46  K  E  0.18    A   74  E  E  0.59    5.080  
 1RO7  A  207  K  E  0.29    A  222  E  C  0.52    9.234  
 1O6D  A   10  K  C  0.57    A   36  E  E  0.39    6.341  
 1O6D  A   28  R  C  0.56    A  147  E  C  0.60   12.439  
 1O6D  A   50  R  H  0.44    A   54  E  H  0.29    6.295  
 1O6D  A   91  K  H  0.60    A   87  D  H  0.42    6.315  
 1O6D  A  112  K  H  0.34    A  108  E  H  0.56    7.324  
 1O6D  A  121  K  C  0.71    A   75  E  E  0.50    8.614  
 1WLZ  A  238  R  H  0.35    A  234  D  H  0.51    6.094  
 2F5G  A    4  K  E  0.27    A   50  E  E  0.51   11.302  
 2F5G  A   83  K  H  0.21    A   46  E  H  0.43   11.290  
 3RJO  A  573  K  C  0.54    A  593  E  C  0.57    7.967  
 3RJO  A  651  K  C  0.35    A  547  E  E  0.21   13.531  
 3RJO  A  656  K  H  0.21    A  618  D  H  0.48    7.723  
 3RJO  A  813  K  H  0.16    A  783  D  H  0.34    9.490  
 2OSO  A   76  K  H  0.55    A   82  D  E  0.37    6.398  
 2OSO  A  149  K  C  0.30    A   84  E  E  0.36    9.694  
 3G7P  A  130  K  H  0.29    A  134  E  H  0.23    6.069  
 2OD6  A    5  K  C  0.26    A  108  E  E  0.39    9.979  
 2OD6  A   29  K  H  0.68    A   25  D  H  0.37    5.882  
 1U8S  A   81  R  E  0.35    A   63  E  H  0.25    9.548  
 1SFS  A   30  K  C  0.32    A  171  E  H  0.30   10.456  
 2DGK  A  143  K  H  0.45    A  298  E  H  0.39   11.009  
 2DGK  A  150  K  C  0.38    A  200  E  C  0.35    9.197  
 2DGK  A  229  K  H  0.62    A  233  D  H  0.60    6.108  
 2DGK  A  446  K  H  0.63    A  450  D  H  0.51    6.176  
 1IN0  A   16  R  H  0.31    A   43  E  C  0.48    7.951  
 1IN0  A   90  K  C  0.64    A   53  E  C  0.21    6.481  
 1V72  A  120  K  C  0.16    A  161  E  H  0.37    9.273  
 1V72  A  275  R  H  0.47    A  340  D  H  0.35    8.382  
 3KUQ  A 1261  K  H  0.40    A 1168  E  H  0.40    8.850  
 2P26  A  344  R  C  0.43    A  377  D  E  0.21    7.481  
 2P26  A  457  K  C  0.27    A  489  D  E  0.19    8.643  
 1WAA  A   85  K  E  0.42    A   12  E  E  0.53    4.727  
 1WAA  A   87  K  E  0.27    A   12  E  E  0.53    7.264  
 3O2G  A   51  R  E  0.49    A   36  D  H  0.21    8.452  
 3O2G  A  103  K  H  0.51    A  107  E  H  0.30    6.435  
 3O2G  A  274  K  E  0.37    A  301  D  C  0.62    9.351  
 3O2G  A  315  K  H  0.58    A  319  D  H  0.40    5.933  
 3O2G  A  350  R  C  0.39    A  228  D  C  0.19    5.289  
 3K2Z  A   63  R  C  0.38    A   30  E  H  0.21   10.292  
 3K2Z  A   74  K  E  0.27    A   98  E  E  0.25    4.260  
 3K2Z  A  135  R  E  0.33    A   91  E  E  0.30   12.874  
 3K2Z  A  157  K  E  0.21    A  123  E  H  0.33    9.677  
 2XP1  A  952  R  H  0.28    A  927  E  E  0.20   10.904  
 1CYW  A  221  K  E  0.40    A  204  D  E  0.55    4.996  
 1CYW  A  270  K  C  0.30    A  276  D  H  0.28    9.577  
 1CYW  A  280  K  H  0.38    A  252  E  H  0.42   11.670  
 1GAK  A   16  R  H  0.25    A  128  D  C  0.33    7.667  
 1GAK  A   69  K  H  0.19    A    3  D  C  0.68    8.639  
 1GAK  A   88  R  H  0.32    A   24  E  H  0.43   10.286  
 2GJ2  A   25  K  C  0.54    A   21  E  H  0.48    6.434  
 2GJ2  A   35  K  E  0.48    A   40  D  C  0.58    6.969  
 1XVH  A   14  K  H  0.30    A   42  E  H  0.24   10.536  
 1XVH  A   55  K  H  0.58    A   59  E  H  0.43    5.930  
 1XVH  A   69  K  H  0.35    A   13  D  C  0.28   10.408  
 3P0F  A   72  K  H  0.41    A   89  E  C  0.61   10.150  
 3P0F  A  105  K  E  0.25    A   58  D  C  0.47   10.363  
 3P0F  A  270  K  E  0.35    A  189  D  C  0.19    5.674  
 3P0F  A  312  R  H  0.40    A  195  E  H  0.22   10.050  
 2XTP  A  196  K  H  0.47    A  200  D  H  0.30    6.029  
 2XTP  A  240  K  H  0.32    A   89  E  H  0.60    9.570  
 3VHV  A  947  R  H  0.57    A  972  E  H  0.51   13.235  
 3VHV  A  970  K  H  0.32    A  966  D  H  0.42    7.223  
 3VHV  A  983  R  C  0.39    A  933  D  H  0.42   11.843  
 2O0A  A  612  K  E  0.22    A  370  E  H  0.28   10.621  
 2Z06  A  228  R  E  0.26    A  250  E  E  0.51    4.693  
 3NO2  A  282  K  C  0.36    A   44  E  E  0.52    8.788  
 3N75  A  116  K  H  0.42    A  112  D  H  0.49    6.323  
 3N75  A  353  R  C  0.54    A  383  D  C  0.71    9.210  
 3N75  A  440  K  H  0.26    A  452  D  E  0.19    6.614  
 3N75  A  567  K  H  0.28    A  582  E  C  0.27    6.415  
 3N75  A  608  R  H  0.35    A  604  D  H  0.39    6.284  
 2P4G  A  185  R  C  0.32    A  164  E  C  0.43   13.114  
 2CA6  A   95  K  C  0.45    A   61  D  C  0.32    5.732  
 2CA6  A  120  K  H  0.47    A  116  D  H  0.34    6.171  
 2CA6  A  270  K  C  0.63    A  266  D  H  0.47    6.687  
 2YFR  A  357  K  E  0.22    A  394  D  E  0.37    9.972  
 2YFR  A  502  K  C  0.29    A  348  D  C  0.52   10.803  
 2YFR  A  530  K  E  0.18    A  432  D  C  0.62   10.149  
 2WUL  A   50  K  H  0.61    A   46  D  H  0.32    6.434  
 3LMA  A   69  K  C  0.45    A   38  D  C  0.33   10.756  
 3LMA  A  298  R  C  0.63    A  293  E  H  0.20    5.223  
 3U9R  B   62  R  H  0.63    B  113  E  C  0.60   10.591  
 3U9R  B   84  R  H  0.19    B   99  E  E  0.26   10.740  
 3U9R  B  268  K  H  0.69    B  264  D  H  0.22    5.557  
 3U9R  B  308  R  C  0.35    B  343  E  E  0.19    9.980  
 3U9R  B  332  R  H  0.19    B  346  E  E  0.28    9.918  
 3U9R  B  469  R  E  0.24    B  514  E  H  0.42    7.773  
 3KKF  A   37  R  E  0.38    A  117  E  E  0.44    4.974  
 3KKF  A  104  K  H  0.48    A   54  E  H  0.39    9.808  
 2PA4  A   13  K  C  0.35    A  130  D  C  0.28    8.448  
 2PA4  A  194  K  E  0.21    A  187  D  C  0.67    4.617  
 2PA4  A  230  R  H  0.56    A  251  E  C  0.48   12.547  
 2BOG  X  142  K  H  0.41    X  176  D  C  0.29    9.510  
 2HBT  A  192  K  H  0.39    A  196  E  H  0.64    5.732  
 2HBT  A  295  R  E  0.29    A  277  D  H  0.26    8.597  
 2HBT  A  344  R  E  0.22    A  355  D  E  0.45    4.587  
 2HBT  A  398  R  H  0.58    A  394  D  H  0.52    6.485  
 3R5Z  A   85  K  H  0.49    A  105  E  E  0.24    8.373  
 3R5Z  A  104  R  E  0.44    A  110  E  H  0.30   11.321  
 3R5Z  A  111  K  H  0.21    A  135  E  C  0.46   11.427  
 3R5Z  A  131  K  H  0.56    A  127  E  H  0.40    7.737  
 1CR1  A  363  R  H  0.39    A  351  E  H  0.23    7.585  
 1CR1  A  448  K  H  0.28    A  403  D  H  0.48    8.737  
 3BQW  A   88  K  C  0.34    A  154  E  C  0.50    8.458  
 3BQW  A  221  K  H  0.40    A  185  E  C  0.50    5.317  
 3BQW  A  349  K  E  0.39    A  280  D  C  0.21    5.680  
 2WYA  A  366  K  H  0.60    A  362  D  H  0.54    6.186  
 2WYA  A  500  R  C  0.38    A  496  D  C  0.24    5.342  
 2WYA  A  505  R  E  0.23    A  115  E  H  0.45   13.844  
 2ZNR  A  315  K  C  0.33    A  330  E  H  0.25    8.736  
 1EVS  A   91  R  C  0.44    A   87  D  H  0.32    6.911  
 1EVS  A  110  K  H  0.32    A  106  E  H  0.46    6.223  
 1EVS  A  175  R  H  0.25    A   51  E  C  0.21    7.933  
 2H2Z  A   60  R  C  0.72    A   56  D  H  0.44    6.844  
 2CYG  A  332  K  C  0.35    A   45  E  H  0.38    9.191  
 2FSU  A   23  K  H  0.33    A   27  E  C  0.39    5.987  
 1M4L  A   35  K  E  0.28    A   23  D  H  0.44    7.742  
 1M4L  A  177  K  H  0.38    A  181  D  H  0.35    6.033  
 1M4L  A  264  K  C  0.29    A  218  E  H  0.23    9.818  
 3L2N  A  197  K  H  0.37    A  372  D  C  0.60    8.124  
 3L2N  A  213  R  C  0.38    A  140  D  C  0.28   10.142  
 3L2N  A  373  K  C  0.50    A  288  D  H  0.25    9.240  
 3DSS  A   39  R  H  0.22    A   71  E  H  0.26    9.409  
 3DSS  A   80  K  C  0.18    A   46  E  H  0.44   11.755  
 3DSS  A  301  K  H  0.24    A  312  D  H  0.32    8.565  
 3DSS  A  326  K  H  0.42    A  290  E  H  0.25   11.610  
 3IB5  A   62  K  C  0.16    A   57  E  E  0.35    5.931  
 3IB5  A  182  K  C  0.32    A  138  E  C  0.53    7.415  
 3IB5  A  197  K  H  0.29    A  201  E  H  0.19    5.960  
 1VHU  A   43  R  C  0.51    A   80  D  C  0.48    5.996  
 1VHU  A   71  K  H  0.51    A   75  E  H  0.60    6.287  
 1VHU  A  176  K  C  0.39    A  140  E  C  0.45    5.201  
 1VHU  A  193  K  H  0.48    A  157  E  H  0.25    8.548  
 1BKR  A    5  K  H  0.37    A   92  E  H  0.39   10.755  
 3UDD  A 1152  K  E  0.16    A 1117  E  H  0.25   10.043  
 2SIC  I   18  K  E  0.39    I   28  E  C  0.53    7.802  
 3SZ3  A  235  R  C  0.50    A  231  E  C  0.31    6.850  
 3SZ3  A  279  K  H  0.47    A  283  E  H  0.46    6.219  
 1ZK5  A  141  K  C  0.50    A   11  D  E  0.42    8.969  
 1KWI  A  103  R  C  0.44    A  126  E  E  0.43    6.995  
 3L24  A   17  K  H  0.48    A   21  E  H  0.33    6.386  
 3L24  A   39  K  C  0.44    A  131  E  C  0.57   11.335  
 3L24  A  412  K  H  0.31    A  388  D  H  0.65    8.551  
 3CNI  A  111  K  C  0.40    A  161  D  C  0.40    7.247  
 1NSJ  A   67  K  H  0.42    A   63  E  C  0.17    6.919  
 3IWF  A   58  K  H  0.50    A   19  E  H  0.20    9.747  
 3KKC  A  121  R  H  0.40    A  125  E  H  0.38    5.780  
 3KKC  A  123  R  H  0.18    A  134  E  H  0.45    9.347  
 3KKC  A  138  K  H  0.27    A  115  E  H  0.21    8.520  
 3KKC  A  174  R  C  0.23    A  131  D  C  0.52   10.271  
 2PTR  A   46  K  H  0.20    A  232  E  H  0.36    9.363  
 2PTR  A   81  R  H  0.40    A  102  E  H  0.42   10.222  
 2PTR  A  101  K  H  0.18    A  115  E  H  0.66    7.854  
 2PTR  A  162  R  C  0.32    A  453  D  H  0.39    7.728  
 2PTR  A  447  R  C  0.51    A  454  E  H  0.29   10.473  
 3HFW  A   85  K  H  0.34    A   89  D  H  0.46    6.101  
 3HFW  A  330  K  C  0.59    A   47  D  C  0.38    7.620  
 3HFW  A  336  R  H  0.36    A   65  E  H  0.18    9.199  
 3NOJ  A   41  K  C  0.42    A  184  E  H  0.32   11.859  
 3NOJ  A  219  R  H  0.39    A  214  D  H  0.43    7.099  
 1XS0  A   74  K  C  0.70    A   49  E  E  0.28    9.070  
 2VCL  A   60  K  E  0.48    A   48  D  E  0.42    4.805  
 2VCL  A  124  R  C  0.41    A   98  D  C  0.48    8.443  
 2VCL  A  179  K  H  0.38    A  183  D  H  0.25    5.871  
 2VCL  A  213  K  H  0.36    A  218  E  H  0.54    4.868  
 3ZXN  A   84  K  C  0.35    A   54  E  C  0.66    9.159  
 1K3Y  A   15  R  C  0.37    A  104  E  H  0.36    9.233  
 1K3Y  A   43  K  H  0.51    A   47  D  C  0.38    5.896  
 1K3Y  A   78  K  H  0.37    A   61  D  C  0.34   10.295  
 1K3Y  A  221  R  C  0.58    A   42  D  H  0.24   11.193  
 1LO7  A   54  R  H  0.33    A  135  D  H  0.45   12.329  
 1LO7  A   95  R  E  0.33    A  114  D  E  0.21    4.404  
 1EUV  A  430  R  E  0.41    A  618  D  C  0.34    7.707  
 1EUV  A  524  K  C  0.45    A  594  D  C  0.50   11.251  
 3IOX  A  408  K  H  0.63    A  412  D  H  0.50    6.279  
 3IOX  A  441  R  H  0.42    A  851  E  C  0.33    8.242  
 3IOX  A  462  K  H  0.59    A  466  D  H  0.25    6.194  
 3IOX  A  465  K  H  0.56    A  469  D  H  0.26    6.296  
 3IOX  A  543  K  H  0.45    A  547  D  C  0.53    6.081  
 3IOX  A  642  K  C  0.28    A  601  E  C  0.37    4.882  
 3IOX  A  805  K  C  0.33    A  742  E  C  0.19    9.914  
 3IOX  A  874  R  C  0.78    A  389  E  H  0.37    7.459  
 1WPU  A   59  K  H  0.20    A   55  E  H  0.36    6.197  
 2ICU  A   50  K  E  0.43    A  148  E  C  0.67    8.942  
 2ICU  A  180  R  H  0.22    A   30  E  H  0.30   11.141  
 1S21  A  160  R  E  0.28    A   67  E  C  0.60    5.906  
 1DK8  A  140  R  H  0.37    A  153  D  H  0.21    8.524  
 3GKJ  A   84  K  H  0.36    A   61  E  H  0.50    8.888  
 3GKJ  A  142  K  E  0.40    A  127  E  E  0.36    6.643  
 2DPM  A   29  R  H  0.47    A   52  D  H  0.35    9.202  
 2DPM  A   86  K  H  0.42    A  156  E  H  0.50    9.262  
 2DPM  A  221  R  H  0.26    A  177  D  C  0.18   11.399  
 2GU9  A   83  R  E  0.37    A   56  E  E  0.16    5.598  
 1SZH  A   31  K  H  0.63    A   27  D  H  0.29    6.229  
 3DRF  A   96  K  C  0.34    A  177  E  C  0.44    5.974  
 3DRF  A  107  K  E  0.27    A  113  E  E  0.44    4.445  
 3DRF  A  236  K  E  0.44    A  227  E  E  0.57    5.714  
 3DRF  A  386  K  H  0.55    A  390  E  H  0.60    6.030  
 3DRF  A  404  K  E  0.28    A  329  D  C  0.27   11.333  
 3DRF  A  404  K  E  0.28    A  391  D  C  0.24    8.928  
 3DRF  A  525  K  H  0.41    A  500  E  H  0.36   10.077  
 3CEU  A  104  R  C  0.41    A  100  E  H  0.20    6.003  
 3CEU  A  195  K  H  0.49    A   25  E  C  0.33    7.100  
 3CEU  A  196  K  H  0.47    A  155  E  C  0.35    7.910  
 1IBR  B    9  K  H  0.30    B   17  E  H  0.31    6.192  
 1IBR  B  312  K  C  0.36    B  253  E  C  0.38    8.099  
 1IBR  B  316  K  H  0.47    B  362  D  C  0.27    8.009  
 3GBY  A   57  R  C  0.42    A   65  E  C  0.21   11.243  
 3GBY  A   95  K  C  0.61    A   73  E  E  0.27    9.390  
 3RH2  A  132  K  H  0.33    A  141  D  H  0.55    9.073  
 3RH2  A  162  K  H  0.24    A  178  E  H  0.35   10.307  
 3GO5  A   34  K  H  0.25    A   16  E  E  0.41    8.735  
 3CLA  A   10  K  E  0.59    A   82  E  E  0.40    7.008  
 3CLA  A   26  R  H  0.19    A  167  D  C  0.25    7.094  
 3CLA  A   38  K  E  0.36    A  156  D  C  0.67    8.204  
 3CLA  A   45  K  H  0.34    A   49  D  H  0.64    6.077  
 3CLA  A   78  K  E  0.20    A  142  E  C  0.57    9.591  
 1N2Z  A  190  K  C  0.31    A  181  E  H  0.27   10.458  
 3TAW  A  136  K  C  0.65    A   70  E  C  0.54    9.777  
 3TAW  A  184  K  C  0.41    A  127  D  C  0.31   11.154  
 3TAW  A  195  K  C  0.63    A  248  D  C  0.23    6.754  
 3TAW  A  228  K  E  0.34    A  244  D  C  0.64    5.611  
 3TAW  A  301  K  H  0.67    A  297  E  C  0.33    6.359  
 3TAW  A  382  K  C  0.23    A   45  D  C  0.33    6.843  
 3NT1  A  180  K  H  0.28    A  490  E  H  0.33    7.011  
 3NT1  A  253  K  C  0.21    A  268  D  H  0.49    9.469  
 3NT1  A  317  K  H  0.33    A  249  D  C  0.18    7.036  
 3NT1  A  449  K  H  0.30    A  453  D  H  0.32    6.221  
 3NT1  A  485  K  C  0.66    A  479  E  H  0.43    5.928  
 1PX5  A   38  R  H  0.48    A   34  D  H  0.44    6.423  
 1PX5  A   43  R  H  0.21    A  111  E  H  0.46   12.037  
 1PX5  A  115  K  C  0.65    A   31  E  H  0.35    8.578  
 1PX5  A  163  K  C  0.44    A  277  D  C  0.17    9.000  
 1PX5  A  203  K  H  0.20    A   12  D  H  0.42    9.401  
 3FDJ  A   43  R  H  0.44    A   31  E  C  0.34   12.138  
 3FDJ  A  106  K  E  0.36    A  137  E  H  0.44    9.282  
 3FDJ  A  108  R  E  0.20    A  144  D  H  0.35   11.316  
 3FDJ  A  236  K  H  0.39    A  202  D  H  0.28    8.393  
 3FDJ  A  265  R  C  0.21    A  229  E  C  0.42    6.044  
 3KSN  A    7  K  H  0.24    A   11  D  H  0.45    6.143  
 3KSN  A  125  K  E  0.32    A  147  D  C  0.53    7.638  
 3KSN  A  133  R  C  0.65    A    5  D  H  0.17    8.624  
 3TC8  A   68  K  H  0.36    A  101  E  E  0.48    9.307  
 3TC8  A  257  K  C  0.62    A  313  E  H  0.59   10.931  
 3TC8  A  316  K  H  0.20    A   41  D  C  0.67    9.282  
 3R4Z  A   91  K  C  0.23    A   83  E  C  0.54    8.912  
 3R4Z  A  100  K  C  0.62    A   62  E  E  0.18    5.112  
 3R4Z  A  253  K  E  0.19    A  179  E  C  0.45   10.169  
 3R4Z  A  350  R  E  0.31    A   34  D  E  0.22    8.083  
 3L6X  A  422  K  H  0.31    A  465  D  C  0.45   10.020  
 3L6X  A  422  K  H  0.31    A  467  D  H  0.45   10.712  
 3L6X  A  458  R  H  0.43    A  418  D  H  0.43    7.941  
 3L6X  A  541  R  C  0.35    A  483  D  H  0.37   10.396  
 3L6X  A  547  K  H  0.33    A  491  D  H  0.45    8.377  
 3L6X  A  547  K  H  0.33    A  543  E  H  0.46    6.057  
 2NPT  A   20  R  E  0.31    A   30  D  E  0.47    4.408  
 3FOK  A   30  K  H  0.47    A  139  D  H  0.52    8.758  
 3FOK  A   33  R  C  0.58    A  106  D  C  0.39    5.286  
 2V75  A   11  K  H  0.17    A   33  E  H  0.45    5.970  
 2V75  A   92  R  H  0.67    A   16  E  H  0.23    7.100  
 2RBD  A   36  R  H  0.21    A   82  D  C  0.62    7.398  
 2RBD  A  146  K  H  0.40    A   53  E  H  0.36   10.664  
 2RBD  A  154  K  H  0.31    A   44  D  C  0.19    9.609  
 2RBD  A  154  K  H  0.31    A   46  D  H  0.50    9.463  
 3H4T  A   11  R  H  0.24    A  275  E  C  0.51   11.088  
 3H4T  A   55  R  C  0.18    A   77  E  H  0.46    9.962  
 3H4T  A   85  K  H  0.34    A   81  E  H  0.22    6.156  
 3H4T  A  189  R  C  0.53    A  132  E  H  0.24    9.524  
 3H4T  A  218  R  H  0.76    A  214  E  H  0.19    6.176  
 3H4T  A  246  R  H  0.29    A  265  D  C  0.34   12.705  
 3H4T  A  246  R  H  0.29    A  269  D  C  0.23    8.429  
 3H4T  A  284  R  H  0.35    A  214  E  H  0.19   10.127  
 3G5T  A   27  K  H  0.55    A   31  E  H  0.53    6.190  
 3G5T  A  215  R  H  0.35    A  162  D  C  0.23   12.608  
 3G5T  A  275  R  H  0.24    A  163  D  C  0.49   10.410  
 3G5T  A  284  K  C  0.48    A  238  E  H  0.38    9.029  
 1ZBS  A   38  R  H  0.45    A   80  E  H  0.49    8.847  
 1ZBS  A  189  K  C  0.46    A  184  E  H  0.36    6.457  
 1ZBS  A  233  R  C  0.28    A  110  E  C  0.46   10.566  
 1ZBS  A  259  R  C  0.45    A  221  D  H  0.21    8.261  
 1J5U  A   52  K  E  0.28    A   69  D  H  0.23   10.219  
 1J5U  A   91  K  E  0.25    A   86  E  E  0.35    6.595  
 3Q15  A   13  K  H  0.26    A   39  D  H  0.20    9.579  
 3Q15  A   33  K  H  0.20    A   37  E  H  0.30    6.386  
 3Q15  A  153  K  C  0.45    A  371  E  C  0.21    8.706  
 3Q15  A  217  R  H  0.40    A  256  D  H  0.59    9.639  
 3Q15  A  251  R  H  0.44    A  284  E  H  0.24   11.586  
 3Q15  A  253  K  H  0.61    A  216  D  H  0.32    6.876  
 4DGU  A  213  K  E  0.43    A  237  D  C  0.44    7.226  
 4DGU  A  231  K  E  0.39    A  219  E  C  0.34    6.581  
 2CFU  A   35  R  H  0.34    A   89  D  C  0.27    8.852  
 2CFU  A   58  R  E  0.51    A  156  E  H  0.31    7.671  
 3EYE  A  122  K  C  0.43    A  147  D  C  0.22    7.511  
 3IMK  A   28  K  H  0.61    A  153  E  H  0.22   10.222  
 2JH1  A  125  R  H  0.47    A  231  E  C  0.31    5.840  
 2JH1  A  136  K  H  0.63    A  140  D  H  0.76    5.899  
 2JH1  A  141  K  H  0.49    A  205  E  C  0.18   10.076  
 2JH1  A  210  R  H  0.51    A  206  E  H  0.27    6.010  
 1O69  A  137  K  C  0.20    A  103  E  C  0.33   10.202  
 1O69  A  165  K  C  0.48    A  139  D  H  0.47    9.640  
 1O69  A  201  K  H  0.31    A  174  E  C  0.25    9.407  
 1O69  A  253  R  H  0.25    A  272  E  C  0.28   11.095  
 1O69  A  277  R  E  0.19    A  246  E  H  0.36   11.792  
 1O69  A  306  K  C  0.45    A  353  E  H  0.17   10.377  
 1O69  A  316  K  H  0.45    A  320  D  H  0.32    5.967  
 1O69  A  345  K  E  0.28    A  300  D  E  0.41    6.949  
 3Q46  A   35  K  C  0.40    A   68  D  E  0.23    8.498  
 3Q46  A  165  R  H  0.36    A   65  D  C  0.37   10.713  
 2JHF  A   32  K  C  0.43    A  125  D  C  0.45    9.925  
 2JHF  A  168  K  H  0.26    A  343  D  H  0.55    7.403  
 2RBK  A  100  K  H  0.35    A  161  E  H  0.50   10.729  
 2RBK  A  122  K  H  0.50    A  127  D  C  0.61    6.131  
 1W6G  A   13  R  C  0.27    A   56  E  C  0.38   11.621  
 1W6G  A   49  R  C  0.31    A  581  D  C  0.18   10.199  
 1W6G  A  133  R  E  0.28    A  109  E  H  0.29    6.662  
 1W6G  A  242  K  C  0.35    A  624  D  C  0.60   11.006  
 1W6G  A  367  R  E  0.49    A  348  D  E  0.49    7.326  
 2ENG  A   21  K  C  0.28    A   82  E  H  0.23    6.720  
 2ENG  A  153  R  H  0.40    A  172  D  C  0.42    8.733  
 3BYW  A   68  K  E  0.28    A  149  E  C  0.49    8.397  
 1OFL  A  495  K  H  0.35    A  140  E  C  0.19    7.077  
 1HQZ  1  121  R  C  0.22    1   89  D  C  0.33    6.769  
 3M4R  A  123  K  C  0.30    A   13  D  H  0.27    9.533  
 3M4R  A  195  K  H  0.41    A  199  D  H  0.18    5.807  
 3CLJ  A   55  R  H  0.38    A  107  E  H  0.47    8.785  
 3CLJ  A  115  K  H  0.39    A  111  D  H  0.31    6.136  
 3CLJ  A  123  K  H  0.39    A  119  D  H  0.48    6.557  
 1MWW  A   10  K  H  0.31    A   58  D  C  0.16    6.391  
 1MWW  A   46  K  H  0.48    A   57  D  C  0.28    8.994  
 1W53  A   52  R  H  0.23    A   71  D  H  0.39    8.139  
 1W53  A   56  K  H  0.31    A   64  E  H  0.42    9.090  
 1GWM  A  124  R  C  0.43    A   70  E  C  0.43    5.662  
 2OZN  A  838  K  E  0.34    A  818  E  C  0.26   11.537  
 2OZN  A  859  K  C  0.69    A  800  D  E  0.37    5.165  
 2OZN  A  900  K  E  0.21    A  785  E  C  0.68    8.657  
 3BKX  A   21  R  H  0.32    A   10  D  C  0.57    8.244  
 3BKX  A   25  R  H  0.26    A    6  D  H  0.27    7.238  
 3BKX  A   26  R  H  0.29    A  224  D  C  0.16    8.310  
 2H1C  A   44  R  H  0.47    A   64  E  H  0.22    8.842  
 2D59  A   21  R  H  0.57    A   17  E  H  0.41    5.950  
 2D59  A  119  K  H  0.37    A   95  E  H  0.44    7.888  
 2D59  A  139  R  H  0.48    A   12  D  H  0.43    9.560  
 1UVJ  A    2  R  C  0.45    A  386  D  C  0.38   11.339  
 1UVJ  A    3  R  C  0.45    A  231  E  H  0.30    8.895  
 1UVJ  A   13  K  H  0.24    A  381  D  C  0.25    7.724  
 1UVJ  A  107  K  H  0.33    A  111  D  H  0.62    5.838  
 1UVJ  A  144  K  E  0.26    A  634  E  H  0.27    9.447  
 1UVJ  A  204  R  E  0.29    A  529  E  C  0.22    7.960  
 1UVJ  A  653  K  H  0.49    A  168  E  H  0.23    7.204  
 1D4A  A    4  R  E  0.45    A   35  E  E  0.41    4.740  
 3DHA  A   17  R  E  0.28    A  244  E  H  0.25   11.879  
 3DHA  A   80  K  E  0.30    A   65  E  C  0.47    6.149  
 3DHA  A   92  K  H  0.56    A   97  E  C  0.51    5.940  
 3DHA  A  223  R  H  0.39    A  158  D  C  0.45   12.177  
 3DHA  A  225  K  H  0.19    A  206  E  C  0.33   10.866  
 2BAY  A   18  K  C  0.31    A   49  E  H  0.38    8.965  
 3C37  A   58  R  C  0.60    A  171  E  H  0.26    9.104  
 3C37  A   92  K  H  0.19    A   72  D  C  0.70    8.385  
 3C37  A  159  R  H  0.49    A  213  E  H  0.29    9.407  
 3C37  A  189  K  H  0.42    A   95  D  C  0.49    8.167  
 2ZCA  A   89  K  H  0.25    A  123  E  C  0.32    7.035  
 2V2P  A  142  K  H  0.59    A  146  D  H  0.37    6.163  
 3O48  A   97  K  H  0.36    A  101  D  H  0.28    5.936  
 1JA1  A   74  K  H  0.38    A  127  E  H  0.55    8.878  
 1JA1  A  199  R  E  0.27    A  193  E  H  0.49    6.864  
 1JA1  A  368  R  H  0.33    A  343  D  C  0.53    6.088  
 1JA1  A  634  R  C  0.43    A  209  D  C  0.34    8.904  
 3HL1  A  241  R  H  0.68    A  237  D  H  0.16    6.298  
 3HL1  A  298  K  H  0.29    A  271  D  H  0.19    8.133  
 1OZJ  A   14  R  H  0.44    A   52  E  H  0.26    8.851  
 2XJ4  A   44  R  C  0.59    A   83  E  C  0.59    8.494  
 2XJ4  A   56  R  H  0.47    A   68  E  C  0.33    7.687  
 2XJ4  A   84  R  C  0.51    A   88  E  H  0.36    6.550  
 2XJ4  A  120  R  H  0.56    A  115  D  C  0.44    7.138  
 2XJ4  A  176  R  C  0.39    A  127  D  C  0.16    8.513  
 2XJ4  A  197  K  H  0.71    A  201  D  H  0.34    6.146  
 2XJ4  A  209  R  H  0.59    A  152  E  C  0.40    7.493  
 2XJ4  A  213  R  E  0.38    A  180  D  E  0.31    8.406  
 1EVL  A  415  K  C  0.43    A  475  D  C  0.56    9.873  
 1EVL  A  505  K  E  0.30    A  501  D  C  0.59    9.694  
 1EVL  A  609  R  E  0.37    A  615  D  E  0.55    4.674  
 1EVL  A  627  K  H  0.39    A  623  E  H  0.43    6.193  
 3SEO  A  199  K  H  0.44    A   31  D  H  0.34    7.765  
 3SEO  A  204  K  H  0.60    A  208  D  H  0.39    6.005  
 3SEO  A  207  K  H  0.16    A   19  E  H  0.56    9.826  
 2JE6  A   15  K  H  0.35    A  216  D  H  0.21    8.960  
 2JE6  A  119  R  H  0.40    A  115  D  H  0.19    6.064  
 2JE6  A  204  K  E  0.16    A  222  D  C  0.41    5.610  
 3OY2  A  319  K  E  0.24    A  309  D  H  0.40    8.010  
 3OY2  A  360  K  H  0.64    A  356  E  H  0.51    6.319  
 3KZD  A  872  R  E  0.21    A  868  D  C  0.57    8.956  
 3U5W  A   59  R  H  0.55    A   88  E  E  0.35    8.026  
 3B9W  A   12  R  H  0.39    A  202  E  H  0.64   10.233  
 3B9W  A   39  R  C  0.28    A  369  E  C  0.67   12.715  
 2BJQ  A   92  K  H  0.66    A   83  E  C  0.24    7.981  
 2BJQ  A  103  K  H  0.45    A  161  D  H  0.55    6.304  
 2BJQ  A  280  K  H  0.51    A  338  D  H  0.61    6.501  
 2BJQ  A  283  K  C  0.47    A  318  E  C  0.31   11.382  
 2ZA4  B    2  K  E  0.43    B   52  E  E  0.17    7.539  
 1YMT  A  320  K  C  0.47    A  331  E  E  0.50   10.039  
 1YMT  A  351  R  H  0.35    A  426  E  H  0.22    9.442  
 1YMT  A  392  K  H  0.43    A  396  E  H  0.50    6.298  
 1YMT  A  397  K  H  0.37    A  226  E  H  0.57    9.581  
 1YMT  A  441  K  H  0.17    A  446  E  C  0.45    5.100  
 1S9U  A   15  R  H  0.37    A  140  E  H  0.37   10.498  
 1S9U  A   74  R  H  0.34    A   66  E  C  0.19   10.272  
 1S9U  A  107  R  H  0.38    A  125  E  C  0.29    7.570  
 3R9U  A   33  K  C  0.59    A   97  E  C  0.34    9.893  
 3R9U  A   71  R  C  0.59    A   67  E  H  0.58    6.409  
 3R9U  A  117  K  C  0.47    A  124  D  C  0.66    8.526  
 3R9U  A  121  K  E  0.64    A  205  E  E  0.23    4.565  
 3R9U  A  191  K  H  0.77    A  187  E  H  0.47    6.059  
 1WUI  L   49  K  E  0.53    L   44  E  E  0.46    6.281  
 1WUI  L  160  R  C  0.27    L  214  E  H  0.32   13.451  
 1WUI  L  168  K  H  0.48    L  172  D  H  0.36    5.948  
 1WUI  L  221  K  H  0.30    L  264  E  H  0.43    7.980  
 1WUI  L  263  K  H  0.56    L  259  E  H  0.17    6.020  
 1WUI  L  266  K  H  0.22    L  270  D  H  0.38    6.104  
 1WUI  L  304  K  C  0.45    L  447  E  H  0.26   10.813  
 1WUI  L  401  K  H  0.47    L  439  E  H  0.38    9.106  
 1WUI  L  403  K  H  0.42    L  407  D  H  0.32    5.893  
 1WUI  L  449  K  H  0.30    L  259  E  H  0.17   11.063  
 1WUI  L  514  K  C  0.28    L  381  E  E  0.17    7.685  
 1DC1  A   12  K  C  0.76    A   16  D  H  0.18    6.653  
 1DC1  A  242  K  E  0.25    A  212  D  E  0.19    8.912  
 3JS8  A  151  K  C  0.59    A  249  D  H  0.34    5.040  
 3JS8  A  242  R  C  0.34    A  232  E  H  0.27    6.283  
 3JS8  A  305  K  H  0.35    A  301  D  H  0.45    6.282  
 3JS8  A  384  R  H  0.28    A  458  E  H  0.25    8.547  
 3JS8  A  505  R  C  0.32    A  515  D  H  0.39    7.866  
 3C2U  A  362  R  C  0.28    A  399  E  E  0.16   11.786  
 3C2U  A  503  R  C  0.56    A  418  E  C  0.20    9.194  
 2W61  A   37  K  E  0.35    A  350  E  H  0.16   10.273  
 2W61  A   97  K  H  0.53    A  125  E  C  0.39    7.004  
 2W61  A  198  K  H  0.30    A  237  D  C  0.24    9.241  
 2W61  A  282  R  C  0.30    A  311  E  C  0.20   12.496  
 1WPA  A  496  K  H  0.22    A  492  D  H  0.52    6.186  
 1WPA  A  512  K  H  0.55    A  516  D  H  0.24    6.045  
 2EVR  A  220  R  E  0.37    A  149  E  H  0.25    9.818  
 1N4W  A  137  R  C  0.72    A  460  D  C  0.16    7.025  
 1N4W  A  163  K  H  0.65    A  167  D  H  0.60    6.224  
 1N4W  A  178  R  H  0.31    A  166  E  H  0.34   11.275  
 1N4W  A  381  K  C  0.16    A  133  E  H  0.47   11.890  
 1N4W  A  414  K  H  0.38    A  418  D  H  0.33    5.698  
 1N4W  A  438  K  C  0.31    A  443  D  C  0.25   11.567  
 3IPJ  A   39  R  H  0.25    A   44  D  H  0.27    9.203  
 3FHK  A  113  K  C  0.44    A   39  E  H  0.52    7.184  
 3FHK  A  121  R  H  0.29    A  125  E  C  0.47    5.925  
 2NUH  A   73  R  H  0.33    A   28  E  C  0.43    9.419  
 3OBE  A   69  R  H  0.42    A  317  E  H  0.29    8.461  
 3OBE  A  107  K  H  0.36    A  111  D  H  0.38    5.904  
 3OBE  A  108  K  H  0.56    A  112  D  H  0.63    5.987  
 3OBE  A  310  R  C  0.33    A  306  D  C  0.21    6.146  
 3OBE  A  318  K  H  0.47    A  314  E  H  0.26    6.029  
 3KIZ  A  224  K  H  0.53    A   71  E  H  0.39   10.036  
 3KIZ  A  258  K  H  0.25    A   74  D  C  0.25   10.048  
 2I5V  O   39  K  E  0.51    O   33  D  E  0.64    4.876  
 2I5V  O   51  K  C  0.35    O   68  D  C  0.74    5.134  
 1L2L  A  200  R  E  0.33    A  183  E  E  0.17    4.251  
 1L2L  A  355  R  C  0.37    A  421  D  C  0.54    6.773  
 3SZV  A   63  K  E  0.50    A   88  D  C  0.47    6.014  
 3SZV  A  130  R  E  0.38    A  150  D  E  0.19    5.794  
 3SZV  A  294  R  E  0.41    A  322  D  E  0.38    5.396  
 3SZV  A  326  R  E  0.37    A  331  D  E  0.51    6.609  
 2CVD  A  180  K  H  0.29    A  139  E  C  0.56    8.926  
 3C8E  A  198  K  C  0.52    A  245  E  H  0.29    9.414  
 3RPD  A  159  R  H  0.32    A  198  E  H  0.23    9.157  
 3RPD  A  281  K  E  0.21    A  217  E  E  0.29   10.051  
 3RPD  A  305  R  H  0.28    A  298  E  H  0.46   10.144  
 3RPD  A  305  R  H  0.28    A  349  E  H  0.48    9.968  
 3RPD  A  306  K  H  0.42    A  302  D  H  0.36    6.262  
 3EPO  A  424  K  H  0.30    A  428  D  H  0.42    6.301  
 3EPO  A  522  R  H  0.34    A   50  E  C  0.20   10.367  
 1TZP  A  165  K  H  0.20    A  193  D  C  0.48   10.012  
 2O34  A   56  R  H  0.21    A   33  E  C  0.72    9.815  
 2O34  A   88  R  H  0.19    A  114  E  H  0.30   13.220  
 3TUF  A  184  K  E  0.24    A  168  E  C  0.61    6.293  
 3U3L  C   46  K  H  0.35    C   42  E  H  0.18    6.274  
 3U3L  C  119  K  H  0.31    C  123  D  H  0.34    6.124  
 2OVJ  A  523  R  H  0.21    A  447  E  H  0.39    8.322  
 1QLW  A  319  R  H  0.52    A  315  D  H  0.52    6.389  
 2OMZ  B   25  K  E  0.16    B   29  D  H  0.25    8.043  
 2OMZ  B   33  K  C  0.42    B   56  E  C  0.65    8.385  
 2OMZ  B   68  R  C  0.33    B  100  D  C  0.86    7.725  
 1GZS  B  121  K  H  0.28    B  202  E  H  0.16   10.388  
 2A3N  A  326  K  H  0.49    A  197  D  H  0.21    8.775  
 2HZL  A  188  R  C  0.43    A  319  E  H  0.42   13.052  
 2HZL  A  251  K  H  0.26    A  255  E  H  0.54    6.003  
 2HZL  A  328  K  H  0.42    A  332  D  H  0.28    5.692  
 2DG1  A   43  K  C  0.45    A   65  E  C  0.49   11.721  
 1P6O  A   41  K  C  0.71    A   81  D  C  0.32    6.838  
 1P6O  A  138  K  H  0.16    A  133  D  C  0.44    7.642  
 1ZD8  A   56  K  H  0.51    A   60  D  C  0.56    5.651  
 3DZA  A   49  K  H  0.52    A   53  D  H  0.25    5.882  
 3DZA  A  154  K  H  0.56    A  158  D  H  0.22    6.037  
 1TIQ  A   38  K  H  0.59    A   42  E  H  0.54    6.266  
 2R4I  A   13  K  H  0.50    A    9  D  H  0.44    6.301  
 2WXY  C  140  R  C  0.16    C  118  D  C  0.44   11.260  
 3N10  A   71  R  E  0.31    A   64  E  E  0.22    4.656  
 3N10  A  120  K  C  0.43    A  153  E  H  0.25   10.376  
 3RX9  A   33  R  E  0.56    A  141  E  E  0.21    7.347  
 1VAJ  A    4  K  C  0.46    A   43  E  C  0.50   11.860  
 1VAJ  A   81  K  H  0.17    A   30  E  C  0.46    7.815  
 1VAJ  A  203  K  C  0.38    A  192  E  E  0.16    6.620  
 2XC8  A    8  K  E  0.46    A  120  D  C  0.71    7.926  
 2XC8  A   70  K  C  0.38    A   42  E  C  0.48   10.219  
 2BFD  B   37  K  H  0.49    B  180  E  H  0.33   10.956  
 2BFD  B   63  K  H  0.58    B   32  D  H  0.18    8.693  
 1ZJC  A   65  K  H  0.27    A  106  E  C  0.34   10.434  
 1ZJC  A   68  K  H  0.36    A   81  E  C  0.16    9.580  
 1ZJC  A   96  R  C  0.40    A   92  D  H  0.41    6.448  
 1ZJC  A  152  K  H  0.38    A  165  E  H  0.52    7.308  
 1ZJC  A  157  R  H  0.28    A  109  D  C  0.25    8.347  
 2EFE  A   62  R  H  0.49    A   72  E  H  0.57    8.904  
 2EFE  A  218  K  C  0.29    A   76  D  H  0.25    9.493  
 1J98  A  110  K  H  0.53    A  106  E  H  0.21    5.967  
 1J98  A  149  K  H  0.35    A  103  D  H  0.35    8.097  
 1J98  A  149  K  H  0.35    A  106  E  H  0.21    8.914  
 3RQR  A 2765  K  H  0.28    A 2769  D  H  0.45    6.278  
 3RQR  A 2810  K  H  0.25    A 2803  E  H  0.30    9.617  
 3RQR  A 2920  R  H  0.30    A 2876  E  H  0.25    6.084  
 3RQR  A 2939  R  C  0.38    A 2870  E  H  0.41    8.446  
 3U0R  A  130  K  H  0.42    A  170  E  H  0.54    8.577  
 3U0R  A  169  K  H  0.55    A  173  E  H  0.43    6.111  
 3U0R  A  444  K  C  0.39    A  292  E  H  0.16    9.336  
 2XR6  A  295  K  C  0.51    A  331  D  C  0.41   10.938  
 2VFX  A   48  K  E  0.23    A   22  E  H  0.32   10.255  
 2VFX  A  122  K  H  0.36    A  126  D  H  0.30    6.121  
 2VFX  A  200  K  E  0.21    A   95  E  C  0.40    9.725  
 2B5W  A  208  R  C  0.21    A  345  D  C  0.50    8.454  
 2B5W  A  210  R  C  0.60    A  219  E  H  0.40   11.937  
 2B5W  A  229  R  C  0.49    A  209  D  C  0.66   10.145  
 1HBN  B   58  K  H  0.28    B   54  E  H  0.16    6.179  
 1HBN  B  184  K  H  0.24    B  169  E  C  0.30    9.095  
 1HBN  B  184  K  H  0.24    B  180  D  C  0.28    7.082  
 1HBN  B  206  K  C  0.16    B  409  E  H  0.62   11.051  
 1HBN  B  235  R  H  0.21    B  298  D  C  0.29   10.776  
 1HBN  B  430  K  H  0.35    B  434  E  H  0.46    6.159  
 1DCS  A  135  R  H  0.30    A  150  E  H  0.53    8.616  
 1I1J  A   51  K  E  0.19    A   86  E  E  0.37   12.312  
 1I1J  A   53  K  C  0.33    A   96  D  E  0.34    8.838  
 3FGV  A   13  R  C  0.51    A   68  E  C  0.53    4.911  
 3MAO  A   68  K  E  0.28    A   60  E  C  0.17    5.509  
 3JYO  A   52  K  H  0.52    A   56  D  H  0.17    5.953  
 3JYO  A  126  K  C  0.52    A  196  D  C  0.19    6.108  
 3JYO  A  264  R  H  0.34    A  270  E  C  0.61    5.724  
 3JYO  A  277  R  H  0.22    A  120  E  H  0.28   12.862  
 2BO9  B   48  R  C  0.44    B   86  E  E  0.44   10.453  
 2BO9  B   51  K  E  0.25    B   73  E  E  0.30    6.693  
 1VQO  H   38  K  C  0.27    H   82  D  C  0.23    9.423  
 1VQO  H   89  K  C  0.26    H  131  E  C  0.30    9.830  
 1R7L  A    8  K  H  0.27    A   22  D  C  0.46    7.023  
 1MJI  A    8  K  H  0.21    A   97  D  H  0.30    8.296  
 3D3M  A  766  K  H  0.25    A  825  D  H  0.54    7.774  
 3TFJ  A   20  R  H  0.20    A  218  D  H  0.42    8.718  
 3TFJ  A  166  K  H  0.46    A  226  E  H  0.67   11.147  
 3TFJ  A  215  K  H  0.52    A  186  E  C  0.69    9.354  
 2ZHP  A   43  R  E  0.18    A   77  E  H  0.34   13.813  
 2ZHP  A   69  R  E  0.58    A  121  E  C  0.58    5.398  
 2ZHP  A  104  R  E  0.32    A   72  D  H  0.44    9.831  
 2Y7L  A  218  K  E  0.45    A  230  E  E  0.36    8.279  
 1WTJ  A  122  R  E  0.23    A   80  E  E  0.27   11.278  
 1WTJ  A  213  R  C  0.60    A  226  D  C  0.54    6.793  
 2P8G  A   89  K  H  0.22    A  117  E  C  0.61    6.045  
 1PP7  U   24  R  C  0.44    U   29  D  C  0.33   10.420  
 1PP7  U  106  K  E  0.34    U   93  E  E  0.48    5.408  
 3LUA  A   19  K  H  0.25    A   32  E  E  0.23   10.037  
 3LUA  A  114  R  H  0.39    A  104  D  E  0.22   10.581  
 2WZO  A  202  R  C  0.29    A  240  D  E  0.45   10.861  
 2RFL  A    8  R  E  0.26    A  147  D  E  0.18    4.873  
 1XV5  A 1184  R  H  0.23    A 1375  E  H  0.38   10.780  
 1XV5  A 1220  K  H  0.49    A 1216  D  H  0.31    6.071  
 1XV5  A 1376  K  H  0.28    A 1342  D  C  0.73    7.635  
 3HSU  A  220  R  H  0.33    A  340  D  H  0.59   10.142  
 3HSU  A  228  K  H  0.47    A  328  D  H  0.50    7.248  
 3HSU  A  457  K  H  0.60    A  180  D  H  0.20    9.594  
 2CMP  A   48  K  C  0.30    A   44  E  H  0.52    6.503  
 2IVF  C    2  K  E  0.45    C  211  E  E  0.35    4.615  
 1DY5  A   10  R  H  0.22    A    2  E  C  0.45    9.064  
 1WRD  A  221  R  H  0.42    A  283  E  H  0.36   11.040  
 1WRD  A  267  R  H  0.35    A  223  E  H  0.24   10.496  
 1WRD  A  303  R  H  0.70    A  299  E  H  0.41    6.271  
 3QQY  A  111  K  H  0.27    A   95  E  H  0.51   10.394  
 2W07  B  126  R  E  0.25    B   33  E  C  0.46    7.829  
 2D4P  A   29  R  H  0.45    A    8  E  H  0.43    6.901  
 2D4P  A   85  K  H  0.57    A   89  D  H  0.69    6.095  
 1LLF  A  147  K  C  0.21    A  477  D  H  0.41    9.129  
 1LLF  A  229  K  C  0.64    A  191  D  H  0.32    9.729  
 1LLF  A  321  K  H  0.30    A  325  D  C  0.38    5.917  
 1LLF  A  363  K  H  0.38    A  371  D  H  0.49    8.282  
 3ER7  A   83  R  E  0.39    A  120  D  C  0.34    9.975  
 3M1T  A   40  K  H  0.30    A   22  E  H  0.40    8.550  
 3QXY  A   94  R  H  0.28    A  227  E  C  0.27   11.887  
 3QXY  A  319  R  H  0.16    A  350  E  C  0.53    9.738  
 2YX0  A  120  K  H  0.38    A   34  E  E  0.16    8.352  
 2YX0  A  134  K  H  0.51    A  138  E  H  0.25    6.639  
 2YX0  A  169  R  C  0.33    A  112  E  H  0.39    9.495  
 2YX0  A  193  K  C  0.18    A  161  D  H  0.36    6.879  
 2YX0  A  224  R  H  0.22    A  183  E  H  0.25    8.938  
 2YX0  A  263  K  H  0.27    A  230  E  H  0.50    5.643  
 2YX0  A  296  R  H  0.32    A  314  E  E  0.28    8.405  
 2D0B  A   50  K  E  0.20    A   74  E  C  0.38   11.056  
 2D0B  A  117  R  H  0.47    A  197  E  C  0.41    9.732  
 2D0B  A  140  K  H  0.33    A  254  E  H  0.50   12.548  
 2D0B  A  182  R  H  0.39    A  217  E  C  0.17    8.899  
 2D0B  A  219  R  C  0.51    A  189  D  H  0.44   11.394  
 2D0B  A  266  K  C  0.49    A  136  D  H  0.24   11.495  
 2D0B  A  309  R  C  0.61    A  274  E  H  0.28   11.067  
 2R2Y  A   43  R  C  0.28    A   70  E  E  0.41   11.861  
 1B5E  A   89  K  C  0.65    A  141  D  H  0.41    7.618  
 1B5E  A  184  K  H  0.29    A  188  D  H  0.38    6.182  
 1B5E  A  230  K  H  0.66    A  226  D  H  0.20    6.375  
 2R01  A   92  R  C  0.29    A   29  E  C  0.25    5.148  
 2R01  A  127  K  C  0.36    A   40  D  H  0.42   10.080  
 3NDH  A  150  R  H  0.35    A  186  D  C  0.17    9.970  
 3NDH  A  207  K  H  0.55    A  211  D  H  0.41    5.970  
 1PLQ  A  217  K  H  0.26    A   21  D  C  0.75   10.544  
 3EDV  A 1780  K  H  0.21    A 1763  D  H  0.32    8.463  
 3EDV  A 1820  R  H  0.44    A 1816  E  H  0.37    6.170  
 3EDV  A 1869  R  H  0.45    A 1806  E  H  0.39   10.285  
 3EDV  A 1957  K  H  0.16    A 1961  D  H  0.40    5.825  
 3EDV  A 2005  K  H  0.34    A 2001  E  H  0.27    6.054  
 2F9F  A    6  K  C  0.41    A   78  E  H  0.49    9.767  
 2F9F  A   10  K  C  0.49    A   83  D  H  0.24    8.188  
 2F9F  A   27  R  C  0.19    A  119  E  C  0.31   12.554  
 2F9F  A   42  K  C  0.44    A   14  D  C  0.52    6.884  
 2F9F  A   87  R  H  0.33    A   83  D  H  0.24    6.302  
 3KH1  A    8  R  H  0.32    A  113  D  H  0.51   10.149  
 3KH1  A   66  R  H  0.26    A  124  E  H  0.19   11.517  
 3KH1  A  105  R  H  0.42    A   80  D  H  0.43    8.860  
 3KS6  A   72  K  H  0.27    A   89  E  H  0.37   12.327  
 3KS6  A  226  K  C  0.33    A  205  D  E  0.41    6.940  
 2CXN  A   27  R  H  0.25    A  444  E  H  0.32   13.900  
 2CXN  A   89  K  C  0.32    A  114  D  C  0.76    9.427  
 2CXN  A  147  K  C  0.49    A  202  E  C  0.26    6.782  
 1WB9  A   46  R  H  0.40    A   88  E  C  0.18   10.874  
 1WB9  A  361  R  C  0.30    A   77  E  H  0.26   13.596  
 1WB9  A  367  R  H  0.34    A  122  E  H  0.48   12.721  
 1WB9  A  453  R  H  0.42    A  505  E  H  0.35   12.631  
 1WB9  A  512  K  H  0.51    A  508  E  H  0.56    6.425  
 1WB9  A  579  R  E  0.37    A  646  E  E  0.24    5.046  
 1WB9  A  769  K  C  0.38    A  751  E  E  0.37   11.003  
 1WB9  A  783  K  H  0.69    A  754  D  C  0.76   10.150  
 3SBT  B   79  K  E  0.25    B   72  D  E  0.21    6.801  
 3SBT  B   79  K  E  0.25    B   75  D  C  0.54    9.230  
 3Q7C  A  455  R  C  0.67    A  478  D  C  0.16    6.611  
 2F5X  A  115  K  H  0.63    A  119  E  H  0.49    6.498  
 2F5X  A  172  K  C  0.53    A  108  D  C  0.45    8.133  
 2F5X  A  203  R  C  0.42    A  215  E  C  0.51    9.392  
 2F5X  A  255  K  H  0.60    A   28  E  H  0.53    9.210  
 2F5X  A  294  K  H  0.75    A  290  E  H  0.41    6.153  
 2B81  A  190  K  C  0.37    A  125  E  C  0.18    7.218  
 1Y0K  A  123  R  H  0.51    A  163  E  H  0.32    9.146  
 2J8K  A   74  K  C  0.34    A   93  D  C  0.20    6.201  
 2J8K  A  103  K  C  0.28    A  124  E  C  0.50    6.095  
 3PP5  A    4  K  C  0.45    A   12  E  H  0.33   10.039  
 3PP5  A   39  R  H  0.48    A   35  E  H  0.48    6.029  
 3PP5  A   64  K  H  0.76    A   60  E  H  0.44    5.980  
 2C71  A  501  K  H  0.16    A  644  D  H  0.27    7.462  
 2C71  A  504  K  H  0.61    A  644  D  H  0.27    9.426  
 2C71  A  556  K  H  0.59    A  560  D  H  0.30    5.814  
 2C71  A  667  K  H  0.31    A  623  D  C  0.43   10.369  
 2EBO  A  617  K  H  0.65    A  621  D  H  0.44    5.915  
 2I7G  A   25  R  H  0.62    A   17  D  C  0.62   11.255  
 2I7G  A  155  K  C  0.35    A  128  D  H  0.30    9.237  
 2I7G  A  206  R  H  0.41    A  282  E  C  0.32    7.221  
 2I7G  A  245  K  H  0.49    A  241  D  C  0.43    7.049  
 3E7J  A  119  K  C  0.49    A  166  D  H  0.52    9.860  
 3E7J  A  175  R  H  0.38    A  136  E  H  0.31    7.581  
 3E7J  A  330  K  C  0.52    A  357  D  C  0.21    7.959  
 2D5B  A   68  K  H  0.36    A   72  D  H  0.40    5.991  
 2D5B  A  259  K  H  0.23    A  333  D  C  0.41    9.960  
 2D5B  A  314  K  H  0.49    A  338  E  H  0.28    9.687  
 2D5B  A  344  R  H  0.20    A  327  E  H  0.25    8.545  
 2D5B  A  390  R  H  0.56    A  406  E  H  0.23    8.761  
 2D5B  A  392  R  H  0.23    A  479  E  H  0.33   11.953  
 2D5B  A  465  R  H  0.44    A  471  E  C  0.46    6.151  
 1V6T  A   84  R  H  0.22    A  134  D  H  0.39    8.580  
 1V6T  A  228  K  H  0.35    A  187  E  C  0.68    9.344  
 1PB1  A   13  K  C  0.34    A   94  E  H  0.36    7.977  
 1PB1  A   47  K  H  0.52    A  410  D  H  0.30    8.316  
 1PB1  A   73  K  H  0.25    A   33  E  C  0.22    8.350  
 1PB1  A   73  K  H  0.25    A   67  E  E  0.21   11.149  
 1PB1  A  177  K  H  0.55    A  181  E  H  0.55    5.515  
 1PB1  A  208  R  H  0.16    A  123  D  C  0.44   11.628  
 1PB1  A  211  R  H  0.34    A  252  E  H  0.45    8.409  
 1PB1  A  230  K  C  0.21    A  283  D  H  0.50    7.463  
 1PB1  A  273  K  C  0.27    A  221  D  C  0.34    7.522  
 3OJC  A  185  K  H  0.39    A  151  D  C  0.44    9.443  
 3BCY  A  132  R  E  0.29    A   42  D  C  0.43   10.150  
 2FIU  A   31  R  H  0.55    A   73  E  H  0.43   10.095  
 2FIU  A   51  R  C  0.23    A   88  E  E  0.28    9.190  
 3JRT  A   29  K  H  0.25    A  145  D  C  0.62    9.970  
 3JRT  A   46  R  H  0.29    A   32  E  H  0.17    8.602  
 3JRT  A  152  K  H  0.25    A  161  E  H  0.18    7.908  
 3C2G  A  569  K  H  0.33    A  518  D  H  0.16    8.499  
 3C2G  A  572  R  H  0.26    A  519  E  H  0.36    7.872  
 3C2G  A  741  K  C  0.48    A  702  E  H  0.16   10.033  
 3C2G  A  754  K  H  0.28    A  718  E  H  0.24    7.296  
 3C2G  A  794  R  C  0.33    A  753  D  H  0.16    7.774  
 2NS0  A   13  R  H  0.32    A   58  E  C  0.38    9.086  
 2NS0  A   52  R  H  0.30    A    5  D  H  0.55    9.492  
 2NS0  A   71  R  C  0.31    A   55  D  H  0.68   11.199  
 3II2  A   35  K  C  0.41    A  129  E  C  0.70    6.675  
 3II2  A   45  K  E  0.26    A   10  E  E  0.48    6.745  
 3II2  A  119  R  C  0.26    A  103  E  H  0.28   10.804  
 1M4J  A   14  K  H  0.29    A  111  E  H  0.16    7.712  
 1M4J  A   19  R  H  0.23    A   15  E  H  0.48    6.483  
 1M4J  A  105  R  H  0.28    A  120  E  E  0.30   10.376  
 1M4J  A  109  K  H  0.30    A  120  E  E  0.30    9.624  
 1M4J  A  135  K  H  0.40    A   50  E  H  0.42   10.234  
 2WJ5  A   61  R  E  0.69    A   34  D  C  0.38    6.066  
 1NNW  A   28  R  H  0.32    A   64  E  C  0.28   13.354  
 3AEH  A 1218  K  E  0.56    A 1210  D  E  0.31    4.520  
 3AEH  A 1362  K  C  0.51    A 1130  D  C  0.58    6.260  
 3FXH  A   29  R  H  0.28    A   87  E  H  0.38   10.587  
 3FXH  A   79  R  H  0.36    A  109  E  H  0.43   11.618  
 3FXH  A   92  K  C  0.62    A   87  E  H  0.38    6.441  
 3E6C  C  103  R  E  0.49    C   36  D  E  0.49    4.451  
 3E6C  C  181  K  H  0.58    C  185  E  H  0.33    6.280  
 3KT7  A   37  K  H  0.53    A   41  D  H  0.37    6.161  
 3KT7  A   45  K  H  0.56    A   49  D  C  0.62    6.109  
 3KT7  A   68  R  H  0.31    A  178  D  C  0.67   10.174  
 3KT7  A   82  K  E  0.47    A  550  E  C  0.41   12.027  
 3KT7  A  109  R  C  0.68    A   77  E  H  0.25    6.971  
 3KT7  A  123  K  H  0.43    A  127  D  H  0.35    5.906  
 3KT7  A  123  K  H  0.43    A  253  E  C  0.48    9.376  
 3KT7  A  134  K  C  0.57    A   48  E  H  0.38    8.928  
 3KT7  A  357  K  H  0.59    A  361  E  H  0.58    6.244  
 3KT7  A  461  R  C  0.66    A  389  E  H  0.37    6.768  
 3KT7  A  516  K  C  0.39    A  560  D  C  0.75    9.025  
 3KT7  A  518  R  C  0.42    A  280  E  H  0.28   11.719  
 4A02  A   55  R  H  0.34    A   59  E  C  0.30    5.685  
 4A02  A  125  K  C  0.42    A  140  D  E  0.31    6.539  
 1CFB  A  785  K  E  0.36    A  756  D  C  0.47    5.848  
 1CFB  A  789  K  E  0.26    A  805  E  C  0.41    5.253  
 3OHG  A  241  K  C  0.36    A  299  D  C  0.64    6.037  
 3OHG  A  303  R  C  0.34    A  298  D  C  0.34    7.139  
 2RKV  A    4  K  C  0.55    A   63  E  E  0.43   11.659  
 2RKV  A   83  R  E  0.47    A   79  E  C  0.41    7.988  
 2RKV  A  102  R  H  0.39    A  398  E  C  0.19    9.449  
 2RKV  A  120  K  C  0.16    A  406  E  C  0.28    9.549  
 2RKV  A  250  K  C  0.73    A  246  D  H  0.47    6.236  
 2RKV  A  333  R  H  0.27    A  325  E  C  0.20   11.230  
 3NUQ  A   25  K  H  0.57    A   29  E  H  0.60    6.288  
 3NUQ  A   83  R  H  0.32    A   16  E  H  0.44   11.458  
 3NUQ  A  153  R  H  0.28    A  186  D  C  0.28    9.918  
 3NUQ  A  169  K  H  0.22    A   43  D  C  0.48    9.639  
 1I71  A   35  R  C  0.29    A   54  D  C  0.24    8.950  
 3EBE  A  263  R  C  0.35    A  284  D  C  0.42    5.341  
 3EBE  A  315  K  C  0.42    A  399  D  C  0.42    8.552  
 3EBE  A  382  K  C  0.55    A  401  E  C  0.42    6.039  
 1QOY  A   14  K  H  0.29    A   18  E  H  0.44    6.083  
 1QOY  A   45  K  H  0.69    A   41  D  H  0.32    6.348  
 1QOY  A   75  K  H  0.18    A   71  D  H  0.26    6.063  
 1QOY  A  212  K  H  0.41    A  161  E  C  0.42    8.012  
 1X6Z  A   53  R  C  0.44    A   64  E  C  0.47   12.234  
 1JIX  A    2  K  E  0.41    A   60  D  C  0.35    5.409  
 1JIX  A   49  K  E  0.41    A   38  D  E  0.19    7.243  
 1JIX  A   93  K  C  0.18    A  156  E  E  0.36   10.034  
 1JIX  A   93  K  C  0.18    A  350  D  C  0.39   10.002  
 1JIX  A  333  K  H  0.50    A  329  D  H  0.45    6.360  
 3K7X  A  141  R  C  0.28    A  123  D  H  0.18   11.190  
 3K7X  A  321  K  C  0.46    A   39  D  H  0.21   10.472  
 3DNS  A   42  R  C  0.30    A   77  D  C  0.63    6.583  
 3DNS  A   62  K  H  0.30    A   96  E  H  0.50    8.351  
 3RF7  A   57  K  C  0.30    A   23  D  H  0.32    9.663  
 3RF7  A   89  K  C  0.29    A   32  D  C  0.52   11.653  
 3RF7  A  224  R  H  0.27    A  293  E  H  0.17    9.257  
 3RF7  A  234  K  H  0.18    A  230  D  C  0.64    6.884  
 3RF7  A  326  K  H  0.39    A  346  D  H  0.50    7.913  
 2NYK  A   45  R  C  0.26    A  220  D  E  0.49   11.582  
 2NYK  A   58  K  E  0.42    A   51  D  E  0.20    8.476  
 2NYK  A  262  K  E  0.49    A  181  E  E  0.39    5.558  
 3MVU  A  119  R  H  0.36    A  110  E  C  0.18   11.583  
 3MVU  A  200  R  H  0.26    A  129  D  C  0.34   11.234  
 3OOS  A  146  R  H  0.42    A  170  E  H  0.38   10.284  
 2IZ6  A   58  K  H  0.35    A   81  D  C  0.41    8.573  
 3OP6  A   49  K  E  0.19    A   86  E  H  0.27    9.489  
 3OP6  A  115  K  H  0.46    A   63  D  C  0.16    9.649  
 3V46  A  366  K  C  0.43    A  348  D  C  0.42    9.629  
 3V46  A  371  K  C  0.48    A  365  D  C  0.16    7.696  
 1WDD  S   28  K  H  0.33    S   24  E  H  0.41    6.193  
 1WDD  S   46  K  C  0.61    S   95  D  C  0.45    6.541  
 1WDD  S   70  K  C  0.53    S   88  E  H  0.33   10.800  
 1ZTD  A   88  K  H  0.23    A   25  E  H  0.45    7.865  
 1ZTD  A  119  R  H  0.34    A   82  E  H  0.31   13.133  
 1S7Z  A   19  K  H  0.35    A  103  E  H  0.43    9.280  
 1T6A  A   19  K  H  0.54    A   23  E  H  0.44    6.470  
 1T6A  A   73  R  E  0.42    A   82  D  E  0.31    6.926  
 3LKM  A  648  K  C  0.23    A  588  E  E  0.63    8.866  
 3LKM  A  734  R  C  0.26    A  762  D  C  0.16   10.396  
 1OYW  A  281  K  H  0.28    A  277  D  H  0.45    5.930  
 1OYW  A  284  R  C  0.64    A  280  E  H  0.37    6.250  
 1OYW  A  306  R  C  0.16    A  330  D  C  0.35    9.514  
 1OYW  A  355  K  C  0.41    A  364  E  H  0.25   10.344  
 1OYW  A  365  R  H  0.22    A  353  E  H  0.43    8.247  
 1KNY  A  118  K  H  0.44    A   82  E  H  0.18    9.588  
 2VEC  A  132  K  E  0.42    A   89  E  E  0.20    6.746  
 3BQ9  A  161  K  H  0.53    A  165  D  H  0.29    6.200  
 3BQ9  A  308  R  H  0.36    A  296  D  H  0.17    6.850  
 3BQ9  A  333  K  H  0.21    A  143  E  C  0.54    6.864  
 3BQ9  A  427  R  H  0.58    A  423  D  H  0.26    6.044  
 1M4U  A  171  R  C  0.35    A  163  D  E  0.44    5.963  
 1M4U  A  204  R  E  0.21    A   48  E  C  0.32   12.496  
 1TWU  A   37  R  E  0.33    A   30  E  C  0.31    7.028  
 1TWU  A   99  K  H  0.43    A  105  E  E  0.41    6.940  
 1VQO  B   85  R  E  0.25    B   99  E  E  0.24    4.270  
 1V84  A   99  K  H  0.19    A  333  E  C  0.30    8.656  
 1V84  A  306  K  C  0.37    A  203  E  H  0.42   10.739  
 3S5B  A  181  R  C  0.52    A  145  D  E  0.19    8.975  
 3S5B  A  280  R  H  0.35    A  276  D  H  0.35    5.845  
 2X29  A  137  K  C  0.30    A   86  D  C  0.42    6.403  
 2X29  A  211  R  E  0.21    A   80  D  C  0.88   11.085  
 1JSU  C   90  R  C  0.16    C   86  E  H  0.27    5.966  
 3LNL  A    6  K  E  0.33    A   37  D  C  0.59    5.811  
 3LNL  A  123  K  E  0.44    A  249  D  E  0.52    6.888  
 3LNL  A  137  K  E  0.31    A  203  E  C  0.44    6.636  
 3LNL  A  264  K  H  0.41    A  260  D  H  0.30    6.282  
 4DN7  A   11  R  H  0.32    A  114  D  C  0.24    5.872  
 4DN7  A   36  K  C  0.52    A  125  E  C  0.21    9.610  
 4DN7  A  241  R  C  0.34    A   24  E  C  0.30    9.471  
 4DN7  A  311  K  C  0.46    A  341  D  C  0.21    7.110  
 4DN7  A  314  K  E  0.31    A  344  E  E  0.38    4.761  
 3FNB  A    9  K  C  0.45    A  342  D  C  0.16    4.360  
 3IX0  A   22  K  C  0.49    A   35  D  C  0.59   10.200  
 1FCQ  A   74  R  E  0.22    A   56  D  C  0.37   12.087  
 1FCQ  A  120  R  H  0.25    A  202  E  C  0.16   12.327  
 1FCQ  A  154  K  H  0.41    A  158  E  H  0.16    6.021  
 2VLG  A   82  K  C  0.45    A   44  E  H  0.33    9.772  
 3PMS  A   44  K  E  0.28    A   99  D  E  0.31    4.495  
 3PMS  A   68  K  E  0.20    A  112  E  E  0.34    5.404  
 3PMS  A  123  K  C  0.43    A   58  E  C  0.17    8.847  
 3PMS  A  163  K  C  0.46    A  290  D  C  0.35    8.494  
 2RH3  A  156  R  E  0.27    A  124  E  H  0.16   11.089  
 1WWI  A   26  K  H  0.50    A   30  D  H  0.19    6.188  
 1WWI  A   74  R  H  0.38    A  109  E  H  0.31    6.932  
 1WWI  A   83  K  H  0.64    A   87  D  H  0.49    5.946  
 1WWI  A  120  R  H  0.26    A   72  E  H  0.44   12.390  
 1ZCE  A   20  K  H  0.30    A   93  D  E  0.45    8.904  
 1ZCE  A   22  K  H  0.33    A   27  E  E  0.22    6.672  
 2OVG  A   18  K  H  0.41    A   22  D  H  0.27    5.854  
 2OVG  A   38  R  C  0.52    A   54  E  E  0.32    7.235  
 2BJI  A 1115  K  C  0.52    A 1083  D  C  0.46    5.411  
 1VHT  A  149  R  H  0.38    A  135  E  H  0.49    9.633  
 1AOC  A   29  K  H  0.35    A  157  D  C  0.54    8.727  
 1AOC  A  126  K  E  0.21    A   11  D  C  0.25    9.718  
 3DS4  A  167  R  H  0.35    A  159  E  C  0.17   11.039  
 3DS4  A  170  K  H  0.57    A  166  D  H  0.30    6.194  
 2WE5  A  105  K  C  0.30    A  182  D  C  0.45    7.651  
 2WE5  A  159  K  E  0.21    A  204  E  C  0.30   10.556  
 3B2Y  A  121  R  C  0.58    A   49  D  C  0.38    9.420  
 3MSW  A   46  R  E  0.28    A   36  D  E  0.32    4.526  
 3MSW  A   63  K  E  0.26    A   93  E  E  0.32    9.274  
 3MSW  A  116  K  C  0.63    A  120  D  E  0.33    9.245  
 3MC3  A   69  R  H  0.39    A   81  D  H  0.27   10.734  
 1Y93  A  111  K  C  0.44    A  158  D  C  0.16   10.792  
 3SHP  A  151  R  E  0.37    A  126  D  C  0.41    9.776  
 3MVS  A    4  R  C  0.37    A   38  D  C  0.24    6.749  
 2EJA  A    3  K  C  0.71    A  130  E  C  0.39    4.914  
 2EJA  A   42  K  C  0.77    A   46  E  H  0.30    6.991  
 2EJA  A   49  K  H  0.36    A   81  E  H  0.32   11.953  
 2EJA  A   63  K  H  0.64    A   33  E  H  0.40   11.056  
 2EJA  A  125  K  H  0.26    A  194  D  C  0.21    9.653  
 2EJA  A  171  K  H  0.51    A  175  D  H  0.37    5.946  
 1Z6M  A   58  K  C  0.32    A  171  E  C  0.61    9.163  
 3AL2  A 1331  R  C  0.30    A 1279  E  H  0.22    9.774  
 3AL2  A 1376  R  H  0.22    A 1476  E  C  0.76    8.013  
 3AL2  A 1413  R  H  0.42    A 1316  E  H  0.34    8.553  
 2F6H  X   50  K  C  0.45    X   46  E  H  0.41    5.050  
 2F6H  X  429  K  H  0.44    X  433  D  H  0.35    6.024  
 2F6H  X  430  R  H  0.33    X   29  E  H  0.22    9.206  
 2HP7  A  141  R  C  0.40    A  147  E  H  0.18   11.890  
 4ACJ  A  657  R  H  0.45    A  721  E  C  0.27   10.271  
 4ACJ  A  671  K  H  0.49    A  637  E  C  0.34   12.567  
 1PSR  A   18  K  H  0.59    A   14  D  H  0.60    6.058  
 1PSR  A   28  K  H  0.34    A   59  E  H  0.47    8.718  
 3MVN  A  446  K  H  0.33    A  416  D  H  0.49    7.807  
 2A1K  A  141  K  H  0.48    A  145  D  H  0.34    5.857  
 3FAV  A   26  K  H  0.30    A   70  D  H  0.45   10.576  
 3FAV  A   66  K  H  0.26    A   33  E  H  0.23   12.840  
 3SWO  A    9  K  C  0.79    A   16  E  H  0.50   11.346  
 3SWO  A   62  K  H  0.39    A  136  D  C  0.55    6.034  
 3MF2  A  141  R  C  0.42    A   63  E  E  0.29   13.362  
 3MF2  A  164  K  C  0.66    A   34  D  C  0.35    5.508  
 2OX7  A   76  K  C  0.43    A   90  D  C  0.24    8.661  
 4A8T  A   13  K  H  0.21    A  152  E  H  0.32   11.342  
 4A8T  A  197  K  H  0.33    A    9  E  H  0.31    8.738  
 4A8T  A  274  R  E  0.41    A  284  D  C  0.59   10.295  
 4A8T  A  315  K  H  0.30    A  311  D  H  0.21    6.322  
 2PS5  A   42  K  H  0.26    A   84  E  H  0.29    8.638  
 2PS5  A   51  R  H  0.32    A  133  E  H  0.44   11.341  
 2PS5  A   80  K  C  0.40    A  286  D  H  0.38    8.504  
 2PS5  A  324  K  H  0.26    A   18  E  H  0.41    9.791  
 2E8E  A   62  K  E  0.51    A  131  E  C  0.42    7.818  
 2E8E  A   86  K  E  0.30    A  127  E  E  0.35    7.935  
 2E8E  A   92  K  E  0.25    A  132  E  C  0.97    6.630  
 2E8E  A  123  K  E  0.42    A   82  E  E  0.16    7.493  
 2E8E  A  123  K  E  0.42    A   84  E  E  0.32    4.657  
 1F9V  A  440  K  E  0.19    A  454  E  H  0.28    8.981  
 1F9V  A  671  R  C  0.51    A  667  D  C  0.73    6.448  
 1F9V  A  719  K  H  0.35    A  658  D  H  0.39    8.203  
 1SBP  A  107  K  C  0.35    A  187  D  C  0.21    7.305  
 1SBP  A  128  K  C  0.42    A  305  D  H  0.27    9.730  
 1SBP  A  244  K  H  0.50    A  240  E  H  0.27    6.190  
 1SBP  A  263  R  C  0.33    A   88  D  H  0.51    9.248  
 1SBP  A  270  K  H  0.58    A  253  E  H  0.26    8.844  
 1SBP  A  292  K  H  0.49    A  296  D  H  0.33    6.022  
 3D8C  A   99  K  E  0.25    A  243  D  C  0.37    9.528  
 3D8C  A   99  K  E  0.25    A  245  D  C  0.37    9.633  
 3D8C  A  120  R  E  0.40    A  105  E  H  0.39   10.000  
 3D8C  A  124  K  C  0.31    A   89  D  C  0.49    5.143  
 3D8C  A  176  K  H  0.46    A   53  E  H  0.27    9.749  
 3AU2  A    8  R  H  0.31    A   97  E  C  0.25   12.296  
 3AU2  A  168  R  H  0.40    A  540  E  H  0.19   13.571  
 3AU2  A  206  R  C  0.58    A  250  E  H  0.28    9.276  
 3AU2  A  227  K  E  0.33    A  213  E  H  0.40    8.526  
 3AU2  A  268  R  H  0.27    A  321  E  H  0.35    9.885  
 3AU2  A  391  K  H  0.63    A  395  E  H  0.24    6.434  
 3AU2  A  490  K  H  0.19    A  459  E  C  0.46    8.299  
 1UZ3  A   45  K  H  0.65    A   49  D  H  0.43    6.066  
 2IMJ  A   62  K  H  0.35    A   36  E  H  0.43    6.403  
 3KEV  A   51  K  H  0.30    A   90  E  H  0.18   10.952  
 3KEV  A   79  K  H  0.40    A   75  D  C  0.22    6.475  
 3KEV  A   88  R  H  0.44    A   42  D  C  0.24    9.907  
 3KEV  A   96  K  H  0.34    A   90  E  H  0.18    7.441  
 3KEV  A  130  R  C  0.47    A  126  D  H  0.38    5.613  
 2DSJ  A   15  K  C  0.48    A   51  D  C  0.28    7.642  
 2DSJ  A  111  R  C  0.42    A  124  E  C  0.30   10.409  
 2DSJ  A  144  R  H  0.56    A  140  E  H  0.45    6.182  
 2DSJ  A  214  R  H  0.46    A  421  E  E  0.28    9.565  
 2DSJ  A  374  K  C  0.20    A  384  E  C  0.38    9.560  
 2DSJ  A  392  R  C  0.47    A  365  D  C  0.25    8.614  
 2DSJ  A  393  R  C  0.80    A  326  E  E  0.42    7.954  
 2DSJ  A  404  R  H  0.31    A  333  E  C  0.61    9.270  
 3CI0  K  193  K  C  0.35    K  314  E  C  0.36   12.911  
 3CI0  K  265  K  H  0.61    K  261  E  H  0.67    6.068  
 3CI0  K  268  K  H  0.54    K  248  D  H  0.47    7.515  
 3BWH  A  176  K  C  0.48    A  124  E  C  0.41    5.945  
 2Y53  A   80  R  H  0.23    A  103  D  H  0.25    8.450  
 1NEZ  G   84  K  E  0.31    G   80  D  E  0.31    5.667  
 3PG7  A 1640  K  H  0.37    A 1600  D  H  0.48    9.200  
 1Q8B  A   62  K  E  0.18    A   96  E  E  0.47    8.975  
 1Q8B  A   82  K  H  0.67    A   86  D  H  0.35    5.889  
 2QYC  A   30  R  H  0.37    A   34  E  H  0.39    5.924  
 2QYC  A   87  R  H  0.34    A   13  D  C  0.32    5.440  
 1GU2  A   11  K  H  0.45    A   89  E  H  0.21   10.875  
 1WA5  B  167  K  H  0.50    B  171  D  H  0.58    5.888  
 1WA5  B  233  R  H  0.26    B  270  D  C  0.25    8.316  
 1WA5  B  233  R  H  0.26    B  272  E  H  0.53    6.515  
 1WA5  B  500  K  H  0.22    B  450  D  H  0.31    8.314  
 3DSO  A   17  K  E  0.30    A   11  D  E  0.25    4.771  
 3DSO  A   47  R  C  0.63    A   11  D  E  0.25    5.926  
 3RJU  A   36  R  E  0.27    A    8  D  H  0.49    8.673  
 3RJU  A  183  K  H  0.24    A   75  D  C  0.46   11.276  
 3RJU  A  250  R  C  0.75    A   74  D  H  0.41   10.302  
 3RJU  A  262  R  H  0.27    A  272  D  C  0.35   10.843  
 2OXO  A   90  R  H  0.42    A  149  D  H  0.21   12.750  
 1OBB  A   67  K  E  0.42    A   46  D  H  0.36    8.253  
 1OBB  A   95  K  H  0.40    A  469  E  H  0.33   11.162  
 1OBB  A  102  K  H  0.62    A  463  E  H  0.29   10.302  
 1OBB  A  130  K  H  0.25    A  134  D  H  0.32    6.061  
 1OBB  A  138  K  H  0.33    A   72  D  H  0.32    7.304  
 1OBB  A  164  R  H  0.30    A  387  D  C  0.44    6.714  
 1OBB  A  186  K  H  0.33    A  182  E  H  0.18    6.088  
 1OBB  A  294  K  H  0.53    A  298  D  H  0.38    6.011  
 1OBB  A  309  K  H  0.53    A  305  E  H  0.47    6.300  
 1OBB  A  312  K  H  0.53    A  316  E  H  0.60    6.472  
 1OBB  A  370  R  E  0.37    A  404  E  C  0.23    9.357  
 3BH0  A  308  K  C  0.28    A  223  D  C  0.51    7.876  
 1NFP  A   33  R  H  0.27    A   38  D  C  0.31    7.481  
 3LGD  A   77  R  H  0.25    A  211  E  H  0.52    9.107  
 3LGD  A  455  K  H  0.46    A  376  D  C  0.38   10.670  
 3LGD  A  472  K  H  0.34    A  476  D  H  0.39    6.134  
 3LGD  A  474  R  H  0.17    A  256  E  C  0.36    9.710  
 1WLU  A    2  R  C  0.67    A    7  E  H  0.60    8.119  
 1WLU  A   58  R  C  0.36    A   86  E  E  0.27   10.315  
 1WLU  A   79  R  E  0.63    A   26  E  E  0.34    4.508  
 1Z2W  A   43  K  H  0.67    A   47  D  H  0.31    6.150  
 2CO5  A   69  K  C  0.34    A   62  E  E  0.25    6.393  
 2ASK  A   26  R  H  0.51    A   35  D  C  0.64    5.984  
 1R5P  A   29  K  H  0.43    A   33  E  H  0.38    6.260  
 3EMV  A   59  K  E  0.52    A   52  E  E  0.17    6.635  
 3EMV  A  199  K  E  0.27    A  132  D  C  0.24    5.231  
 3EMV  A  240  R  H  0.24    A  145  E  H  0.52   12.611  
 3EMV  A  244  K  H  0.66    A  134  E  H  0.29   11.265  
 3K63  A  182  K  C  0.42    A  146  D  C  0.41    7.984  
 1VZY  A   61  K  E  0.46    A  121  D  E  0.38    5.400  
 1VZY  A   82  K  C  0.49    A   59  D  C  0.71    7.793  
 1VZY  A  207  K  H  0.61    A  199  E  C  0.40   10.777  
 1VZY  A  222  K  C  0.70    A  216  E  H  0.31    4.741  
 1VZY  A  239  K  H  0.29    A  281  E  H  0.38   11.622  
 3NK4  A  256  R  H  0.35    A  336  E  H  0.50    8.790  
 3DAN  A  107  R  C  0.30    A   90  D  C  0.31    8.328  
 3DAN  A  107  R  C  0.30    A  116  E  C  0.17   11.277  
 3DAN  A  331  K  H  0.20    A  325  E  H  0.50    8.198  
 1VMO  A  163  K  C  0.60    A    4  E  C  0.62    8.878  
 3H8G  A   27  K  C  0.49    A   81  D  C  0.78    8.623  
 3H8G  A  224  K  H  0.63    A  228  D  H  0.59    5.983  
 3H8G  A  279  K  C  0.22    A  349  D  C  0.25    7.707  
 3H8G  A  409  R  H  0.34    A  493  D  H  0.22   10.383  
 2FDO  A   36  K  E  0.23    A   47  E  E  0.40    6.489  
 1WCW  A   23  K  H  0.43    A   27  E  H  0.47    6.128  
 1WCW  A  141  K  C  0.18    A  200  E  H  0.53   11.866  
 1P35  A   68  K  H  0.30    A   72  D  H  0.21    6.107  
 1P35  A   94  K  C  0.77    A   65  D  H  0.34   11.766  
 1P35  A  259  K  C  0.49    A  251  E  C  0.51    4.644  
 1P35  A  291  K  C  0.30    A  212  E  H  0.42   10.925  
 1R1H  A  140  R  H  0.28    A  503  E  C  0.45    6.245  
 1R1H  A  158  K  C  0.55    A  154  E  H  0.41    6.199  
 1R1H  A  193  K  H  0.26    A  162  D  H  0.32    9.507  
 1R1H  A  301  K  E  0.49    A  342  D  E  0.38    6.568  
 1R1H  A  360  K  C  0.56    A  281  E  H  0.21   10.957  
 1R1H  A  491  K  H  0.45    A  484  D  H  0.31    7.801  
 1RWH  A   50  K  C  0.28    A   46  D  H  0.38    6.599  
 1RWH  A  173  K  H  0.80    A  120  E  C  0.54    9.400  
 1RWH  A  754  K  E  0.21    A  724  E  E  0.54    4.766  
 1DFM  A   29  K  H  0.61    A   60  E  H  0.20    9.943  
 1DFM  A   64  K  H  0.20    A   25  E  H  0.41   11.188  
 1DFM  A  203  K  E  0.27    A  175  E  C  0.47    5.786  
 1DFM  A  214  R  C  0.55    A  206  D  C  0.27    9.018  
 3DI5  A   78  K  H  0.66    A   82  D  H  0.32    5.844  
 1EZW  A   24  K  H  0.32    A   28  D  H  0.57    6.112  
 1EZW  A  100  K  H  0.56    A  104  D  H  0.49    5.869  
 1EZW  A  132  R  H  0.33    A  188  E  H  0.31   10.016  
 1EZW  A  155  K  E  0.29    A  120  E  C  0.72    8.716  
 1EZW  A  155  K  E  0.29    A  150  E  E  0.67    4.185  
 1EZW  A  184  K  H  0.20    A  216  E  H  0.61    9.203  
 1EZW  A  270  K  C  0.28    A  291  D  C  0.16    8.917  
 1EZW  A  310  K  H  0.27    A  296  E  H  0.37    9.582  
 2XAN  A  170  K  C  0.29    A  368  D  H  0.24    5.693  
 2XAN  A  194  K  H  0.38    A  209  E  C  0.34    8.332  
 2XAN  A  259  R  C  0.43    A  208  E  C  0.36    7.575  
 2XAN  A  355  K  H  0.38    A  359  E  H  0.18    6.021  
 2JK9  A   68  K  E  0.18    A  221  E  E  0.28    9.208  
 3CZX  A   84  K  C  0.45    A  151  D  H  0.49    7.303  
 3CZX  A   98  K  H  0.32    A  119  E  E  0.47    8.553  
 3CZX  A   99  R  H  0.54    A  175  E  H  0.33    9.779  
 1WNY  A  266  R  H  0.37    A  271  E  C  0.62    5.001  
 1WNY  A  371  R  H  0.52    A  379  E  E  0.37    9.814  
 3G3L  A   71  K  E  0.48    A   79  E  E  0.23    9.531  
 3G3L  A  181  K  H  0.35    A  185  D  H  0.37    6.062  
 3G3L  A  308  K  E  0.32    A  319  E  E  0.19    6.833  
 1T6L  A  113  K  E  0.23    A  124  E  E  0.47    6.848  
 1N3L  A   28  K  H  0.42    A   24  E  H  0.52    6.127  
 1N3L  A  114  K  C  0.40    A   35  E  C  0.26   10.402  
 1N3L  A  154  K  C  0.58    A   81  D  C  0.42   10.391  
 1N3L  A  189  R  H  0.37    A   20  E  E  0.28    9.227  
 1N3L  A  197  K  H  0.57    A  144  D  H  0.19   10.262  
 1N3L  A  238  K  H  0.43    A  322  D  H  0.34    8.654  
 1N3L  A  287  K  E  0.38    A  298  D  H  0.17   10.541  
 1J7X  A  198  K  C  0.47    A  136  E  H  0.45    6.595  
 3DXL  A  132  K  H  0.64    A   36  E  C  0.35    9.774  
 3DXL  A  187  K  H  0.17    A  242  E  H  0.30    6.457  
 3DXL  A  195  K  H  0.27    A  191  D  H  0.16    5.920  
 3DXL  A  235  K  C  0.65    A  231  D  H  0.60    6.700  
 3DXL  A  249  K  H  0.28    A  253  E  H  0.50    6.124  
 3F9S  A   94  K  C  0.41    A   68  D  C  0.37    8.900  
 3C8Z  A  207  R  E  0.25    A  213  E  C  0.24   10.267  
 3C8Z  A  339  R  H  0.17    A  380  D  H  0.25    7.542  
 2VW8  A   70  K  C  0.26    A  161  D  C  0.18    9.181  
 2VW8  A   84  R  H  0.30    A   46  E  H  0.40   11.259  
 2VW8  A  207  R  H  0.25    A  203  E  H  0.39    6.331  
 2VW8  A  287  R  H  0.34    A  259  D  H  0.39    6.628  
 3UFI  A   33  R  C  0.75    A  171  E  C  0.29   12.607  
 1T0F  A   15  R  H  0.49    A   19  E  C  0.36    6.474  
 1T0F  A   43  R  C  0.35    A   61  D  H  0.41    6.456  
 1T0F  A  156  K  H  0.35    A   89  D  H  0.25   10.418  
 2WN3  A  104  R  H  0.41    A  124  D  E  0.61    8.503  
 2WN3  A  221  R  E  0.41    A  181  E  E  0.38   11.619  
 2WN3  A  226  K  C  0.59    A  191  E  C  0.51    4.743  
 1W5R  A  123  R  C  0.26    A   87  E  E  0.42    9.121  
 2CH5  A   55  R  H  0.37    A   51  E  H  0.45    6.448  
 2PNE  A   65  K  C  0.56    A   75  D  C  0.49    4.567  
 2V2G  A   22  K  E  0.30    A   13  E  E  0.71    4.501  
 2V2G  A   62  R  C  0.26    A  161  D  H  0.18    8.095  
 2V2G  A  140  K  E  0.21    A  136  D  C  0.44    9.848  
 2V2G  A  170  K  C  0.46    A  193  E  H  0.32   10.700  
 2G30  A  721  K  C  0.56    A  812  D  C  0.41    8.241  
 2G30  A  745  K  C  0.48    A  724  E  E  0.19    7.414  
 2G30  A  936  K  H  0.39    A  932  D  H  0.22    6.044  
 1VQO  3    6  R  E  0.49    3   21  E  E  0.31    4.387  
 1VQO  3   63  K  C  0.55    3   59  D  C  0.82    8.444  
 3ED7  A   68  R  C  0.36    A  207  E  E  0.25    9.240  
 3BN0  A   61  K  C  0.56    A   57  E  H  0.42    6.337  
 1IWM  A   49  R  E  0.40    A  181  D  E  0.50   10.371  
 1IWM  A  129  K  E  0.44    A  138  E  E  0.27    5.397  
 1IWM  A  149  K  E  0.22    A  138  E  E  0.27    7.453  
 1JYO  A  129  K  C  0.43    A   89  E  C  0.33    9.395  
 3NFT  A 1167  K  H  0.46    A 1163  D  H  0.29    6.175  
 3NFT  A 1291  K  H  0.32    A 1037  D  H  0.46    9.055  
 3B9T  A  370  K  C  0.28    A  172  E  C  0.53    7.902  
 3B9T  A  474  K  E  0.48    A  392  E  E  0.20    4.424  
 3GYC  A  100  K  C  0.33    A  148  E  C  0.32    9.320  
 3GYC  A  128  K  H  0.27    A   66  D  H  0.33    7.028  
 3GYC  A  152  K  H  0.53    A   91  E  H  0.43   10.377  
 3GYC  A  158  K  H  0.43    A  154  D  C  0.39    6.658  
 1FL0  A  154  R  H  0.31    A  261  D  C  0.23    5.475  
 1FL0  A  167  K  E  0.37    A  172  D  E  0.64    5.874  
 1FL0  A  214  K  C  0.50    A  263  E  C  0.40    5.970  
 3PFG  A   50  K  C  0.50    A  144  D  E  0.46    8.815  
 3PFG  A  189  R  E  0.25    A  184  E  E  0.32    5.818  
 1K8K  D   54  K  E  0.19    D   98  D  E  0.29    4.942  
 1K8K  D   62  K  C  0.51    D  148  D  C  0.80    8.595  
 3FO5  A  359  R  H  0.44    A  419  E  E  0.29   11.251  
 3FO5  A  422  K  C  0.48    A  372  E  C  0.47    8.708  
 3PAS  A   76  R  C  0.62    A   72  D  H  0.45    6.942  
 3PAS  A  121  R  H  0.30    A   64  D  H  0.16   10.293  
 3PAS  A  125  R  H  0.41    A   64  D  H  0.16    7.680  
 3PAS  A  125  R  H  0.41    A   68  D  H  0.37    8.125  
 2W5Q  A  338  K  H  0.43    A  625  D  C  0.22    8.530  
 2W5Q  A  389  K  H  0.35    A  450  E  H  0.20    7.814  
 2W5Q  A  393  K  H  0.34    A  454  E  H  0.37    7.835  
 2W5Q  A  499  K  H  0.16    A  493  E  C  0.45    8.756  
 2W5Q  A  599  K  H  0.24    A  603  E  H  0.45    6.233  
 1N7V  A   70  R  C  0.33    A  390  D  E  0.32   12.111  
 1N7V  A  151  R  E  0.34    A  199  E  E  0.16   12.970  
 1N7V  A  547  K  E  0.19    A   19  D  E  0.50    8.168  
 2FIY  A   95  R  H  0.53    A   91  D  H  0.33    6.319  
 3P6L  A   33  R  E  0.21    A  128  E  C  0.26   12.562  
 3P6L  A   59  K  C  0.42    A   28  E  H  0.22   10.727  
 3P6L  A   72  K  H  0.70    A   89  E  H  0.22   10.569  
 3P6L  A   76  K  C  0.38    A   83  D  C  0.33    9.741  
 3P6L  A  100  K  E  0.35    A  128  E  C  0.26   10.248  
 3P6L  A  239  K  H  0.33    A  282  E  H  0.45    9.488  
 3P6L  A  278  K  H  0.49    A  282  E  H  0.45    6.397  
 1S0I  A    7  R  E  0.27    A  338  E  C  0.18   14.090  
 1S0I  A  102  K  E  0.21    A  213  E  C  0.44    8.733  
 1S0I  A  272  R  C  0.42    A  265  E  E  0.22    9.538  
 1S0I  A  379  K  H  0.19    A  350  D  C  0.43   10.661  
 1S0I  A  544  R  E  0.35    A  625  D  C  0.67   11.094  
 3QWL  A  284  K  H  0.59    A  184  E  H  0.30   11.516  
 1SFF  A   34  R  E  0.21    A  406  E  C  0.37   10.385  
 1SFF  A  383  K  C  0.28    A  423  E  H  0.30   11.466  
 1KZL  A   13  K  E  0.39    A   28  E  E  0.34    6.430  
 1KZL  A   86  R  E  0.25    A    7  E  C  0.43    7.709  
 1KZL  A  189  K  H  0.33    A  104  D  C  0.21   11.370  
 3DXR  A   34  R  H  0.26    A   38  D  H  0.38    6.418  
 3UFC  X    6  K  E  0.17    X   74  D  C  0.39    7.444  
 2CAY  A   18  R  C  0.37    A   70  E  E  0.22   12.035  
 1MY7  A  236  R  E  0.42    A  225  E  E  0.16    6.920  
 1MY7  A  267  R  E  0.67    A  285  E  E  0.50    6.438  
 3TBD  A    6  K  E  0.33    A  291  E  C  0.22    8.056  
 3TBD  A  166  R  H  0.45    A  181  E  C  0.37   11.877  
 3TBD  A  192  K  C  0.39    A  125  E  C  0.16    6.045  
 3TBD  A  199  R  H  0.47    A  118  D  C  0.24    5.549  
 1F2T  B  770  R  E  0.39    B  786  E  E  0.35   12.077  
 1F2T  B  868  R  E  0.21    B  857  E  H  0.33    9.486  
 3Q2I  A   13  R  E  0.23    A   73  D  C  0.49    7.340  
 3Q2I  A   51  K  H  0.57    A   55  E  H  0.66    6.167  
 3Q2I  A   56  R  H  0.43    A   31  E  H  0.49   10.416  
 3Q2I  A  135  R  H  0.42    A  319  E  C  0.40    9.847  
 3Q2I  A  144  R  H  0.32    A  286  E  H  0.38   11.858  
 3Q2I  A  229  K  E  0.33    A  205  E  E  0.28    5.578  
 3Q2I  A  310  K  H  0.33    A  306  D  H  0.19    6.050  
 3Q2I  A  323  R  H  0.54    A  121  D  H  0.41    9.967  
 2RJ2  A  171  K  E  0.24    A  134  E  C  0.42    6.746  
 1U5K  A  196  R  C  0.18    A  188  D  H  0.29   10.721  
 3AXJ  A   63  R  H  0.35    A  110  E  H  0.45   11.123  
 3AXJ  A   72  K  H  0.19    A   33  E  H  0.37    7.370  
 3AXJ  A  204  K  H  0.56    A  208  E  H  0.39    6.250  
 3OC9  A  158  K  H  0.47    A  162  D  H  0.61    6.181  
 3OC9  A  161  K  H  0.41    A  272  E  C  0.65    9.157  
 3OC9  A  230  K  E  0.34    A  225  E  E  0.31    7.457  
 2G5G  X  133  K  C  0.22    X   91  D  H  0.27    7.689  
 2G5G  X  141  R  H  0.58    X  112  D  C  0.29    9.882  
 2G5G  X  166  K  H  0.57    X  170  D  H  0.42    6.293  
 2G5G  X  184  K  H  0.49    X  188  D  H  0.40    6.277  
 2G5G  X  200  R  H  0.21    X  143  E  H  0.28   10.684  
 2G5G  X  224  K  C  0.29    X  251  D  C  0.24    9.519  
 3A43  A   12  R  H  0.53    A    8  D  H  0.36    6.096  
 3A43  A   81  K  E  0.27    A   68  E  C  0.31    7.273  
 3A43  A   83  K  H  0.36    A   68  E  C  0.31    8.893  
 3H9W  A  103  R  E  0.19    A   89  D  E  0.27    4.387  
 3H9W  A  103  R  E  0.19    A  129  E  H  0.59   10.465  
 1RWZ  A   98  K  E  0.18    A   92  E  C  0.50    8.612  
 1RWZ  A  130  K  E  0.33    A  183  E  E  0.49    7.851  
 1RWZ  A  199  K  H  0.42    A  146  D  H  0.26    7.828  
 3K4I  A  201  R  H  0.68    A  205  E  H  0.46    6.104  
 3TO3  A    7  K  H  0.21    A  135  E  H  0.34    8.608  
 3TO3  A   22  R  H  0.43    A   93  E  E  0.17    9.264  
 3TO3  A   70  R  E  0.24    A   81  D  C  0.43    7.549  
 3TO3  A  173  R  H  0.32    A    2  D  C  0.36   10.619  
 3TO3  A  213  K  H  0.52    A  218  E  H  0.54    5.298  
 3TO3  A  392  K  C  0.46    A   16  D  H  0.18   10.222  
 1M9Z  A   66  R  E  0.27    A  108  E  C  0.22    6.590  
 1M9Z  A   67  K  E  0.35    A   39  D  C  0.20    8.676  
 2EZV  A   18  K  H  0.26    A  252  D  E  0.24    9.900  
 2EZV  A  194  R  H  0.42    A   11  D  H  0.64   10.346  
 2Q6K  A   23  K  H  0.18    A   37  D  E  0.32    9.736  
 2Q6K  A  211  K  E  0.35    A  217  D  C  0.67    6.303  
 3G4E  A   15  R  C  0.49    A  265  D  C  0.31    4.929  
 3G4E  A   51  R  E  0.48    A   12  E  C  0.17   11.302  
 1V6P  A   59  R  C  0.51    A    2  E  E  0.37    5.952  
 1NF9  A   31  R  H  0.17    A  143  D  C  0.29    5.565  
 1NF9  A   64  R  H  0.68    A   68  E  H  0.53    6.106  
 1NF9  A  136  R  H  0.28    A  132  D  C  0.35    5.982  
 1J5W  A   17  K  C  0.34    A   94  E  H  0.43   10.857  
 1J5W  A  257  R  H  0.44    A  247  D  H  0.21    8.192  
 1T6C  A   71  K  H  0.24    A   75  D  H  0.54    6.162  
 1T6C  A   83  K  E  0.20    A  112  E  E  0.36    8.252  
 1T6C  A  102  R  H  0.25    A   61  E  H  0.46    9.806  
 1T6C  A  102  R  H  0.25    A  106  E  H  0.41    5.661  
 1T6C  A  200  K  C  0.45    A  286  E  C  0.70    8.993  
 1T6C  A  201  K  C  0.29    A  159  E  E  0.42   10.865  
 1T6C  A  242  K  H  0.41    A  246  D  H  0.26    6.154  
 1T6C  A  249  K  C  0.16    A  182  E  H  0.56    8.645  
 2XEP  A  224  R  H  0.27    A  195  D  C  0.64    6.354  
 2XEP  A  245  R  H  0.32    A  196  E  C  0.34   10.245  
 2XEP  A  423  K  H  0.24    A  127  D  C  0.60    6.110  
 2FEL  A  218  R  H  0.39    A  214  D  H  0.16    6.218  
 1Y71  A   80  K  E  0.45    A    9  E  C  0.19    7.273  
 3GMX  A   18  R  H  0.16    A   33  D  E  0.39    9.879  
 3GMX  A   60  K  E  0.35    A   17  D  E  0.39    4.557  
 2C92  A   41  K  H  0.61    A   37  D  H  0.39    6.020  
 2PD0  A    1  K  C  0.42    A  143  E  E  0.16    7.618  
 2PD0  A   32  R  H  0.36    A  141  D  C  0.65    8.753  
 3NRH  A  168  K  H  0.38    A   40  D  H  0.31    7.593  
 1QD1  A   67  R  H  0.26    A  118  E  H  0.48    8.922  
 1QD1  A  114  R  H  0.30    A   60  E  H  0.32    9.702  
 1QD1  A  193  R  H  0.43    A   81  E  C  0.27   10.182  
 1QD1  A  276  K  H  0.45    A  242  E  C  0.53    8.946  
 1QD1  A  276  K  H  0.45    A  280  D  H  0.24    5.791  
 2HDI  B  364  K  H  0.39    B  360  E  H  0.20    6.292  
 1NJR  A  141  R  E  0.33    A  124  D  E  0.25    6.077  
 1NJR  A  262  K  H  0.37    A  240  E  H  0.39    8.774  
 1HZT  A   82  R  H  0.25    A   74  E  C  0.19   10.151  
 1HZT  A   85  R  H  0.53    A   91  E  C  0.38    6.438  
 1HZT  A  174  R  H  0.41    A   96  E  E  0.30    9.066  
 2IXA  A   71  K  C  0.58    A   46  E  E  0.23    8.916  
 2IXA  A  247  R  E  0.37    A  422  E  E  0.52    4.285  
 2IXA  A  350  K  H  0.54    A  346  D  E  0.26    8.902  
 2IXA  A  353  K  H  0.56    A  349  E  H  0.40    6.311  
 2IXA  A  362  K  H  0.52    A  443  D  C  0.26    7.768  
 2IXA  A  388  K  H  0.40    A   44  D  C  0.18    9.112  
 2IXA  A  412  K  H  0.45    A  416  E  C  0.44    6.159  
 3RGC  A   66  K  H  0.46    A   28  D  C  0.31   10.684  
 3RGC  A   83  K  H  0.54    A   79  D  H  0.45    6.081  
 3RGC  A  121  K  H  0.25    A   76  E  H  0.35   12.382  
 2VLQ  A   35  K  H  0.54    A    2  E  C  0.50   11.417  
 2VLQ  A   72  K  H  0.46    A   12  E  H  0.39    8.949  
 2VLQ  A   80  K  C  0.37    A   45  E  C  0.37    9.223  
 3HR0  A  729  R  H  0.26    A  688  E  H  0.16    8.018  
 3HR0  A  729  R  H  0.26    A  764  E  H  0.23   10.074  
 1Z3X  A  193  R  E  0.50    A  200  E  C  0.29   11.397  
 2PHN  A  133  R  H  0.21    A  226  E  C  0.67   11.910  
 2PHN  A  246  K  H  0.29    A   85  E  E  0.23    9.023  
 2PHN  A  246  K  H  0.29    A  236  E  C  0.50   11.071  
 2OA5  A   66  R  H  0.35    A  104  E  C  0.52   11.542  
 2OA5  A   67  K  H  0.23    A  102  E  H  0.34   11.298  
 2ZUV  A   49  K  E  0.37    A  306  E  E  0.23   10.848  
 2ZUV  A  111  K  H  0.46    A  246  D  H  0.24   10.655  
 2ZUV  A  190  K  H  0.61    A  194  D  H  0.39    5.903  
 2ZUV  A  294  K  H  0.41    A  298  D  H  0.42    6.043  
 2ZUV  A  449  K  H  0.48    A  323  D  C  0.78    9.677  
 2ZUV  A  485  R  E  0.27    A  500  D  C  0.44   11.251  
 2ZUV  A  599  R  H  0.24    A  585  D  C  0.70   11.518  
 2ZUV  A  749  R  C  0.61    A  737  E  E  0.20    9.467  
 1ZZ1  A   85  K  H  0.27    A   69  D  H  0.33   10.258  
 1ZZ1  A  290  R  H  0.28    A  294  D  H  0.43    6.041  
 1ZZ1  A  291  R  H  0.28    A  246  D  H  0.37    8.571  
 1NTY  A 1253  R  H  0.37    A 1257  D  H  0.47    6.090  
 1NTY  A 1372  K  H  0.25    A 1240  E  H  0.32   10.138  
 1NTY  A 1392  K  H  0.52    A 1396  E  H  0.41    6.217  
 1NTY  A 1471  K  E  0.38    A 1415  E  E  0.47    6.893  
 1NTY  A 1477  K  E  0.17    A 1419  E  C  0.43   10.755  
 1NTY  A 1513  K  E  0.33    A 1492  D  C  0.16    8.067  
 3EQX  A   45  K  H  0.18    A   49  E  H  0.36    6.288  
 3EQX  A  131  K  H  0.30    A  202  D  C  0.39    8.389  
 3EQX  A  332  K  H  0.38    A  342  E  E  0.48    8.566  
 3DP7  A  353  R  E  0.40    A  337  E  C  0.19    6.715  
 3JS6  A   30  R  E  0.24    A   71  D  H  0.42    9.393  
 3JS6  A   34  K  C  0.47    A   53  E  E  0.35    8.157  
 3JS6  A  132  K  H  0.25    A   88  D  H  0.49    7.862  
 3JS6  A  216  K  C  0.29    A  276  E  H  0.32   10.831  
 3JS6  A  332  K  H  0.17    A  173  E  E  0.47    7.959  
 3PF2  A  213  K  C  0.32    A  457  D  C  0.62    9.142  
 3PF2  A  514  K  E  0.55    A  392  E  C  0.41    7.047  
 2QY1  A  211  K  H  0.40    A  148  E  C  0.32    9.450  
 1WWP  A   10  K  H  0.28    A  111  E  H  0.46    9.667  
 1WWP  A   57  K  H  0.35    A   82  D  H  0.45    9.309  
 3NQN  A   12  R  E  0.60    A  103  E  E  0.42    4.368  
 3NQN  A   38  R  E  0.39    A   50  E  E  0.19    5.234  
 3R6D  A  118  K  H  0.60    A  122  D  H  0.60    6.009  
 2WLG  A   98  K  C  0.63    A   77  D  C  0.35    4.627  
 2WLG  A  100  K  E  0.53    A  137  D  C  0.32    5.095  
 1IK9  A    3  R  E  0.18    A  125  E  H  0.43   12.266  
 1IK9  A   63  K  H  0.23    A   29  E  H  0.35    8.310  
 1IK9  A   72  K  H  0.42    A   82  D  C  0.41    7.848  
 1IK9  A   90  K  C  0.37    A   13  E  E  0.21   10.699  
 2Y7S  A   45  K  E  0.31    A   83  E  E  0.35    7.921  
 2Y7S  A  127  R  E  0.25    A  112  E  E  0.34    4.770  
 2Y7S  A  127  R  E  0.25    A  159  D  C  0.55   10.467  
 2Y7S  A  253  K  E  0.36    A   71  D  C  0.34    9.235  
 2GAG  C   12  R  C  0.26    C   95  E  C  0.47   13.534  
 2Z9W  A   51  K  H  0.22    A  262  D  H  0.29    7.670  
 2Z9W  A   97  K  H  0.21    A  112  E  E  0.30    8.894  
 2Z9W  A   97  K  H  0.21    A  114  E  E  0.50    7.809  
 2Z9W  A  219  K  H  0.49    A  236  E  C  0.27    9.865  
 1VI6  A  113  R  C  0.26    A   93  D  E  0.31    9.355  
 1VI6  A  165  R  H  0.30    A  191  E  H  0.50    8.462  
 3PY9  A   76  K  E  0.54    A  125  E  E  0.51    4.471  
 3PY9  A  134  K  E  0.27    A  103  E  E  0.41    7.198  
 3PY9  A  158  K  H  0.36    A  162  E  H  0.39    5.859  
 3PY9  A  189  K  C  0.34    A  150  E  C  0.31    8.291  
 3PY9  A  205  K  C  0.27    A  243  D  C  0.24   10.807  
 3PY9  A  208  K  C  0.55    A  243  D  C  0.24    9.708  
 3PY9  A  260  R  E  0.62    A  222  D  E  0.56    4.180  
 3PY9  A  287  K  E  0.46    A  219  E  E  0.16    9.286  
 2H1V  A    4  K  E  0.42    A  107  E  E  0.36    9.681  
 2H1V  A  127  K  H  0.56    A  131  E  H  0.35    5.941  
 2H1V  A  152  K  H  0.37    A  298  D  H  0.26    7.693  
 2H1V  A  274  K  H  0.34    A  278  D  H  0.58    5.871  
 2H1V  A  310  R  C  0.72    A   77  E  C  0.41    8.820  
 1QR0  A  150  K  H  0.28    A  127  E  H  0.21   10.589  
 3FEG  A  226  R  H  0.29    A  230  E  H  0.72    5.911  
 1UKF  A  245  K  H  0.32    A  249  D  H  0.34    6.108  
 2PST  X   59  R  C  0.25    X   68  D  C  0.84   11.056  
 3QS2  A   67  R  E  0.28    A   99  D  C  0.45    5.055  
 1XOV  A   51  R  C  0.42    A   28  E  H  0.21   11.524  
 1XOV  A  209  K  E  0.55    A  190  D  C  0.31    5.975  
 1XOV  A  245  K  C  0.52    A  218  E  E  0.50    9.882  
 1XOV  A  278  K  E  0.20    A  303  D  C  0.47   10.401  
 1JIW  I   73  R  C  0.72    I   37  E  H  0.52    6.419  
 3MDM  A  260  R  H  0.52    A  256  D  H  0.37    6.150  
 3MDM  A  262  R  H  0.38    A  289  D  C  0.34   12.616  
 2WY4  A  128  K  H  0.60    A  132  D  H  0.53    5.990  
 3OIQ  A   15  R  C  0.22    A  144  E  E  0.37   11.501  
 1NU7  D   61  K  H  0.42    D  135  D  H  0.19    9.773  
 1NU7  D  177  R  C  0.54    D  255  E  H  0.39   11.477  
 1NU7  D  189  K  H  0.34    D  193  D  H  0.25    6.130  
 1NU7  D  259  K  H  0.58    D  263  E  H  0.46    6.150  
 2FCK  A  131  R  E  0.25    A  155  E  E  0.40   12.796  
 1H16  A  142  K  C  0.35    A  150  D  H  0.54   10.871  
 1H16  A  234  K  H  0.29    A  190  D  H  0.40    9.021  
 1H16  A  389  K  H  0.18    A  393  D  H  0.41    6.092  
 1H16  A  389  K  H  0.18    A  678  D  H  0.30    7.911  
 1H16  A  427  K  C  0.39    A  515  D  C  0.24    5.794  
 1H16  A  455  K  C  0.46    A  549  D  C  0.21   10.819  
 1H16  A  455  K  C  0.46    A  551  D  C  0.64    9.412  
 1H16  A  583  R  H  0.25    A  579  D  H  0.25    5.912  
 1H16  A  614  K  H  0.39    A  745  E  H  0.43   10.836  
 1H16  A  624  R  C  0.51    A  556  D  E  0.24    8.405  
 1H16  A  660  K  C  0.34    A  408  D  H  0.44    9.560  
 1H16  A  724  K  H  0.60    A  717  D  H  0.24    8.719  
 2QJZ  A   62  K  C  0.46    A   70  E  H  0.16    6.767  
 2QJZ  A   98  K  C  0.54    A   68  E  H  0.39    7.604  
 2BS2  B    3  R  C  0.26    B   30  E  C  0.19    5.920  
 2BS2  B  234  K  H  0.21    B  192  D  H  0.29    7.132  
 3TUF  B  189  K  E  0.19    B  133  D  E  0.41    4.567  
 3TUF  B  209  K  E  0.19    B  228  E  C  0.48    7.622  
 3GZA  A  137  K  H  0.62    A   79  D  H  0.19    8.049  
 3GZA  A  206  R  C  0.64    A  230  D  C  0.24   10.320  
 3GZA  A  322  K  C  0.35    A  318  D  H  0.39    6.321  
 3GZA  A  351  K  H  0.42    A  355  D  H  0.45    6.061  
 1YHT  A  105  K  H  0.50    A  173  D  H  0.62    8.698  
 1YHT  A  107  K  C  0.31    A   40  D  H  0.20    7.609  
 3HRD  C    2  K  C  0.33    C   48  D  C  0.50    8.120  
 3HRD  C  147  K  E  0.28    C  132  D  C  0.36    6.977  
 3HRD  C  231  K  H  0.50    C  235  E  H  0.53    6.261  
 3T5N  A   33  K  H  0.51    A   79  E  C  0.62    8.608  
 3T5N  A  284  K  H  0.55    A   19  E  H  0.33    8.341  
 2A9S  A  154  R  H  0.29    A    7  D  H  0.37    7.997  
 3V7M  A  248  K  H  0.26    A  380  E  E  0.22   11.347  
 3V7M  A  317  K  C  0.33    A  312  D  H  0.19    5.465  
 3V7M  A  322  K  E  0.20    A  333  E  E  0.42    4.699  
 1N5U  A   10  R  H  0.19    A  255  D  H  0.25   10.887  
 1N5U  A   41  K  H  0.54    A   45  E  H  0.34    6.138  
 1N5U  A   51  K  H  0.29    A   16  E  H  0.32    8.931  
 1N5U  A   73  K  H  0.22    A   45  E  H  0.34    9.442  
 1N5U  A  160  R  H  0.40    A  188  E  H  0.37   11.343  
 1N5U  A  195  K  H  0.40    A  451  D  H  0.43    9.607  
 1N5U  A  209  R  H  0.51    A  324  D  H  0.51    8.621  
 1N5U  A  233  K  H  0.35    A  237  D  H  0.23    6.372  
 1N5U  A  240  K  H  0.49    A  244  E  H  0.30    6.026  
 1N5U  A  262  K  H  0.49    A  266  E  C  0.59    6.197  
 1N5U  A  274  K  C  0.23    A  294  E  C  0.63    7.315  
 1N5U  A  274  K  C  0.23    A  297  E  C  0.57    8.842  
 1N5U  A  276  K  H  0.60    A  280  E  C  0.63    6.551  
 1N5U  A  323  K  H  0.39    A  358  E  H  0.43    9.577  
 1N5U  A  389  K  H  0.31    A  442  E  H  0.47    8.349  
 1N5U  A  485  R  H  0.20    A  383  E  H  0.35   11.363  
 2OWL  A  145  K  H  0.63    A  149  D  H  0.25    6.165  
 2OWL  A  210  K  E  0.45    A  194  E  E  0.23    4.577  
 1EWF  A   77  K  E  0.32    A  116  D  E  0.28    4.547  
 1EWF  A  161  K  H  0.42    A   39  D  E  0.35    7.867  
 1EWF  A  198  K  E  0.56    A  231  E  C  0.64    9.283  
 1EWF  A  380  K  E  0.24    A  367  E  E  0.60    8.374  
 1EWF  A  420  K  H  0.28    A  200  D  C  0.17   10.764  
 1P5D  X  289  R  H  0.32    X  370  D  C  0.16    8.111  
 1P5D  X  313  K  H  0.25    X  124  E  E  0.34    7.165  
 2J6A  A   10  K  C  0.46    A   17  D  C  0.47    8.383  
 2IWB  A  483  K  C  0.27    A  340  D  C  0.62    7.623  
 2IWB  A  537  K  E  0.27    A  563  E  C  0.72    6.769  
 2IWB  A  550  K  C  0.67    A  521  D  C  0.82    8.302  
 3FOT  A   18  R  C  0.47    A  235  D  H  0.30    8.119  
 3FOT  A   32  R  E  0.19    A   99  D  C  0.37   10.397  
 3FOT  A   32  R  E  0.19    A  101  E  C  0.55    9.884  
 3FOT  A   60  R  E  0.30    A  463  E  E  0.35    6.885  
 3FOT  A  132  K  C  0.22    A  140  E  H  0.43    9.869  
 3FOT  A  203  R  H  0.46    A   88  E  H  0.27   12.220  
 3FOT  A  269  K  E  0.64    A  431  E  E  0.24    4.363  
 3LM2  A   28  R  E  0.45    A   51  D  C  0.81   11.847  
 3LM2  A  203  R  E  0.28    A  184  E  E  0.21    7.691  
 1KOE  A  230  R  C  0.35    A  208  E  C  0.35    8.036  
 1KOE  A  260  R  E  0.34    A  187  D  C  0.21    4.968  
 2EHW  A   43  R  H  0.47    A   59  E  H  0.39    9.513  
 3CET  A  103  K  H  0.27    A   80  E  H  0.36   11.335  
 3CET  A  207  K  C  0.23    A  291  D  H  0.36    9.858  
 3CET  A  225  K  H  0.41    A  249  E  H  0.19    9.464  
 3CET  A  234  K  H  0.19    A  219  D  C  0.27   10.534  
 3CET  A  278  K  E  0.31    A  297  E  E  0.43    4.817  
 3CET  A  307  K  H  0.52    A  212  E  H  0.16   12.840  
 1O65  A  115  R  E  0.52    A  171  E  E  0.19    5.068  
 1O65  A  219  R  H  0.33    A  195  D  H  0.31    5.950  
 3JUI  A  563  R  H  0.40    A  577  E  H  0.28   11.186  
 1PBJ  A   81  R  C  0.46    A    4  E  H  0.36    6.682  
 1PBJ  A   85  K  H  0.65    A   89  E  H  0.49    6.105  
 3K32  A   89  K  H  0.24    A  119  E  H  0.29    9.326  
 3K32  A  126  R  H  0.52    A   93  E  H  0.27    9.952  
 3K32  A  127  K  H  0.26    A   93  E  H  0.27    8.532  
 3K32  A  127  K  H  0.26    A   97  D  C  0.70    7.017  
 2Z6R  A  217  R  E  0.22    A  227  E  C  0.27    9.704  
 3D6W  A  125  K  H  0.28    A  142  E  C  0.84    8.290  
 2Q07  A  334  K  H  0.25    A  363  E  C  0.54    7.953  
 2Q07  A  433  R  E  0.42    A  426  E  E  0.19    6.893  
 2I6C  A 1088  R  C  0.39    A 1025  E  H  0.21   12.893  
 3RD7  A  163  R  H  0.16    A  142  E  H  0.54   10.447  
 3T5A  A   47  R  H  0.17    A  150  D  C  0.44    5.651  
 3T5A  A  278  R  H  0.66    A  274  E  H  0.24    6.196  
 3T5A  A  309  K  H  0.42    A  322  E  H  0.29    7.609  
 3T5A  A  317  R  H  0.64    A  282  D  C  0.37    9.153  
 3T5A  A  428  K  C  0.51    A  438  E  C  0.52    5.347  
 3O0Q  A   40  K  C  0.39    A   14  E  C  0.57    8.872  
 3O0Q  A   83  K  H  0.20    A   42  E  H  0.40    5.509  
 3O0Q  A  173  K  C  0.52    A  224  E  H  0.31    9.964  
 3O0Q  A  256  K  H  0.53    A  260  E  C  0.53    6.196  
 3O0Q  A  285  K  H  0.32    A  227  D  C  0.44    8.251  
 3RT3  C   83  K  H  0.28    C   98  E  H  0.44    6.628  
 3NZN  A   12  R  E  0.21    A   61  E  H  0.47   11.340  
 3NZN  A   87  K  E  0.42    A   96  E  H  0.23   10.382  
 3SEE  A   27  K  C  0.48    A  227  D  E  0.17    4.438  
 3SEE  A  102  K  C  0.41    A  202  D  C  0.71    7.245  
 1HYO  A   47  K  H  0.29    A   63  D  H  0.39    7.588  
 1HYO  A   79  K  H  0.46    A  267  D  H  0.33    7.942  
 1HYO  A  105  R  H  0.51    A  101  E  H  0.54    6.739  
 3OS4  A  151  R  H  0.38    A  195  E  H  0.42    8.814  
 3OS4  A  294  K  H  0.28    A  264  D  H  0.43    8.589  
 3OS4  A  332  R  C  0.37    A  293  E  H  0.30   10.109  
 2IVN  A  211  R  H  0.72    A  164  E  H  0.26    9.224  
 2IVN  A  238  R  H  0.37    A  234  E  H  0.28    6.178  
 3DGP  A  473  K  H  0.52    A  477  D  H  0.60    6.084  
 1UXO  A   46  R  C  0.54    A  111  E  H  0.28    7.514  
 1F3U  B  114  K  E  0.29    B   95  D  C  0.59    7.280  
 2DQW  A   91  R  H  0.38    A   87  E  C  0.40    6.475  
 2DQW  A  112  K  C  0.30    A   86  E  C  0.64    8.966  
 2DQW  A  262  K  C  0.25    A  217  D  H  0.39    5.019  
 3CRY  A  101  K  H  0.73    A   96  E  H  0.56    7.192  
 3CRY  A  182  K  C  0.72    A   29  E  H  0.47   12.257  
 3HSY  A   73  K  C  0.31    A  134  D  C  0.26    5.822  
 3O4P  A   63  K  C  0.42    A   47  E  E  0.18    4.519  
 3O4P  A  115  R  E  0.67    A  138  E  E  0.45    6.178  
 3O4P  A  214  K  E  0.40    A  168  D  E  0.27    9.639  
 3FKR  A   19  R  C  0.53    A  204  E  C  0.19    7.559  
 3FKR  A  109  R  H  0.35    A   75  D  H  0.27    9.199  
 3FKR  A  237  R  H  0.28    A   55  D  C  0.24    8.819  
 3FKR  A  237  R  H  0.28    A  241  E  H  0.22    6.311  
 2Q83  A   61  K  E  0.18    A  125  E  C  0.60   11.588  
 2Q83  A  112  K  E  0.56    A   78  E  H  0.38    9.143  
 2Q83  A  184  K  H  0.22    A  204  D  H  0.44    9.882  
 3FG8  A  120  R  C  0.64    A  188  E  C  0.40   11.567  
 3B7S  A   31  R  C  0.48    A  107  E  E  0.23   10.641  
 3B7S  A  187  K  E  0.25    A  177  E  E  0.55    6.771  
 3B7S  A  217  R  C  0.17    A  245  E  H  0.27   13.406  
 3CI3  A  111  K  C  0.35    A  185  D  C  0.67    4.882  
 3CI3  A  133  R  H  0.28    A   36  E  H  0.41   10.099  
 3GNA  A  416  K  H  0.46    A  420  D  H  0.46    6.118  
 1T9I  A   52  R  H  0.30    A   56  D  H  0.39    6.250  
 1T9I  A   52  R  H  0.30    A   69  D  E  0.48    8.627  
 3GWJ  A   44  K  H  0.65    A   48  D  H  0.52    6.264  
 3GWJ  A   61  K  H  0.47    A   56  D  H  0.67    7.668  
 3GWJ  A   62  K  H  0.63    A   66  D  H  0.38    6.030  
 3GWJ  A   88  K  H  0.25    A  370  D  C  0.31    8.602  
 3GWJ  A  243  K  H  0.28    A  237  E  H  0.53    5.774  
 3GWJ  A  518  K  C  0.25    A  659  D  E  0.54    7.303  
 3GWJ  A  544  K  E  0.70    A  508  D  E  0.44    4.529  
 3GWJ  A  580  K  E  0.26    A   14  D  E  0.67    4.572  
 3GWJ  A  635  K  C  0.16    A  618  E  C  0.57    9.409  
 1SD4  A   22  K  C  0.40    A   29  E  H  0.32   10.616  
 2POR  A   26  R  E  0.26    A    7  D  E  0.24    5.448  
 2POR  A  138  K  E  0.35    A  145  D  E  0.61    4.667  
 1P90  A  144  R  E  0.18    A  165  D  C  0.29   12.028  
 1P90  A  192  K  C  0.27    A  204  E  H  0.41   11.292  
 2NP5  A   38  R  H  0.38    A   24  E  H  0.52   11.536  
 2AUW  A   21  R  E  0.40    A   13  E  E  0.41    5.148  
 2AUW  A   99  R  H  0.49    A  140  E  H  0.30   10.248  
 3LHQ  A    6  K  H  0.52    A   11  E  H  0.56    8.485  
 3LHQ  A  192  R  H  0.41    A   91  E  H  0.16    8.470  
 3UP3  A  572  K  H  0.18    A  561  D  H  0.49    8.563  
 3UP3  A  574  R  H  0.22    A  570  E  H  0.55    5.912  
 3UP3  A  574  R  H  0.22    A  656  E  H  0.48    8.615  
 1ZSQ  A  102  R  E  0.48    A   90  D  E  0.55    5.691  
 1ZSQ  A  295  R  C  0.45    A  300  E  H  0.16    8.129  
 1ZSQ  A  492  R  H  0.51    A  574  E  C  0.38    9.143  
 1ZSQ  A  582  R  C  0.26    A  510  D  H  0.25   12.354  
 2ET1  A   27  K  C  0.33    A   31  E  H  0.58    6.474  
 1QGI  A  204  K  H  0.30    A  233  D  H  0.18    6.530  
 1QGI  A  204  K  H  0.30    A  237  D  H  0.49    8.481  
 1QGI  A  244  K  C  0.31    A   22  D  C  0.32    9.298  
 1QGI  A  244  K  C  0.31    A   24  E  H  0.17    6.450  
 1OMV  A  119  K  H  0.24    A  163  D  C  0.62    6.278  
 1OMV  A  150  K  H  0.29    A  143  E  H  0.64    8.870  
 1OMV  A  154  K  H  0.21    A  144  D  H  0.42    8.403  
 1OMV  A  161  K  C  0.17    A  171  E  H  0.26   11.076  
 1OMV  A  170  K  H  0.67    A  174  E  H  0.46    6.351  
 3O9Z  A   19  K  H  0.43    A   23  E  H  0.53    6.055  
 3O9Z  A  114  K  H  0.38    A  280  D  H  0.66    8.928  
 3O9Z  A  220  R  E  0.39    A  151  D  E  0.48    5.025  
 3O9Z  A  238  R  C  0.69    A  234  E  H  0.40    5.740  
 3O9Z  A  270  K  H  0.19    A  275  E  C  0.49    4.832  
 3G8Y  A   54  K  H  0.40    A  380  E  C  0.24   10.990  
 3G8Y  A  105  K  E  0.27    A  156  E  C  0.19   10.954  
 3G8Y  A  112  K  E  0.21    A  195  E  H  0.32   11.854  
 3G8Y  A  343  R  H  0.41    A  374  D  C  0.31   10.640  
 3G8Y  A  369  K  H  0.46    A  374  D  C  0.31    8.235  
 3G8Y  A  385  K  H  0.63    A  389  E  H  0.46    6.386  
 3EO7  A   17  K  C  0.17    A  486  D  H  0.41    7.856  
 3EO7  A  130  R  C  0.35    A   41  E  C  0.66   10.654  
 2V84  A   25  K  H  0.43    A  269  E  H  0.22   11.358  
 2V84  A   82  K  H  0.44    A  252  D  H  0.61    8.168  
 2V84  A   90  K  C  0.16    A  296  E  H  0.28   11.466  
 2V84  A  323  R  H  0.31    A  146  D  C  0.33    8.047  
 3GIA  A    6  K  C  0.63    A  313  E  C  0.21    7.762  
 3GIA  A   78  K  H  0.31    A  368  E  H  0.45   10.900  
 3GIA  A  304  K  H  0.27    A  322  E  H  0.36   11.126  
 3GIA  A  319  K  C  0.39    A  305  D  H  0.26   10.219  
 3GIA  A  420  R  H  0.19    A   82  D  C  0.26   11.110  
 2EFJ  A   32  K  H  0.26    A   36  E  H  0.24    5.966  
 2EFJ  A  228  K  C  0.35    A  273  E  H  0.21    9.921  
 2H62  C   96  R  C  0.40    C   65  E  E  0.20    5.436  
 2VQG  A   42  R  H  0.59    A   46  E  H  0.60    6.163  
 2I74  A  520  K  C  0.44    A  475  E  C  0.48    5.937  
 2I74  A  598  R  E  0.33    A  594  D  E  0.31   10.305  
 1I8A  A   65  K  C  0.27    A  104  E  C  0.41   10.410  
 2HP0  A   24  K  H  0.40    A   28  D  H  0.16    6.180  
 2HP0  A   24  K  H  0.40    A  406  D  H  0.58   10.942  
 2HP0  A  350  R  C  0.26    A  335  D  H  0.38   11.795  
 2HP0  A  391  R  E  0.26    A  287  E  H  0.62   11.907  
 2HP0  A  392  R  E  0.51    A  379  D  E  0.22    4.495  
 2HP0  A  442  K  H  0.37    A   61  D  C  0.49    9.080  
 1ELU  A  193  R  E  0.23    A  243  E  H  0.25   10.811  
 2D48  A   21  K  C  0.60    A   26  E  H  0.43    7.329  
 2D48  A   21  K  C  0.60    A  110  E  H  0.16    7.201  
 2D48  A   84  K  H  0.37    A   60  E  C  0.37   10.381  
 1NH2  D   81  K  E  0.35    D   67  D  E  0.29    6.172  
 3IU6  A  874  R  H  0.24    A  831  E  H  0.38   10.652  
 2I7X  A   37  K  C  0.50    A  372  E  C  0.37    8.289  
 2I7X  A  216  R  C  0.30    A   65  E  H  0.24   13.215  
 3TQ7  B  221  K  H  0.56    B  217  D  H  0.45    6.449  
 3QL6  A   81  K  H  0.55    A   77  E  H  0.23    6.054  
 3QL6  A  462  K  C  0.49    A  488  D  H  0.28    7.463  
 3G67  A  205  K  H  0.60    A  201  E  H  0.47    6.456  
 3AY4  C    7  K  C  0.48    C   80  D  C  0.40    8.570  
 2V1Y  A   93  R  C  0.53    A   76  E  C  0.39    8.336  
 3LLK  A  372  K  H  0.44    A  376  D  H  0.38    6.126  
 3LLK  A  440  R  H  0.31    A  457  E  H  0.31    7.262  
 2NS6  A  179  R  H  0.21    A   94  E  H  0.31   11.360  
 1L1E  A   80  R  H  0.34    A   84  E  H  0.54    6.244  
 1L1E  A   81  R  H  0.27    A   54  D  H  0.16    8.091  
 1L1E  A   85  K  H  0.51    A   54  D  H  0.16    8.963  
 1L1E  A  114  R  C  0.18    A   87  D  C  0.35    7.367  
 1L1E  A  117  R  E  0.35    A  128  E  C  0.38   12.382  
 1L1E  A  146  R  H  0.35    A  124  E  H  0.26    9.418  
 1L1E  A  156  R  H  0.72    A  152  E  H  0.21    6.139  
 1L1E  A  217  K  C  0.63    A  213  E  H  0.32    6.270  
 1L1E  A  261  R  H  0.34    A  198  E  H  0.34    8.318  
 1L1E  A  274  R  H  0.50    A  237  D  H  0.29   10.460  
 1MWP  A   60  K  C  0.36    A   75  E  H  0.37   10.231  
 2C5A  A   61  K  C  0.30    A   67  E  H  0.31    8.686  
 2C5A  A  260  K  H  0.25    A   20  E  C  0.41   10.559  
 2C5A  A  264  R  C  0.50    A  195  E  E  0.17    7.294  
 2C5A  A  304  R  C  0.25    A  238  D  C  0.39   10.327  
 2C5A  A  337  K  H  0.28    A  288  E  C  0.31   10.899  
 2D28  C    4  R  C  0.51    C   12  E  H  0.44   10.514  
 2D28  C   19  R  C  0.18    C   60  E  H  0.44   13.119  
 2D28  C   92  K  H  0.38    C  145  E  H  0.43    8.741  
 1WRA  A  102  K  C  0.37    A  129  D  E  0.47    8.092  
 1OK0  A   34  K  E  0.20    A   42  E  E  0.31    6.515  
 1EUV  B   27  K  E  0.22    B   34  E  E  0.44    6.643  
 2CKX  A  606  R  H  0.47    A  590  E  H  0.26    9.182  
 2CKX  A  649  R  H  0.23    A  593  E  H  0.27    7.846  
 2X49  A  368  K  H  0.72    A  402  D  E  0.21    5.195  
 2X49  A  503  K  H  0.42    A  507  D  H  0.41    6.082  
 2X49  A  602  R  H  0.33    A  649  D  C  0.37    7.740  
 2X49  A  683  K  E  0.23    A  634  D  C  0.62    9.897  
 2Q3S  A   20  K  E  0.16    A    5  D  C  0.69    6.178  
 2Q3S  A   88  R  E  0.48    A   23  D  E  0.61    4.503  
 3BJ5  A  283  R  H  0.38    A  225  E  C  0.24    8.584  
 3HNO  A  230  K  H  0.28    A  371  D  C  0.35    8.592  
 3HNO  A  338  R  E  0.26    A  151  D  C  0.19    6.114  
 3HNO  A  412  K  C  0.55    A   53  D  C  0.35    7.450  
 1R5L  A   75  K  H  0.51    A   79  E  H  0.54    6.026  
 1R5L  A  105  R  C  0.53    A  258  E  H  0.40    9.224  
 3G3S  A  130  R  H  0.47    A  153  E  H  0.49    8.304  
 3LS0  A   57  K  H  0.69    A   53  D  H  0.45    6.101  
 3O10  A 4455  R  H  0.50    A 4572  E  H  0.23   10.124  
 3O10  A 4501  K  C  0.33    A 4527  E  H  0.37   10.901  
 1BTK  A  129  K  H  0.26    A   65  E  E  0.16    9.001  
 2PSB  A  133  R  E  0.40    A  127  D  E  0.40    8.019  
 2PSB  A  160  K  C  0.46    A  119  D  C  0.22    9.044  
 3ZR5  A  167  K  H  0.37    A  173  D  C  0.32    5.660  
 3ZR5  A  191  K  H  0.27    A  224  D  C  0.28   11.279  
 3ZR5  A  253  K  E  0.29    A   38  E  E  0.33    8.778  
 3LM4  A   30  K  H  0.44    A   26  D  H  0.26    5.249  
 2P0O  A   24  K  H  0.23    A   29  D  C  0.37    5.851  
 2P0O  A  110  K  C  0.47    A   83  E  H  0.50    8.968  
 2P0O  A  165  K  H  0.30    A  214  D  C  0.22    9.527  
 2P0O  A  338  K  H  0.34    A  178  D  C  0.25   11.469  
 2B82  A  124  K  H  0.63    A  128  D  H  0.51    5.920  
 2B82  A  181  R  E  0.29    A  205  E  E  0.16    8.852  
 1KS9  A   21  K  H  0.52    A   43  E  C  0.19   12.232  
 1KS9  A  267  R  H  0.29    A  218  E  H  0.23    8.372  
 1KS9  A  286  K  H  0.31    A  258  D  H  0.25    8.788  
 3ISM  C  246  K  H  0.36    C  291  D  H  0.32    9.130  
 3ISM  C  272  K  H  0.41    C  268  E  H  0.54    6.355  
 3ISM  C  327  R  C  0.42    C  320  E  C  0.18    9.942  
 3O8M  A  135  K  H  0.35    A  139  D  H  0.47    5.963  
 3O8M  A  163  K  C  0.45    A  485  E  C  0.58    7.342  
 3O8M  A  283  K  H  0.56    A  319  D  H  0.21   10.286  
 3O8M  A  294  R  C  0.18    A  183  E  C  0.29   11.757  
 3O8M  A  472  K  H  0.48    A   72  E  C  0.19   11.557  
 1MC2  A 1043  R  H  0.53    A 1132  E  C  0.59   11.722  
 1KXP  D   37  K  H  0.48    D   72  E  H  0.42    7.537  
 1KXP  D   94  K  H  0.28    D   66  E  H  0.25   10.694  
 1KXP  D  292  K  C  0.31    D  250  D  H  0.18    9.402  
 1KXP  D  341  K  H  0.46    D  249  E  H  0.54   10.346  
 1KXP  D  363  K  H  0.16    D  463  D  H  0.46    7.223  
 1KXP  D  363  K  H  0.16    D  467  D  H  0.44    9.834  
 1KXP  D  388  K  H  0.22    D  374  E  C  0.51    9.464  
 1G3P  A   10  K  C  0.28    A   34  E  C  0.47    9.965  
 1G3P  A  163  K  E  0.39    A  127  E  C  0.59    7.952  
 1G3P  A  174  K  H  0.30    A  178  D  H  0.34    5.914  
 1XIP  A   24  K  E  0.20    A   74  D  C  0.90    9.992  
 1XIP  A  332  K  C  0.26    A   32  E  C  0.32    9.945  
 3QP9  A   68  R  H  0.27    A  123  D  H  0.40    8.602  
 3QP9  A  181  R  H  0.36    A  185  D  H  0.36    6.227  
 3QP9  A  214  R  E  0.26    A  493  E  H  0.41   10.124  
 3QP9  A  248  R  H  0.20    A  288  E  H  0.30    8.301  
 2PH5  A  132  R  C  0.49    A  140  E  H  0.27   11.354  
 2PH5  A  145  K  C  0.37    A  420  E  H  0.49   12.327  
 2PH5  A  184  R  C  0.40    A  422  D  C  0.34   10.036  
 3I0Z  A   29  R  H  0.30    A  205  E  H  0.40    8.816  
 3I0Z  A  106  K  C  0.54    A  136  D  C  0.54    5.315  
 3I0Z  A  222  K  H  0.31    A  226  D  C  0.48    6.189  
 3SMZ  A  119  R  C  0.40    A   69  D  C  0.53   10.680  
 3SMZ  A  119  R  C  0.40    A   74  E  H  0.20   10.761  
 2Z5B  B  100  K  E  0.27    B   53  E  E  0.18    7.021  
 2Z5B  B  171  K  H  0.56    B  175  D  H  0.32    5.947  
 2I1S  A   25  R  E  0.28    A  118  E  E  0.36    9.642  
 2D5M  A  121  K  E  0.42    A  137  E  E  0.21    5.114  
 2D5M  A  142  K  E  0.17    A  104  E  C  0.69   10.172  
 1BF2  A   94  K  C  0.36    A   43  E  C  0.23   11.201  
 2H21  A  226  R  C  0.33    A  250  E  C  0.17    9.707  
 2H21  A  390  R  H  0.35    A  459  D  C  0.64    7.342  
 2XDH  A   72  K  E  0.42    A   67  E  E  0.38    7.805  
 2FXU  A  191  K  H  0.50    A  195  E  H  0.56    6.277  
 2FXU  A  215  K  H  0.61    A  211  D  H  0.23    6.047  
 3CLW  A   35  K  E  0.37    A  480  D  C  0.57    8.358  
 3CLW  A  129  K  C  0.16    A  101  E  C  0.28   10.800  
 3CLW  A  484  K  E  0.53    A  501  E  E  0.50    6.172  
 3D2O  A   81  R  H  0.39    A   72  E  C  0.50   10.543  
 3D2O  A  202  K  H  0.56    A  206  E  H  0.40    6.319  
 3D2O  A  231  R  C  0.24    A  179  E  H  0.31   11.982  
 1YAC  A  101  K  H  0.49    A  129  E  C  0.44   10.470  
 2JLQ  A  214  R  C  0.32    A  180  E  H  0.47   10.420  
 2JLQ  A  215  R  C  0.72    A  255  E  C  0.47    7.967  
 2JLQ  A  387  R  C  0.30    A  290  D  C  0.20   10.929  
 2JLQ  A  387  R  C  0.30    A  409  D  H  0.26    8.497  
 2JLQ  A  549  K  H  0.20    A  439  E  C  0.34    9.494  
 2JLQ  A  590  K  E  0.34    A  578  E  E  0.37    7.146  
 3SK2  A   29  R  H  0.33    A   35  E  C  0.59    5.744  
 3SK2  A  111  R  E  0.30    A   84  D  H  0.30    7.351  
 3P4H  A   27  K  E  0.17    A   50  D  E  0.48    5.079  
 3P4H  A   85  R  E  0.44    A   23  D  C  0.55   11.721  
 3P4H  A   89  K  E  0.38    A   84  E  E  0.38    7.315  
 1TJF  A   72  K  H  0.68    A  186  D  H  0.27    8.756  
 1TJF  A   86  K  H  0.40    A   82  E  H  0.34    6.445  
 1TJF  A  103  K  C  0.49    A  155  E  C  0.52   13.440  
 1XDY  A   53  K  C  0.21    A  104  E  C  0.27   11.962  
 1XDY  A   78  K  C  0.56    A  125  E  C  0.43    6.326  
 3TL4  X   93  K  H  0.56    X   89  D  H  0.24    6.148  
 3TL4  X  167  K  H  0.32    X  171  D  H  0.45    6.207  
 3MMH  A   11  K  H  0.24    A  142  D  C  0.34   10.281  
 3MMH  A   82  R  C  0.51    A  105  D  C  0.38    6.695  
 2WVV  A  166  K  H  0.28    A  170  D  H  0.55    6.047  
 2WVV  A  238  K  H  0.58    A  192  D  C  0.28    8.359  
 2WVV  A  320  K  C  0.44    A   76  E  E  0.30    7.956  
 2WVV  A  364  K  H  0.41    A  358  D  C  0.30    9.642  
 2WVV  A  376  R  H  0.54    A  461  E  C  0.25   11.132  
 2WVV  A  401  K  C  0.55    A   58  D  H  0.21    9.666  
 1N1J  A   78  K  H  0.64    A   82  E  H  0.30    6.347  
 1N1J  A  102  R  H  0.33    A  106  E  C  0.45    6.185  
 1O97  C   50  K  H  0.26    C   82  D  C  0.42   10.428  
 1O97  C   83  R  E  0.20    C  206  E  E  0.38    7.843  
 1O97  C  161  R  E  0.26    C  171  E  E  0.20    4.318  
 3GWI  A  436  R  H  0.56    A  458  E  C  0.34    5.388  
 3GWI  A  499  K  H  0.56    A  503  D  H  0.34    5.781  
 4UBP  A   51  K  C  0.28    A   59  E  H  0.28   10.137  
 2W1S  A  812  R  E  0.20    A  823  E  H  0.31   10.201  
 2W1S  A  865  R  E  0.28    A  831  D  C  0.25   10.505  
 2W1S  A  881  K  E  0.25    A  930  E  C  0.47    5.968  
 2W1S  A  897  K  E  0.44    A  913  E  E  0.23    9.022  
 2XGE  A   80  R  H  0.28    A  191  E  H  0.40    7.924  
 2XGE  A   98  K  H  0.29    A  150  E  H  0.52    9.487  
 3BV4  A   13  K  H  0.62    A   17  D  H  0.35    5.931  
 3BV4  A   68  R  H  0.35    A  325  E  H  0.46   10.001  
 3BV4  A  138  K  H  0.21    A   14  E  H  0.40   12.477  
 3BV4  A  214  K  H  0.59    A  218  D  H  0.49    6.189  
 2X1D  A   37  R  H  0.52    A   44  D  H  0.29    8.341  
 2X1D  A   42  K  C  0.35    A   46  E  H  0.41    6.532  
 2X1D  A   78  R  C  0.29    A   82  E  H  0.20    6.628  
 2X1D  A  127  K  H  0.26    A  337  D  C  0.52   10.379  
 1U5U  A    4  K  C  0.44    A    9  E  H  0.43   10.579  
 1U5U  A   22  K  H  0.42    A   26  D  H  0.30    6.181  
 1U5U  A   45  K  H  0.22    A  151  E  H  0.26   10.083  
 1U5U  A   48  K  H  0.28    A  151  E  H  0.26   10.701  
 1U5U  A  107  K  C  0.36    A  157  E  C  0.44    9.381  
 1U5U  A  203  K  C  0.53    A   87  E  C  0.66    5.900  
 1U5U  A  236  R  C  0.34    A   13  E  H  0.58   10.953  
 1U5U  A  256  K  H  0.58    A  252  D  C  0.25    6.096  
 1U5U  A  270  R  E  0.38    A  302  D  E  0.35    6.776  
 1U5U  A  319  K  H  0.35    A  127  D  C  0.29    6.382  
 2GHT  A  131  K  E  0.17    A  136  D  H  0.32    8.848  
 2GHT  A  141  R  H  0.31    A  242  E  H  0.26    8.947  
 3C6K  A  158  K  C  0.59    A  139  D  E  0.34    7.190  
 3C6K  A  313  K  E  0.31    A  189  E  C  0.19    9.380  
 3C6K  A  345  K  E  0.49    A  331  E  H  0.24   10.501  
 3BRD  A  328  K  C  0.43    A  303  D  C  0.42    8.798  
 3BRD  A  364  K  E  0.19    A  380  D  C  0.27   11.094  
 3MZ1  A  287  K  H  0.42    A  107  E  H  0.45   12.401  
 3N4P  A  544  R  H  0.51    A  505  E  H  0.23    7.569  
 3N4P  A  629  R  C  0.85    A  588  E  H  0.42    8.970  
 3BRO  A   79  R  E  0.25    A   72  E  H  0.38    8.605  
 3BRO  A   84  K  C  0.51    A   52  D  H  0.29   11.978  
 2IC6  A    5  K  H  0.56    A    9  D  H  0.44    6.118  
 2IC6  A   62  K  H  0.45    A   15  E  H  0.32   10.917  
 2HFT  A  122  K  E  0.35    A  178  D  E  0.58    4.644  
 2HFT  A  159  K  C  0.29    A  180  D  C  0.53    8.897  
 2HFT  A  159  K  C  0.29    A  183  E  C  0.43    6.464  
 2G3R  A 1490  R  E  0.23    A 1520  D  C  0.26    9.632  
 2G3R  A 1516  K  E  0.21    A 1526  D  E  0.41    4.417  
 2G3R  A 1583  R  H  0.17    A 1536  D  C  0.47   10.045  
 1UZE  A   46  K  H  0.42    A   50  E  H  0.32    6.333  
 1UZE  A  114  R  H  0.18    A  225  E  C  0.45   11.813  
 1UZE  A  137  K  H  0.50    A  141  D  H  0.25    5.966  
 1UZE  A  173  R  C  0.23    A  288  D  H  0.52   10.586  
 1UZE  A  191  R  H  0.42    A  187  D  H  0.29    5.398  
 1UZE  A  338  K  H  0.35    A  334  E  H  0.25    6.123  
 1UZE  A  572  R  C  0.44    A  576  E  H  0.35    6.801  
 1UZE  A  597  K  H  0.46    A  601  D  H  0.39    6.312  
 2WQP  A   35  K  H  0.67    A   39  E  H  0.28    6.252  
 2WQP  A   85  R  H  0.41    A   31  E  C  0.26    6.584  
 2WQP  A   97  K  H  0.16    A  101  E  H  0.42    6.178  
 2WQP  A  171  R  H  0.42    A  207  D  C  0.39    9.565  
 2WQP  A  283  K  H  0.51    A  287  D  H  0.48    6.107  
 2WQP  A  297  K  C  0.42    A  308  D  C  0.59    8.378  
 2QOR  A   66  K  H  0.68    A   62  E  H  0.48    6.135  
 2QOR  A  163  K  H  0.65    A  159  D  H  0.55    8.320  
 2QOR  A  183  R  H  0.30    A   27  E  H  0.27    9.006  
 1QKR  A  966  K  H  0.42    A  986  E  C  0.42    8.284  
 3CR7  A  155  K  H  0.57    A  159  E  H  0.54    6.295  
 3CR7  A  158  R  H  0.62    A  146  E  H  0.20   10.028  
 3D32  A    8  K  H  0.30    A  102  E  C  0.27   11.245  
 2O8P  A   63  K  H  0.19    A   28  D  H  0.58    8.015  
 2O8P  A   68  R  H  0.40    A  140  E  H  0.46   12.394  
 2O8P  A  131  K  H  0.17    A  114  D  H  0.44    7.877  
 2O8P  A  215  R  H  0.30    A  168  E  H  0.28   10.731  
 2ZZV  A  105  R  C  0.43    A   85  D  H  0.40   11.213  
 2ZZV  A  140  R  H  0.35    A  336  E  H  0.38   11.253  
 2ZZV  A  167  R  C  0.48    A  304  E  E  0.39   11.377  
 2ZZV  A  266  K  H  0.52    A  270  E  H  0.16    6.170  
 2ZZV  A  289  K  H  0.37    A  293  E  H  0.51    6.675  
 2ZZV  A  315  K  H  0.22    A  170  E  H  0.26    9.496  
 2ZZV  A  317  R  H  0.20    A  355  E  H  0.31    9.297  
 2ZZV  A  326  K  H  0.55    A  186  E  H  0.23   10.558  
 2ZZV  A  332  K  H  0.54    A  144  E  H  0.57   12.501  
 2WLU  A   27  K  H  0.29    A  141  E  H  0.51    8.998  
 3ROB  A  117  R  E  0.30    A   42  D  E  0.40   10.931  
 2CXH  A   27  R  H  0.24    A  107  E  H  0.46   12.207  
 2CXH  A   57  R  H  0.44    A   53  E  H  0.38    6.773  
 2CXH  A  186  K  C  0.21    A  133  E  H  0.44    9.405  
 3LM3  A   66  R  C  0.33    A  110  E  H  0.42    9.324  
 3LM3  A  358  R  H  0.21    A  239  D  C  0.29    8.755  
 3LM3  A  442  K  C  0.18    A  461  E  C  0.58    9.916  
 3LM3  A  462  K  H  0.64    A  466  D  H  0.40    6.060  
 3O6C  A  252  K  H  0.27    A   36  D  C  0.32    9.747  
 2GSC  A  114  K  H  0.30    A   15  D  H  0.48    6.571  
 3B0B  C   70  K  H  0.55    C   58  E  C  0.30   11.599  
 3RAU  A   27  K  H  0.25    A   39  E  C  0.51    6.944  
 3RAU  A   32  K  H  0.62    A   89  E  C  0.45   10.707  
 3RAU  A   47  K  H  0.47    A   43  E  H  0.58    6.260  
 3RAU  A  308  K  H  0.28    A  261  E  H  0.31   10.133  
 3RAU  A  313  K  H  0.35    A  317  D  H  0.45    5.898  
 2EZ2  A   21  R  H  0.50    A  373  E  H  0.39    6.618  
 2EZ2  A   91  K  C  0.49    A  272  D  H  0.47    8.450  
 2EZ2  A  162  K  H  0.25    A  143  D  H  0.61   10.047  
 2EZ2  A  165  K  H  0.54    A  169  E  H  0.59    6.037  
 2EZ2  A  198  R  H  0.54    A  202  E  H  0.50    6.149  
 2EZ2  A  307  R  H  0.40    A   86  E  H  0.53    9.945  
 2EZ2  A  323  R  H  0.20    A  227  E  H  0.32   13.329  
 2EZ2  A  388  R  E  0.40    A  442  E  C  0.31   10.538  
 2EZ2  A  397  R  C  0.53    A  359  D  H  0.42    8.969  
 2IMQ  X   71  K  C  0.36    X   26  E  H  0.39   11.082  
 2IMQ  X  184  K  H  0.26    X  188  D  H  0.65    6.105  
 2IMQ  X  267  K  C  0.21    X  231  D  C  0.56    7.576  
 2JEK  A  114  R  H  0.51    A  134  E  C  0.41   10.355  
 3DB2  A   25  K  C  0.50    A  264  D  C  0.41   10.484  
 3DB2  A   28  K  C  0.30    A  311  D  H  0.26    7.930  
 3DB2  A  132  R  H  0.33    A  320  E  C  0.34   12.836  
 3DB2  A  135  K  H  0.22    A  139  D  H  0.55    5.887  
 3DB2  A  198  R  E  0.26    A  347  E  E  0.38    4.044  
 3DB2  A  314  R  H  0.28    A   67  E  C  0.25   10.406  
 3DB2  A  344  R  C  0.30    A  350  E  H  0.41   12.382  
 2GWF  A  248  K  H  0.47    A  236  E  H  0.20    8.083  
 2GWF  A  291  R  C  0.55    A  254  E  C  0.28    5.865  
 2OGX  A  261  R  C  0.56    A   71  E  C  0.39    9.750  
 1WC2  A    3  K  C  0.35    A   91  E  C  0.47   10.639  
 3ZY2  A  138  K  C  0.27    A  148  D  H  0.55    8.625  
 3ZY2  A  181  K  H  0.28    A  162  D  C  0.64   10.197  
 3ZY2  A  232  K  C  0.55    A  347  D  C  0.34    7.520  
 2VHK  A  200  R  E  0.40    A    4  E  E  0.26    4.528  
 3JUU  A  222  K  E  0.37    A  226  E  E  0.20    5.579  
 3JUU  A  238  K  E  0.31    A  226  E  E  0.20    6.860  
 3JUU  A  284  R  E  0.19    A   49  E  C  0.37    7.887  
 3RUV  A   14  R  E  0.39    A  514  D  E  0.28    7.223  
 3RUV  A   18  R  H  0.27    A  112  D  C  0.55    9.270  
 3RUV  A  122  K  H  0.52    A  426  E  H  0.16    6.975  
 3RUV  A  190  K  H  0.30    A  385  D  H  0.34    8.684  
 3RUV  A  197  K  E  0.40    A  378  E  H  0.26    7.857  
 3RUV  A  210  K  C  0.32    A  176  E  H  0.44    9.720  
 3RUV  A  231  K  E  0.35    A  339  D  E  0.49    5.206  
 3RUV  A  267  K  H  0.47    A  271  D  H  0.38    6.000  
 3RUV  A  493  R  H  0.19    A  397  D  H  0.31    7.869  
 3ELK  A   35  K  H  0.29    A   39  E  H  0.62    6.122  
 3ELK  A   87  K  H  0.54    A   91  D  H  0.47    6.021  
 3S8G  A  419  R  H  0.58    A  415  D  H  0.51    6.406  
 2BCM  A   84  K  E  0.33    A   38  D  C  0.59    8.674  
 3NRX  A    6  K  H  0.29    A   10  E  C  0.19    6.370  
 3NRX  A   73  R  H  0.40    A   69  E  H  0.42    6.358  
 3NRX  A   91  K  E  0.33    A   78  E  H  0.18   10.827  
 1V77  A   73  K  H  0.56    A   69  D  H  0.36    6.093  
 2QSB  A   31  K  H  0.47    A   35  D  H  0.35    6.156  
 2QSB  A   37  K  H  0.22    A   17  D  H  0.38    7.270  
 2QSB  A   39  K  H  0.24    A   45  E  C  0.25    8.794  
 2QSB  A   81  K  H  0.25    A   11  E  H  0.39    7.987  
 1NXM  A   13  R  E  0.40    A   25  D  E  0.16    8.571  
 1NXM  A   44  K  H  0.53    A   38  E  E  0.39   10.250  
 1NXM  A   68  R  E  0.37    A  175  E  E  0.29    9.113  
 3UP1  B   67  K  E  0.34    B   50  E  E  0.43    7.384  
 2WH7  A  330  R  E  0.54    A  337  D  E  0.21    7.302  
 2WH7  A  350  K  C  0.36    A  336  D  E  0.35    9.695  
 2WH7  A  373  K  H  0.75    A  377  D  H  0.45    5.963  
 3POH  A  291  K  H  0.35    A  287  E  H  0.45    6.244  
 1N8V  A   33  R  C  0.55    A   83  E  H  0.27   12.296  
 1N8V  A   41  K  H  0.47    A   45  E  H  0.49    6.111  
 1N8V  A   57  K  C  0.34    A   49  D  H  0.32    8.873  
 1N8V  A   87  K  H  0.37    A   32  E  C  0.64   10.254  
 1N8V  A   96  K  H  0.63    A  100  D  H  0.35    5.944  
 1YI9  A  149  R  C  0.63    A   96  D  E  0.29    7.570  
 1HXN  A  374  K  C  0.43    A  333  D  C  0.19    8.096  
 3EPW  A   28  K  C  0.34    A  270  D  C  0.28    7.785  
 3EPW  A   70  K  E  0.21    A   44  E  H  0.39    7.756  
 3EPW  A  195  K  H  0.35    A  282  D  E  0.22    6.037  
 3EPW  A  296  R  E  0.54    A  169  D  C  0.62    9.405  
 2A1V  A   14  R  H  0.34    A   25  E  E  0.34    8.907  
 2A1V  A   43  K  E  0.25    A  124  E  H  0.16   10.678  
 2A1V  A   67  R  H  0.30    A  106  E  H  0.44   12.749  
 3D01  A   89  K  H  0.30    A   15  E  H  0.19    9.937  
 2R18  A  135  K  H  0.21    A  157  E  C  0.68    8.962  
 2R91  A   86  R  C  0.31    A   22  E  E  0.18   11.129  
 2R91  A   86  R  C  0.31    A  112  E  C  0.27    6.297  
 2R91  A  132  K  H  0.37    A  136  D  H  0.29    5.893  
 2B5A  A   13  R  H  0.39    A    6  E  H  0.31   10.118  
 2B5A  A   13  R  H  0.39    A   76  E  C  0.32    9.393  
 2B5A  A   48  R  C  0.40    A   42  E  H  0.20    6.169  
 2BRJ  A   62  K  C  0.26    A  156  E  H  0.28    8.407  
 2BRJ  A  130  K  E  0.20    A  110  D  C  0.39    7.204  
 2C2Q  A  179  R  H  0.27    A  153  E  E  0.16   10.525  
 1CB8  A  114  K  H  0.35    A  118  D  H  0.58    6.131  
 1CB8  A  124  R  C  0.68    A   71  D  C  0.38    5.331  
 1CB8  A  302  K  H  0.38    A  327  D  C  0.34    6.962  
 1CB8  A  335  K  C  0.40    A  317  E  H  0.64   10.308  
 1CB8  A  365  K  C  0.41    A  434  D  C  0.48    5.563  
 1CB8  A  421  R  C  0.33    A  454  D  C  0.16   10.680  
 1H4V  B   10  K  C  0.48    B   16  E  H  0.32   10.615  
 1H4V  B   15  K  H  0.40    B  325  E  C  0.73    8.268  
 1H4V  B   52  K  C  0.28    B   81  E  C  0.16   11.470  
 1H4V  B  103  R  E  0.25    B  142  E  H  0.26   10.969  
 1H4V  B  364  R  C  0.29    B  372  E  H  0.28   10.223  
 3MAB  A   37  K  H  0.31    A   77  E  H  0.29   10.115  
 1QYN  A   34  K  C  0.42    A   71  E  E  0.28    9.629  
 2PMA  A   51  K  C  0.54    A  148  D  H  0.37    5.682  
 3RNL  A   81  R  C  0.71    A   30  D  C  0.24    5.619  
 3RNL  A   99  R  H  0.28    A   46  D  H  0.28   10.746  
 3RNL  A  138  R  H  0.43    A  271  D  H  0.44   10.147  
 3RNL  A  169  K  H  0.46    A  173  D  H  0.55    5.911  
 3RNL  A  293  R  C  0.44    A  187  E  H  0.22   12.835  
 3RNL  A  299  R  C  0.48    A  288  E  H  0.19   12.445  
 2O6K  A   14  R  C  0.39    A   25  E  H  0.31    5.850  
 3G89  A  184  K  E  0.16    A  191  E  H  0.28    9.963  
 3GB5  A  146  R  H  0.20    A  150  E  H  0.37    6.162  
 2VQ2  A   39  K  H  0.22    A   61  D  H  0.35    7.040  
 2VQ2  A  165  K  H  0.34    A  161  E  H  0.22    6.063  
 2VQ2  A  179  K  H  0.16    A  211  D  H  0.46   10.812  
 3HFO  B   69  R  C  0.19    B   51  D  C  0.77   12.048  
 3DT5  A  133  K  H  0.27    A  107  D  H  0.44    6.999  
 3DT5  A  187  K  C  0.43    A  161  D  H  0.26    9.226  
 2WOZ  A  436  K  C  0.43    A  415  D  E  0.19    4.436  
 2WOZ  A  464  R  C  0.37    A  477  D  E  0.44    6.964  
 2WOZ  A  494  K  C  0.63    A  573  D  C  0.23   10.305  
 3PLW  A  169  K  C  0.28    A  177  D  H  0.22    9.981  
 3THI  A   12  K  E  0.27    A   57  D  C  0.54    6.861  
 3THI  A   35  R  H  0.62    A   31  D  H  0.29    6.459  
 3THI  A  245  R  H  0.40    A  220  D  C  0.21   10.100  
 3THI  A  256  K  E  0.17    A  130  D  C  0.52    8.217  
 3THI  A  288  K  H  0.37    A   37  E  C  0.21    9.269  
 3ABQ  A  145  K  E  0.16    A  319  D  C  0.31    8.712  
 3ABQ  A  277  R  C  0.45    A  214  D  H  0.45   11.477  
 3QJG  A   26  K  C  0.28    A   54  D  C  0.27    9.650  
 3QJG  A   41  R  H  0.29    A   58  D  C  0.16    9.114  
 3QJG  A   73  K  C  0.35    A   31  E  E  0.24    9.756  
 3PUB  A  140  K  C  0.28    A  235  D  E  0.16    9.508  
 3PUB  A  253  R  C  0.51    A  142  D  C  0.22    9.408  
 2FP1  A   79  K  H  0.56    A   83  D  H  0.27    6.127  
 2FP1  A  112  R  H  0.17    A   54  D  H  0.31    7.683  
 2FP1  A  175  R  C  0.27    A   51  E  H  0.29   10.068  
 2RJZ  A  190  R  E  0.39    A  128  E  E  0.41    9.189  
 2RJZ  A  199  R  E  0.29    A  135  E  C  0.44   10.068  
 1LF6  A  205  K  C  0.49    A   28  E  C  0.51    6.055  
 1LF6  A  410  R  C  0.16    A  366  D  H  0.41    9.735  
 1LF6  A  419  K  H  0.32    A  423  D  H  0.24    5.908  
 1LF6  A  586  K  C  0.49    A  641  D  C  0.57   10.320  
 1LF6  A  681  R  H  0.54    A  479  D  H  0.26    9.278  
 3EUR  A   64  K  C  0.32    A   29  E  C  0.45    5.200  
 3EUR  A   80  K  H  0.30    A   16  D  C  0.34    7.355  
 3EUR  A   83  R  H  0.35    A   16  D  C  0.34    8.246  
 3EUR  A  101  K  H  0.32    A   73  D  C  0.19    7.569  
 3EUR  A  101  K  H  0.32    A   74  E  C  0.50   10.052  
 2VBU  A   28  K  H  0.27    A   38  E  C  0.58    6.635  
 2VBU  A   28  K  H  0.27    A   41  E  C  0.25    8.284  
 2VBU  A   81  K  E  0.33    A   90  D  E  0.50    4.860  
 2VBU  A   97  K  C  0.23    A   61  E  E  0.41    6.518  
 2CN3  A  138  R  C  0.24    A   61  E  C  0.33   12.578  
 2CN3  A  449  K  E  0.46    A  384  E  E  0.46    5.152  
 2CN3  A  490  K  C  0.52    A   41  D  E  0.32    9.266  
 2CN3  A  522  K  E  0.23    A  571  E  C  0.35    9.242  
 2CN3  A  539  R  C  0.52    A  487  D  C  0.52   10.012  
 2CN3  A  606  K  C  0.22    A  647  E  E  0.40    8.708  
 3U52  C   23  R  H  0.32    C   69  D  C  0.38   11.114  
 3U52  C  121  R  H  0.31    C  192  D  C  0.21    8.959  
 2R19  A  103  K  C  0.38    A  133  D  C  0.70    9.651  
 2F5J  A  188  K  C  0.37    A  196  D  H  0.33   10.510  
 2F5J  A  201  K  H  0.30    A  293  D  H  0.19    9.982  
 3A16  A  107  R  H  0.17    A   74  D  C  0.35    6.599  
 2V73  A   75  K  E  0.34    A   96  D  E  0.76    4.683  
 2V73  A  117  K  E  0.25    A  176  D  H  0.27    8.752  
 2V73  A  161  R  C  0.47    A   48  D  C  0.27    6.263  
 2ODF  A   41  K  H  0.45    A  118  E  H  0.19   11.847  
 2ODF  A   67  R  H  0.35    A   19  E  E  0.30    8.224  
 3I0W  A   16  R  E  0.27    A    7  E  E  0.48    7.786  
 3I0W  A   24  K  H  0.41    A  287  E  H  0.37   11.321  
 3I0W  A   56  K  E  0.21    A   22  E  C  0.45    7.373  
 3I0W  A   99  K  H  0.43    A  103  D  H  0.41    6.022  
 3I0W  A  185  K  H  0.28    A  189  D  H  0.20    6.197  
 3I0W  A  190  R  H  0.16    A  195  E  C  0.55    5.100  
 3I0W  A  260  K  H  0.66    A  264  D  H  0.37    6.189  
 3M3P  A  115  R  E  0.61    A  133  E  C  0.43    6.964  
 3M3P  A  221  R  H  0.20    A  135  E  E  0.31    8.418  
 1I3J  A  198  K  C  0.48    A  217  D  H  0.22   10.721  
 1O97  D    2  K  E  0.23    D   59  E  E  0.27    9.937  
 3FM2  A   47  K  E  0.21    A   42  E  E  0.60    4.189  
 3FM2  A   47  K  E  0.21    A   63  E  H  0.47    6.428  
 2JE6  I   38  K  E  0.46    I   27  E  C  0.51    9.467  
 2JE6  I   93  K  C  0.20    I  158  D  E  0.41    9.473  
 2JE6  I   97  K  C  0.40    I   81  E  E  0.23    9.634  
 2P4F  A  162  R  C  0.43    A  179  E  E  0.30    7.045  
 2P4F  A  211  K  C  0.39    A  236  E  C  0.27    9.097  
 2P4F  A  211  K  C  0.39    A  238  D  C  0.60   10.740  
 2P4F  A  288  K  H  0.32    A  269  E  H  0.36    9.421  
 3OSK  A   85  R  C  0.49    A  118  D  C  0.43    5.731  
 2CXI  A    3  K  E  0.44    A   36  D  E  0.44    8.196  
 2CXI  A   13  R  H  0.49    A  115  D  C  0.29   12.729  
 2CXI  A   48  K  E  0.28    A    5  D  E  0.31    4.419  
 2CXI  A   52  K  C  0.53    A   34  E  E  0.44    7.405  
 2CXI  A  196  K  C  0.31    A   99  D  C  0.64    8.591  
 2CXI  A  269  K  C  0.64    A   95  E  H  0.49    5.997  
 2CXI  A  292  K  H  0.63    A  288  D  H  0.42    5.878  
 2VBK  A  317  R  E  0.21    A  295  E  E  0.26    5.120  
 2VBK  A  438  R  C  0.39    A  409  E  C  0.24    5.061  
 2VBK  A  504  K  C  0.53    A  523  D  C  0.47    4.997  
 2VBK  A  515  R  C  0.35    A  495  D  C  0.25    5.011  
 1I58  A  418  K  H  0.43    A  379  E  C  0.38    7.375  
 1I58  A  424  K  H  0.28    A  528  D  C  0.29    8.806  
 1I58  A  452  R  C  0.32    A  420  E  H  0.25    9.685  
 1I58  A  511  K  H  0.18    A  515  E  H  0.34    6.190  
 1YNF  A   39  R  H  0.30    A  399  D  H  0.30    6.994  
 1YNF  A   43  K  H  0.22    A  399  D  H  0.30    9.063  
 1YNF  A   91  R  H  0.69    A   87  E  H  0.43    6.141  
 1YNF  A  158  K  C  0.16    A  375  E  H  0.68    8.650  
 1YNF  A  418  R  H  0.42    A   83  E  H  0.32    9.477  
 3JTM  A  115  K  C  0.32    A  370  D  C  0.55    8.419  
 3JTM  A  274  K  C  0.38    A  249  D  C  0.23    6.883  
 3JTM  A  354  R  H  0.27    A  350  D  H  0.34    6.231  
 3JTM  A  369  K  E  0.34    A  360  D  C  0.57    9.259  
 1DOW  A   98  R  H  0.37    A   77  D  H  0.37    9.728  
 1DOW  A  105  K  H  0.51    A   66  E  H  0.31    6.464  
 1DOW  A  120  K  H  0.26    A  114  D  C  0.38    7.213  
 1DOW  A  155  K  H  0.49    A  159  D  H  0.35    6.049  
 1DOW  A  181  K  H  0.38    A  185  D  H  0.38    6.367  
 3DO6  A   43  K  E  0.27    A  281  E  C  0.34    5.749  
 3DO6  A   72  R  H  0.47    A  402  E  H  0.56    8.208  
 3DO6  A  278  K  H  0.20    A   41  D  C  0.49    4.971  
 3DO6  A  357  K  H  0.32    A  440  E  H  0.33    8.352  
 3DO6  A  368  R  C  0.28    A  374  E  H  0.62   10.186  
 3DO6  A  399  K  H  0.40    A  395  E  C  0.25    5.817  
 3DO6  A  461  K  H  0.43    A  431  E  H  0.34   10.550  
 3KLU  A   80  R  H  0.30    A  108  D  C  0.27   11.085  
 3KLU  A   96  K  C  0.38    A   88  E  H  0.21    8.532  
 3KLU  A   98  K  H  0.45    A  107  E  C  0.53    8.326  
 2IWR  A  189  R  C  0.34    A  210  E  E  0.16   11.812  
 2IWR  A  195  R  H  0.43    A  148  E  H  0.32   10.831  
 1DMU  A  149  R  C  0.48    A   78  D  C  0.40   11.509  
 1DMU  A  266  K  C  0.42    A  150  D  C  0.36   11.768  
 1DMU  A  277  R  C  0.30    A  267  D  C  0.18    6.255  
 1XT8  A  213  K  H  0.56    A  217  E  H  0.39    6.103  
 2XOM  A   51  K  E  0.50    A   62  E  C  0.50    5.638  
 2V26  A   83  K  C  0.37    A   58  D  C  0.16    9.707  
 2V26  A  232  K  C  0.27    A  599  D  C  0.34    9.303  
 2V26  A  272  R  H  0.27    A  351  D  C  0.17    9.795  
 2V26  A  326  K  H  0.59    A  184  E  H  0.22    7.420  
 2QAC  A   71  K  H  0.44    A  137  D  C  0.62   10.558  
 2QAC  A  101  K  H  0.25    A   83  E  H  0.52   12.151  
 2QAC  A  115  K  H  0.43    A  120  D  C  0.54    5.636  
 2HZC  A  150  R  E  0.35    A  201  E  E  0.23    4.573  
 3M7A  A   58  R  E  0.51    A   33  E  H  0.31   10.373  
 2XCI  A   43  K  H  0.28    A   69  D  C  0.44    8.881  
 2XCI  A  167  K  C  0.27    A  332  E  H  0.29    9.545  
 2XCI  A  347  R  H  0.16    A   45  E  H  0.30    9.070  
 2FI0  A   53  K  H  0.16    A   81  D  C  0.98    8.926  
 1RYI  A    2  K  C  0.49    A  167  E  E  0.26    9.279  
 1RYI  A   25  K  H  0.48    A   79  E  H  0.33   11.642  
 1RYI  A   59  R  C  0.39    A  113  D  C  0.71   11.852  
 1RYI  A  187  K  E  0.21    A  192  D  E  0.40    4.664  
 1RYI  A  349  K  C  0.47    A   26  E  C  0.30   11.758  
 1RYI  A  363  R  C  0.21    A  307  D  C  0.44    9.379  
 3MMP  F  449  K  H  0.51    F   36  D  H  0.22    9.565  
 3MMP  F  552  K  C  0.63    F  500  D  E  0.68    7.953  
 2DE3  A  316  R  C  0.50    A  312  D  C  0.45    7.556  
 2DE3  A  331  R  H  0.28    A  247  E  H  0.52   11.520  
 2DE3  A  363  R  C  0.62    A  278  D  H  0.33   10.829  
 2BRY  A   52  K  H  0.23    A   68  D  H  0.29    9.836  
 2BRY  A  299  K  C  0.36    A  282  E  E  0.38    7.307  
 2BRY  A  300  K  H  0.24    A  312  D  C  0.39    8.421  
 2A1H  A  114  K  H  0.33    A   98  D  H  0.29    6.956  
 2A1H  A  220  R  C  0.33    A  327  D  C  0.68    9.589  
 2A1H  A  285  R  E  0.30    A  251  D  C  0.54   11.619  
 2A1H  A  298  R  H  0.45    A  302  E  C  0.48    6.156  
 2A1H  A  344  R  H  0.30    A  283  E  C  0.58   12.802  
 1LFP  A   48  R  H  0.23    A   84  E  E  0.32   14.174  
 1LFP  A  202  K  E  0.20    A  163  D  E  0.34   10.394  
 3GFV  A  133  K  H  0.29    A  157  D  H  0.34   10.110  
 3GFV  A  190  K  C  0.49    A  198  D  H  0.34    6.950  
 3GFV  A  289  K  H  0.58    A  293  D  H  0.40    5.845  
 3GFV  A  292  K  H  0.24    A  296  E  H  0.48    6.055  
 2E2A  A  101  K  H  0.35    A   40  D  H  0.37   11.094  
 1PDO  A   48  K  H  0.22    A   40  E  C  0.25   10.725  
 2W83  C  445  K  H  0.25    C  449  E  H  0.42    6.374  
 2P17  A   95  R  C  0.49    A  126  E  C  0.49    6.066  
 3S8K  A  184  R  C  0.72    A   10  D  C  0.47    9.501  
 1KQR  A  117  R  E  0.21    A  109  E  C  0.34   12.436  
 1WHZ  A   29  R  E  0.16    A    8  E  H  0.43   10.477  
 1WHZ  A   54  K  H  0.43    A   64  E  H  0.31    9.052  
 2W3X  A  109  R  E  0.50    A   96  D  E  0.16    4.690  
 3GO9  A  180  R  H  0.33    A  192  D  C  0.16   10.163  
 3GO9  A  385  K  C  0.45    A  381  D  H  0.47    6.473  
 3GO9  A  420  K  H  0.49    A   25  E  C  0.36   11.190  
 3C18  A    6  R  H  0.51    A    2  E  H  0.28    5.712  
 3C18  A   46  R  C  0.44    A   71  E  H  0.20    5.917  
 3C18  A   76  R  H  0.43    A  250  E  H  0.31   10.342  
 1E2K  A   89  R  H  0.35    A   95  E  C  0.29    3.951  
 1E2K  A  256  R  H  0.47    A  313  D  H  0.29    8.734  
 1Z2N  X   26  K  C  0.39    X  303  D  H  0.33    8.612  
 1Z2N  X   64  K  H  0.62    X   68  E  H  0.27    6.007  
 1Z2N  X  176  K  C  0.22    X  281  E  H  0.28    7.813  
 1Z2N  X  200  R  C  0.51    X  154  E  C  0.18    7.513  
 1Z2N  X  236  R  C  0.49    X  214  E  H  0.36    5.006  
 1Z2N  X  262  K  H  0.45    X  258  D  H  0.47    6.240  
 3OTI  A   94  R  H  0.37    A  155  D  H  0.39   10.425  
 3OTI  A  127  R  H  0.32    A  105  D  H  0.42    7.901  
 3OTI  A  143  R  C  0.56    A   81  D  C  0.21    8.307  
 3OTI  A  143  R  C  0.56    A   83  E  H  0.29    7.632  
 3OTI  A  210  R  C  0.39    A  243  D  E  0.26    6.898  
 3QBT  B  556  R  H  0.41    B  560  D  H  0.42    6.051  
 3BTP  A  286  K  C  0.41    A  290  E  H  0.35    6.844  
 3BTP  A  401  R  C  0.60    A  416  D  C  0.19    8.048  
 3BTP  A  471  K  C  0.38    A  457  D  C  0.22    8.649  
 2PVB  A   83  K  H  0.52    A   60  E  H  0.35    7.648  
 2FBA  A  330  R  H  0.40    A  326  D  H  0.21    5.982  
 2FBA  A  420  K  C  0.56    A  386  D  C  0.34    4.838  
 3E4W  A   35  R  E  0.28    A  260  E  C  0.65    9.228  
 2WMY  A   55  R  H  0.43    A  125  D  H  0.45    8.299  
 3SGH  A   82  K  C  0.19    A  464  E  C  0.38    9.236  
 3SGH  A  490  K  H  0.52    A  494  E  H  0.46    6.055  
 3SGH  A  504  K  C  0.48    A  469  D  C  0.42   10.310  
 1KHT  A  192  R  C  0.48    A   30  E  C  0.48    9.249  
 3A2S  X  284  K  E  0.32    X  256  E  E  0.31    5.034  
 3H3L  A   86  K  C  0.42    A   79  E  E  0.38    9.831  
 3H3L  A  186  K  E  0.42    A  202  D  C  0.53    7.068  
 3HO6  A   10  K  C  0.53    A   48  D  H  0.33    7.066  
 3HO6  A   16  K  H  0.34    A   90  E  E  0.39   10.445  
 3HO6  A   77  K  E  0.28    A   90  E  E  0.39    6.704  
 3HO6  A  182  K  H  0.29    A  140  D  H  0.32    9.054  
 3HO6  A  211  R  C  0.28    A  225  E  H  0.43   11.033  
 3HO6  A  220  K  C  0.50    A  226  E  H  0.27   10.515  
 3HO6  A  248  K  E  0.22    A  244  D  C  0.37   10.285  
 2XGG  A  165  K  H  0.27    A  203  E  H  0.28    8.191  
 3F9X  A  193  K  C  0.77    A  201  E  H  0.37   10.112  
 3F9X  A  204  K  H  0.57    A  208  E  H  0.55    6.193  
 3F9X  A  324  R  C  0.40    A  330  E  C  0.25   12.228  
 3CNE  A  103  K  C  0.46    A   65  D  H  0.60    7.567  
 3CNE  A  135  K  H  0.33    A  145  D  C  0.69    8.773  
 2XVO  A  136  K  C  0.61    A   52  E  E  0.44    9.935  
 3RYC  A  304  K  C  0.33    A  211  D  H  0.21    9.948  
 2DXQ  A   93  R  H  0.35    A   58  E  E  0.17   10.367  
 3JYG  A   43  K  E  0.21    A   10  D  E  0.31    4.526  
 3JYG  A   68  K  H  0.34    A   72  D  H  0.42    6.098  
 3JYG  A  115  R  H  0.42    A   97  D  C  0.58   12.177  
 1CTF  A   84  K  H  0.34    A   88  E  H  0.51    6.021  
 1G9G  A    7  K  H  0.61    A   11  D  H  0.35    6.185  
 1G9G  A  435  K  H  0.41    A  439  D  H  0.29    5.947  
 1G9G  A  487  K  E  0.34    A  466  E  E  0.52    8.015  
 3RGA  A  209  R  C  0.27    A  264  D  E  0.19    9.680  
 1O6A  A   93  K  H  0.47    A   97  E  H  0.52    6.253  
 1O6A  A  125  R  E  0.24    A  141  E  E  0.41    5.071  
 2QR4  A  213  R  H  0.35    A  189  E  E  0.50    8.958  
 2QR4  A  220  K  H  0.37    A  216  E  H  0.34    6.145  
 2QR4  A  496  K  H  0.39    A  466  E  H  0.18   11.769  
 3H1D  A 4023  R  H  0.38    A 4053  E  C  0.35    9.040  
 3H1D  A 4023  R  H  0.38    A 4064  E  H  0.30   10.267  
 3H1D  A 4045  R  E  0.65    A 4016  D  E  0.51    4.794  
 3H1D  A 4108  K  H  0.32    A 4228  E  H  0.51    6.389  
 3H1D  A 4355  K  H  0.28    A 4351  E  C  0.55    6.908  
 2Q00  A  105  K  H  0.43    A  101  E  H  0.45    6.248  
 2Q00  A  113  K  H  0.37    A   78  E  C  0.31    9.324  
 3PR6  A   16  K  C  0.50    A  130  E  H  0.52   12.660  
 1SJW  A    9  R  H  0.37    A   67  E  E  0.36    8.437  
 1SJW  A   86  R  E  0.41    A   98  D  C  0.52    5.993  
 1SJW  A   90  R  C  0.34    A  138  D  C  0.35   10.196  
 1SJW  A   90  R  C  0.34    A  140  E  C  0.71   11.072  
 2VVE  A  177  R  C  0.23    A  224  D  H  0.51   11.665  
 2VVE  A  213  K  E  0.17    A  318  D  C  0.41    8.276  
 2VVE  A  217  R  E  0.28    A  269  D  C  0.16    4.937  
 3TDG  A   48  R  E  0.56    A   67  E  E  0.16    5.120  
 3TDG  A  110  K  H  0.45    A   51  E  E  0.16   12.090  
 3TDG  A  170  R  H  0.35    A  212  E  H  0.46    9.116  
 3TDG  A  220  K  H  0.47    A  200  E  H  0.26   11.003  
 3TDG  A  240  K  H  0.24    A  134  D  C  0.46   11.040  
 2P65  A   66  K  H  0.29    A   71  D  C  0.50    5.098  
 2P65  A  145  K  H  0.28    A  171  D  C  0.20   10.349  
 3CLM  A   72  K  H  0.23    A  111  E  H  0.68   11.923  
 3CLM  A  114  K  C  0.64    A  333  E  H  0.36   10.666  
 3CLM  A  124  R  H  0.43    A  155  D  C  0.34    8.523  
 3CLM  A  132  R  C  0.29    A   88  D  H  0.45    7.906  
 3CLM  A  172  K  H  0.43    A  143  D  H  0.61    8.816  
 3CLM  A  183  K  H  0.42    A  150  E  H  0.21    9.396  
 3CLM  A  216  R  H  0.62    A  316  E  H  0.29   10.524  
 3HRZ  A  251  K  E  0.44    A  310  E  E  0.33   12.121  
 3HRZ  A  582  K  H  0.70    A  578  D  H  0.47    6.194  
 1XFK  A   58  R  H  0.16    A   98  D  C  0.41    8.666  
 1XFK  A   58  R  H  0.16    A  101  E  H  0.40   12.003  
 1XFK  A  150  R  C  0.37    A  247  D  C  0.42    5.279  
 1XKR  A   32  K  C  0.20    A  176  E  C  0.79    8.363  
 2GKP  A   84  R  H  0.19    A   74  D  H  0.38   11.102  
 2GKP  A  101  R  H  0.34    A   86  E  H  0.32   10.146  
 2GKP  A  101  R  H  0.34    A  131  E  C  0.30    9.122  
 2W8X  A   23  R  C  0.51    A   27  E  H  0.19    5.858  
 3D33  A   80  R  E  0.30    A   92  E  E  0.62    4.442  
 2WGK  A  269  K  H  0.27    A  312  E  H  0.44    8.860  
 2WGK  A  269  K  H  0.27    A  316  D  H  0.45    8.292  
 2WGK  A  300  K  H  0.63    A  228  D  H  0.32    9.165  
 3OC8  A  266  K  E  0.29    A  214  D  E  0.38    4.755  
 3KDW  A   82  K  H  0.58    A   86  E  H  0.58    6.334  
 3KDW  A  218  R  C  0.59    A  149  D  H  0.34   12.300  
 1T92  A   35  K  H  0.37    A   39  D  H  0.16    5.884  
 3ETJ  A   89  K  H  0.56    A  216  E  H  0.41   10.235  
 3R9F  A  136  R  E  0.23    A  160  E  E  0.49   12.459  
 3R9F  A  165  K  E  0.56    A  175  D  E  0.25    4.406  
 2XJP  A   36  K  E  0.34    A  255  D  C  0.62    8.690  
 2VK8  A  198  K  H  0.54    A  202  D  H  0.42    6.033  
 2VK8  A  327  K  H  0.18    A  226  D  C  0.49    7.718  
 2WQK  A   29  R  E  0.60    A   60  D  C  0.23    8.505  
 2QIS  A   60  K  H  0.36    A   64  E  H  0.44    6.023  
 2QIS  A  271  K  C  0.27    A  257  D  H  0.23   10.816  
 3MKH  A  213  R  H  0.23    A  178  D  C  0.43   10.965  
 3MKH  A  253  K  H  0.39    A  116  E  H  0.53   10.284  
 3MKH  A  416  K  C  0.41    A  346  D  H  0.25    9.464  
 3QEE  A   50  R  E  0.27    A   84  E  E  0.49   10.603  
 3QEE  A   99  K  E  0.44    A  124  D  C  0.69    8.080  
 3QEE  A  194  K  C  0.35    A  199  E  C  0.43    5.550  
 3QEE  A  221  K  E  0.29    A  175  D  C  0.77    9.562  
 3QEE  A  276  K  E  0.36    A  301  E  E  0.22    7.595  
 3QEE  A  324  K  C  0.59    A   78  D  C  0.28    5.916  
 3OKY  B  100  R  C  0.54    B  158  E  C  0.24   12.443  
 3OKY  B  259  K  C  0.16    B  227  D  E  0.41    8.865  
 3OKY  B  267  R  C  0.43    B  386  D  H  0.22    7.593  
 3OKY  B  304  R  E  0.58    B  309  D  E  0.19    4.646  
 3OKY  B  522  K  H  0.41    B  554  E  E  0.31    9.420  
 1P1J  A   65  K  C  0.38    A  141  D  H  0.32    5.013  
 1P1J  A  394  K  C  0.60    A  390  D  C  0.75    6.136  
 1NWA  A  166  R  C  0.60    A   70  E  H  0.20   10.126  
 3LWJ  A   27  K  H  0.38    A   36  D  H  0.26   10.093  
 3LWJ  A  124  K  H  0.57    A  128  D  H  0.37    5.753  
 3LWJ  A  164  K  H  0.27    A  127  E  H  0.17    9.992  
 3LWJ  A  178  K  H  0.37    A   97  E  H  0.29    9.195  
 1PE9  A   80  R  H  0.31    A   76  D  H  0.21    6.138  
 2WCJ  A   34  K  H  0.19    A  135  E  H  0.47    7.161  
 2WCJ  A   46  R  H  0.50    A  106  D  C  0.29    9.032  
 2WCJ  A   78  K  H  0.52    A   74  D  H  0.24    6.143  
 2WCJ  A   89  K  H  0.37    A  125  E  C  0.50    9.687  
 2WCJ  A  113  K  H  0.37    A  104  E  C  0.21    8.982  
 2RA1  A   42  K  H  0.23    A  100  D  H  0.32    8.687  
 2RA1  A  142  K  H  0.46    A  146  D  H  0.58    5.991  
 2RA1  A  224  K  H  0.40    A  228  D  H  0.41    5.946  
 2RA1  A  298  K  C  0.49    A  353  E  E  0.48    8.362  
 2RA1  A  428  K  E  0.44    A  398  E  E  0.59    5.340  
 1XKW  A  287  R  C  0.20    A  690  D  C  0.25   11.231  
 1XKW  A  470  R  E  0.62    A  465  D  E  0.27    4.493  
 3M7K  A  106  R  E  0.26    A  126  D  H  0.41   11.371  
 3DR2  A   57  R  C  0.44    A   74  E  C  0.41    7.075  
 3DR2  A  140  R  C  0.69    A  199  E  C  0.17    8.496  
 3Q39  A  484  R  E  0.19    A  526  D  E  0.41    6.797  
 1OPC  A  144  K  E  0.44    A  156  D  C  0.64    7.692  
 2E3N  A  366  R  C  0.58    A  456  E  E  0.26   11.994  
 2E3N  A  487  R  E  0.25    A  372  E  H  0.38    9.740  
 2E3N  A  581  K  H  0.42    A  398  E  E  0.51    9.214  
 2GJL  A    5  R  C  0.74    A   10  E  H  0.52    7.051  
 2GJL  A   61  R  H  0.33    A   30  E  H  0.30    8.931  
 2GJL  A  129  R  H  0.59    A  156  D  C  0.38   11.343  
 2GJL  A  233  R  H  0.31    A  157  D  C  0.37   11.095  
 1P5V  B   91  K  E  0.37    B   95  D  C  0.62    5.265  
 3FR7  A   95  K  E  0.32    A   87  D  C  0.52    9.720  
 3FR7  A  109  R  E  0.49    A   96  E  E  0.33    7.254  
 3FR7  A  172  R  H  0.36    A  178  E  C  0.36    8.252  
 3FR7  A  266  K  C  0.39    A  146  D  H  0.23   10.316  
 3FR7  A  313  K  H  0.23    A  309  E  H  0.27    6.250  
 3FR7  A  481  K  H  0.38    A  477  E  H  0.16    6.150  
 3SBT  A 1938  K  H  0.63    A 1960  E  C  0.61    9.425  
 3SBT  A 1980  K  H  0.73    A 1976  D  H  0.46    6.146  
 3SBT  A 2023  K  H  0.22    A 1972  D  H  0.43    9.558  
 2ZZ8  A   29  K  E  0.54    A   18  E  E  0.47    4.343  
 1Z94  A   53  K  E  0.23    A   87  D  C  0.64   10.360  
 2AM1  A   97  K  H  0.35    A    7  E  H  0.16   11.460  
 2AM1  A  177  K  C  0.35    A  101  D  E  0.30    6.084  
 2AM1  A  235  R  E  0.16    A  224  E  H  0.45   10.608  
 2AM1  A  333  K  H  0.24    A  337  E  H  0.41    6.245  
 1ZN6  A    9  K  C  0.31    A   25  E  C  0.81    7.748  
 3N6Y  A  158  R  C  0.80    A   64  E  E  0.40    7.587  
 1QQF  A 1042  R  H  0.24    A 1029  D  H  0.25    9.434  
 3DCL  A    5  K  H  0.23    A  158  E  C  0.51   11.451  
 3DCL  A  233  K  E  0.61    A  221  D  E  0.16    4.819  
 3DCL  A  273  R  C  0.44    A  278  D  H  0.50    9.509  
 3MXZ  A   10  K  H  0.23    A   75  D  H  0.44    6.741  
 3MXZ  A   15  K  H  0.39    A   96  D  H  0.31   10.182  
 3MXZ  A   77  K  H  0.39    A  105  E  H  0.52   11.123  
 2VPN  A   23  K  H  0.24    A   27  E  H  0.31    6.070  
 2VPN  A   98  K  H  0.33    A  102  E  C  0.48    4.986  
 2VPN  A  117  K  E  0.19    A  236  D  H  0.39    7.949  
 2VPN  A  304  K  H  0.40    A  285  E  H  0.25   11.777  
 3KB9  A   32  R  C  0.44    A  335  E  H  0.38   13.321  
 3KB9  A   46  R  H  0.16    A   65  D  H  0.37    7.374  
 3KB9  A  101  R  H  0.28    A  136  D  C  0.21   11.702  
 3KB9  A  118  R  H  0.25    A  170  E  H  0.27    7.932  
 3LD1  A   78  K  E  0.46    A    7  D  C  0.51    7.632  
 3LD1  A  214  K  C  0.56    A   33  D  C  0.17    7.566  
 1UV7  A  157  K  E  0.58    A  146  D  E  0.33    7.288  
 1IRQ  A   52  K  H  0.23    A   27  D  E  0.43    9.978  
 4A6Q  A   22  R  H  0.29    A   68  E  H  0.30   14.171  
 4A6Q  A   31  R  E  0.31    A   55  E  C  0.35    6.693  
 3LYE  A  211  R  H  0.44    A  251  E  C  0.31    5.988  
 3LYE  A  264  K  H  0.42    A  296  E  H  0.34    9.073  
 2HQ2  A   17  K  C  0.37    A   21  D  H  0.27    5.955  
 2HQ2  A   95  R  C  0.50    A  239  E  C  0.24    9.796  
 2HQ2  A  187  R  H  0.46    A  216  D  C  0.46   10.595  
 2HQ2  A  220  K  E  0.48    A  285  E  E  0.17    7.300  
 2Z0Q  A   35  K  H  0.35    A   61  D  H  0.38    8.520  
 2Z0Q  A  112  K  H  0.36    A  147  D  H  0.31    9.529  
 2Z0Q  A  194  K  H  0.36    A  102  D  H  0.37    8.624  
 3AWU  A    5  K  C  0.32    A   14  E  H  0.28   10.282  
 3AWU  A   17  R  H  0.40    A   13  D  H  0.61    6.160  
 1YQ5  A  278  K  E  0.24    A  224  D  C  0.29    9.110  
 2UW1  A   43  R  H  0.38    A   39  D  H  0.18    6.364  
 2UW1  A   81  R  H  0.35    A   77  E  H  0.40    6.245  
 2UW1  A  256  K  H  0.24    A  177  E  C  0.56   11.595  
 2UW1  A  256  K  H  0.24    A  252  D  H  0.30    6.328  
 2UW1  A  354  R  E  0.35    A   87  D  H  0.19    8.036  
 3TE8  A  131  K  E  0.35    A  136  D  E  0.37    4.353  
 2QML  A   90  K  H  0.47    A  102  E  C  0.51    6.233  
 3LAA  A  159  R  C  0.54    A  166  D  C  0.39    6.072  
 3KTA  B 1022  R  H  0.65    B 1026  E  H  0.39    6.278  
 3KTA  B 1038  R  E  0.48    B 1055  E  E  0.26    5.272  
 3KTA  B 1064  K  C  0.35    B 1073  E  H  0.23    9.584  
 3KTA  B 1109  K  H  0.39    B 1113  D  H  0.43    6.096  
 3KTA  B 1116  K  H  0.34    B 1138  D  C  0.44    8.908  
 3K6O  A  244  K  C  0.80    A  101  D  E  0.25   10.750  
 3EOQ  A  144  R  H  0.49    A  226  E  E  0.25    9.395  
 3EOQ  A  232  K  C  0.41    A  131  D  H  0.47    6.426  
 3EOQ  A  307  K  H  0.35    A  227  E  E  0.50   10.144  
 3EOQ  A  382  R  H  0.52    A  389  E  H  0.64   10.270  
 2R3S  A   87  R  C  0.41    A   95  D  H  0.28    9.515  
 3L0F  A   62  K  H  0.53    A  131  E  H  0.20    7.692  
 1KT6  A   17  K  H  0.22    A   79  D  E  0.45   10.244  
 1KT6  A   62  R  E  0.44    A   68  D  E  0.22    4.352  
 2XZ9  A  304  R  C  0.27    A  312  E  H  0.40   12.916  
 2XZ9  A  371  K  H  0.33    A  408  E  H  0.46    8.755  
 2XZ9  A  375  R  H  0.18    A  416  E  H  0.42   11.748  
 2XZ9  A  400  R  H  0.35    A  445  E  C  0.37    8.205  
 2XZ9  A  422  K  C  0.57    A  414  D  H  0.47   10.196  
 2XZ9  A  465  R  C  0.24    A  504  E  H  0.54   13.057  
 2XZ9  A  486  K  H  0.34    A  490  D  H  0.40    6.016  
 2XZ9  A  563  K  H  0.57    A  567  D  H  0.42    6.353  
 2CKK  A   31  K  H  0.59    A   57  D  C  0.28   10.377  
 2CKK  A   35  K  C  0.38    A   54  D  C  0.68    7.914  
 2ZUE  A   67  K  H  0.27    A   19  E  H  0.59    9.913  
 2ZUE  A  106  K  H  0.48    A  102  D  H  0.29    6.003  
 2ZUE  A  229  R  H  0.55    A  225  E  H  0.46    6.092  
 2ZUE  A  234  K  H  0.23    A  230  D  H  0.29    6.250  
 2ZUE  A  353  K  E  0.29    A  365  D  C  0.65    7.626  
 2ZUE  A  520  K  H  0.43    A  524  E  C  0.48    6.332  
 2ZUE  A  541  K  C  0.51    A  596  E  C  0.56   11.127  
 2ZUE  A  615  K  H  0.37    A  108  D  H  0.52    7.861  
 2ZUE  A  628  R  C  0.44    A  463  E  H  0.20    9.115  
 2P5K  A    3  K  H  0.46    A   47  E  H  0.39   10.868  
 3L4Q  C  450  K  H  0.24    C  560  D  H  0.41    8.003  
 3B6E  A  344  K  H  0.24    A  348  D  H  0.34    5.952  
 3B6E  A  349  K  H  0.54    A  345  D  H  0.20    6.163  
 2X65  A   34  K  E  0.29    A   42  E  H  0.27   10.437  
 2X65  A  131  K  H  0.49    A  127  D  H  0.48    6.731  
 2X65  A  131  K  H  0.49    A  159  E  E  0.33   10.135  
 2X65  A  287  R  C  0.47    A  304  D  C  0.19    4.966  
 2X65  A  291  K  E  0.35    A  271  E  H  0.40   11.293  
 2REE  A  398  K  E  0.40    A  296  D  C  0.26   10.240  
 3LXZ  A   90  R  H  0.34    A   67  D  H  0.34    9.241  
 2H98  A  136  K  H  0.45    A  151  D  C  0.20   10.055  
 2H98  A  200  K  C  0.38    A  223  E  E  0.47   12.313  
 3FRN  A   42  K  C  0.80    A   36  D  H  0.19    6.042  
 3FRN  A  280  R  E  0.38    A  274  E  E  0.17    6.702  
 3HWW  A    8  R  H  0.18    A   43  E  H  0.66   10.720  
 3HWW  A  138  R  C  0.43    A  110  E  H  0.38    9.633  
 3HWW  A  324  R  E  0.22    A  213  D  C  0.33   12.312  
 3HWW  A  507  K  E  0.24    A  523  D  H  0.32    9.277  
 2IU5  A    9  K  H  0.20    A    2  E  C  0.65    7.932  
 2IU5  A   13  K  H  0.44    A   17  D  H  0.45    6.078  
 2IU5  A   84  R  H  0.47    A  161  E  H  0.34    5.967  
 2IU5  A  135  K  H  0.21    A  123  E  H  0.43   11.018  
 3REA  A   98  K  H  0.25    A   63  E  H  0.35   10.742  
 2NRR  A  414  K  H  0.26    A  444  E  H  0.49    8.692  
 2B5I  C  155  R  C  0.57    C  136  E  E  0.38    7.953  
 1NOY  A   64  K  H  0.58    A   68  D  H  0.36    6.260  
 1NOY  A  228  K  H  0.30    A  233  E  H  0.51    4.728  
 1NOY  A  238  R  H  0.37    A  203  E  H  0.36    7.215  
 1NOY  A  248  K  E  0.28    A   79  E  C  0.78   12.505  
 1NOY  A  299  K  C  0.30    A  288  E  H  0.46    8.184  
 2UXQ  A   19  R  H  0.32    A   42  D  E  0.18    9.837  
 2UXQ  A   28  K  H  0.43    A  391  D  H  0.34    6.995  
 2UXQ  A  125  K  C  0.43    A  259  E  C  0.49    6.164  
 2UXQ  A  191  R  H  0.34    A  231  E  H  0.35    8.715  
 2HQY  A   79  K  H  0.32    A   49  D  C  0.36    9.339  
 2END  A   32  R  H  0.30    A   95  D  C  0.57    8.642  
 2END  A   40  R  C  0.47    A   99  E  H  0.29    8.221  
 2END  A   69  K  H  0.39    A  103  D  C  0.46    9.036  
 3B40  A  307  K  H  0.59    A  311  D  H  0.47    5.950  
 3B40  A  312  K  H  0.35    A  360  E  C  0.56   10.130  
 3B40  A  367  K  H  0.56    A  371  D  H  0.27    6.132  
 3B40  A  425  K  H  0.32    A  383  D  H  0.39    6.745  
 3MDQ  A   62  K  H  0.43    A  100  E  H  0.47    7.472  
 3MDQ  A   65  R  H  0.33    A   69  D  H  0.48    6.163  
 3MDQ  A   98  K  H  0.35    A  104  D  C  0.61    5.698  
 3MDQ  A  119  R  H  0.17    A  308  D  H  0.53   10.142  
 2I9I  A  134  K  H  0.22    A  126  E  H  0.29    9.531  
 2I9I  A  229  K  H  0.21    A  152  D  E  0.35    9.013  
 2I9I  A  239  R  H  0.32    A   51  E  C  0.56    9.247  
 2I9I  A  266  R  H  0.64    A  262  E  H  0.53    6.055  
 2I9I  A  268  K  H  0.20    A  184  E  C  0.35    9.264  
 1NNF  A  151  K  H  0.32    A  295  D  H  0.22    9.093  
 1NNF  A  217  R  C  0.28    A  278  E  C  0.28   11.877  
 1NNF  A  253  K  H  0.33    A   23  E  H  0.52    8.644  
 1NNF  A  296  K  H  0.25    A   36  E  H  0.52   12.077  
 1H21  A   23  K  C  0.49    A  191  D  H  0.61    9.033  
 1H21  A   59  K  H  0.49    A   28  E  H  0.26   12.592  
 3O7I  A  135  R  H  0.46    A  147  E  H  0.20   11.172  
 3K67  A   75  K  H  0.82    A   71  D  H  0.60    6.508  
 3LLP  A   43  K  H  0.23    A   27  E  C  0.31    6.914  
 3LLP  A   63  R  E  0.21    A   49  E  C  0.50    7.309  
 3LLP  A  379  K  E  0.24    A  288  E  C  0.50   10.325  
 3LLP  A  426  K  E  0.17    A  417  E  E  0.31    8.173  
 3LLP  A  464  K  E  0.17    A  342  D  C  0.46    8.951  
 2BJK  A  410  K  C  0.63    A  440  D  C  0.41    8.347  
 2BJK  A  412  R  H  0.45    A  416  E  C  0.29    5.619  
 2BJK  A  427  R  E  0.42    A  406  E  C  0.38    6.193  
 2R7D  A   29  R  H  0.41    A   35  E  C  0.25    6.165  
 2R7D  A  161  K  H  0.22    A   74  D  C  0.77    8.314  
 2R7D  A  224  R  H  0.41    A  261  E  H  0.32    9.811  
 2R7D  A  313  K  H  0.52    A  413  D  E  0.30   10.750  
 2R7D  A  455  R  E  0.54    A  450  D  E  0.27    5.389  
 3TW8  A  121  K  C  0.63    A  117  D  H  0.40    6.086  
 3TW8  A  309  R  H  0.41    A  305  D  C  0.29    5.861  
 3MQD  A   97  R  C  0.40    A  181  D  C  0.19    5.406  
 3MQD  A  110  R  H  0.35    A  114  D  H  0.44    5.950  
 3MQD  A  277  R  H  0.42    A  273  E  H  0.45    6.399  
 3MQD  A  312  R  H  0.23    A  370  D  C  0.39    9.420  
 1V96  A   16  K  H  0.49    A  115  D  C  0.38    9.586  
 1V96  A   32  K  H  0.29    A  147  E  H  0.61   11.618  
 3U1C  A   30  K  H  0.49    A   34  E  H  0.50    5.899  
 3GGN  A   93  R  E  0.38    A  102  E  E  0.18    5.106  
 3GGN  A  140  K  H  0.21    A  144  E  H  0.43    6.084  
 2Q5C  A  101  K  C  0.35    A   61  D  H  0.18   10.650  
 2Q5C  A  117  K  E  0.56    A   94  E  E  0.29    4.696  
 2Q5C  A  148  K  H  0.37    A  152  D  H  0.37    5.878  
 2Q5C  A  172  R  H  0.26    A   24  E  H  0.50   10.529  
 2PTH  A   50  R  E  0.58    A   57  D  E  0.46    7.261  
 2PTH  A  159  K  H  0.62    A  163  E  H  0.40    6.368  
 2PTH  A  170  R  H  0.51    A  166  D  H  0.27    6.614  
 2PTH  A  191  K  C  0.49    A  163  E  H  0.40   10.367  
 2DYI  A   32  R  E  0.36    A   80  D  H  0.29    8.636  
 1W5Q  A  270  R  H  0.16    A  274  D  H  0.31    6.096  
 1W5Q  A  273  K  H  0.17    A  319  D  C  0.39    9.105  
 1W5Q  A  327  K  H  0.21    A   74  E  H  0.46    8.861  
 3V39  A   62  K  C  0.19    A  308  E  H  0.25    5.721  
 3V39  A  214  R  E  0.69    A  137  E  E  0.17    4.873  
 3V39  A  276  K  H  0.33    A   82  D  H  0.32    9.878  
 3V39  A  339  K  C  0.70    A  423  E  C  0.35    8.041  
 2WZK  A   60  K  H  0.30    A   16  E  H  0.54    9.223  
 2WZK  A  137  K  H  0.60    A  141  D  H  0.30    5.897  
 2WZK  A  239  K  H  0.59    A  235  D  H  0.20    6.429  
 2WZK  A  364  R  H  0.37    A  301  D  C  0.43   11.150  
 2WAG  A   58  K  H  0.33    A   27  D  C  0.75    9.194  
 2WAG  A  112  K  H  0.21    A   79  D  C  0.67    9.892  
 2WAG  A  113  K  H  0.51    A  148  E  H  0.46    9.758  
 3O7B  A   38  K  H  0.22    A  116  E  H  0.51    7.160  
 3O7B  A  102  R  C  0.61    A   74  D  C  0.49   10.931  
 3O7B  A  150  K  E  0.68    A  189  E  E  0.21    7.645  
 1NG6  A   42  K  C  0.36    A   49  E  H  0.28   12.231  
 1NG6  A   59  K  H  0.31    A   63  D  H  0.41    6.026  
 1NG6  A  129  K  H  0.28    A  106  E  H  0.42   10.788  
 1NG6  A  129  K  H  0.28    A  110  E  H  0.50   13.261  
 1NG6  A  131  K  C  0.37    A   48  D  H  0.50    7.612  
 2EX5  A  161  K  H  0.32    A  142  E  H  0.45   10.363  
 2Z1C  A   57  K  H  0.42    A   51  E  E  0.31   11.359  
 3LDU  A   31  K  E  0.28    A   65  E  E  0.39   13.209  
 3LDU  A   79  K  H  0.21    A  121  E  H  0.32    6.571  
 3LDU  A  116  K  H  0.25    A  135  E  C  0.33   12.491  
 3LDU  A  248  K  H  0.48    A  244  D  H  0.35    6.237  
 3EVF  A   42  R  H  0.60    A   38  D  H  0.43    6.255  
 3EVF  A   76  R  E  0.40    A  141  D  C  0.20    5.085  
 3FKC  A   74  R  C  0.31    A  100  E  H  0.33    8.529  
 2GAU  A  107  K  E  0.53    A   59  E  E  0.43    4.923  
 2GAU  A  121  K  H  0.71    A  117  E  H  0.45    6.150  
 2GAU  A  151  K  C  0.27    A  159  E  H  0.16    9.350  
 2GAU  A  154  R  H  0.31    A  207  E  C  0.31   12.027  
 3IJL  A   47  K  C  0.59    A  112  E  C  0.65    5.948  
 3IJL  A  281  R  C  0.19    A  128  D  H  0.31   11.913  
 3IJL  A  321  R  E  0.43    A  345  D  C  0.37    6.832  
 1C1Y  B  100  R  E  0.39    B  124  E  C  0.22    6.967  
 1C1Y  B  109  K  E  0.40    B  129  D  E  0.23   10.825  
 1SS4  A   46  R  H  0.31    A   42  E  H  0.63    6.537  
 1SS4  A   68  R  E  0.25    A   34  E  E  0.50    9.419  
 1SS4  A  109  R  H  0.21    A  105  E  H  0.37    5.966  
 1SS4  A  129  R  E  0.20    A  104  D  H  0.43    9.512  
 2HFK  A  191  R  H  0.35    A  195  E  H  0.43    6.165  
 2HFK  A  236  R  E  0.23    A  263  D  E  0.51    4.780  
 2GEL  A   37  R  H  0.30    A   28  E  E  0.19    9.492  
 2GEL  A  104  R  H  0.44    A  192  E  H  0.33   10.115  
 2AXO  A  196  K  E  0.63    A  186  D  E  0.65    4.489  
 2AXO  A  228  K  H  0.22    A  205  D  E  0.34    9.405  
 2CCH  B  250  R  H  0.20    B  205  D  C  0.27    6.200  
 1Q06  A   83  R  H  0.26    A   65  E  H  0.28    9.943  
 2RDG  A  162  K  C  0.50    A  190  E  E  0.46    5.115  
 3PE9  A   90  R  C  0.82    A   17  E  C  0.37    9.323  
 3GOD  A  314  K  H  0.24    A    8  E  H  0.42   12.189  
 3KBR  A  160  K  H  0.51    A  109  E  H  0.52   11.068  
 2PJU  A  183  R  H  0.37    A   32  E  C  0.40    8.376  
 3ING  A    5  R  E  0.33    A   83  D  C  0.30    5.304  
 3ING  A   27  R  H  0.67    A   23  D  H  0.16    6.349  
 3ING  A  196  K  H  0.70    A  192  D  H  0.42    6.203  
 3KV1  A  103  R  H  0.33    A   69  D  H  0.54    7.566  
 3KV1  A  171  K  H  0.65    A  175  E  H  0.30    6.221  
 4DLQ  A  543  K  H  0.33    A  556  E  H  0.16    9.799  
 4DLQ  A  562  R  C  0.58    A  622  E  H  0.17    8.889  
 4DLQ  A  724  K  E  0.23    A  664  D  C  0.55    8.358  
 3D02  A  257  K  H  0.44    A  324  D  H  0.77    9.964  
 1XEZ  A  150  R  E  0.28    A  156  E  C  0.21   11.789  
 1XEZ  A  264  K  C  0.28    A  395  E  C  0.19    7.156  
 1XEZ  A  677  K  C  0.46    A  685  E  E  0.51   10.587  
 2XKN  A   24  R  E  0.58    A   70  D  E  0.40    4.685  
 2XKN  A  147  K  E  0.33    A  154  E  E  0.48    6.733  
 2XKN  A  183  K  H  0.33    A  187  E  H  0.40    6.142  
 3LFK  A   53  R  H  0.30    A   57  E  H  0.42    5.654  
 3LFK  A   55  K  H  0.41    A   64  E  H  0.19    7.636  
 2C5U  A  145  R  H  0.35    A  198  D  C  0.22    9.620  
 2C5U  A  264  K  H  0.34    A  268  D  C  0.49    6.058  
 2C5U  A  312  K  H  0.63    A  308  D  H  0.27    6.071  
 3KOG  A   70  K  C  0.64    A   84  E  E  0.37    9.890  
 3KOG  A  161  K  E  0.17    A  136  E  E  0.35   10.890  
 3KOG  A  179  K  H  0.42    A  174  D  C  0.81    7.354  
 3EUN  A   60  K  E  0.63    A   39  E  C  0.16    8.802  
 3H38  A   28  K  H  0.44    A   32  E  H  0.42    6.372  
 3H38  A  139  K  E  0.18    A  144  D  H  0.25    6.038  
 3H38  A  235  R  H  0.33    A  257  D  H  0.19    7.831  
 3EOL  A   51  K  H  0.49    A   55  E  H  0.55    6.045  
 3NVL  A  235  R  H  0.44    A  177  D  H  0.42    7.853  
 3NVL  A  299  K  C  0.40    A  210  E  C  0.36    9.665  
 3NVL  A  368  R  C  0.19    A  339  E  H  0.29   11.676  
 3NVL  A  398  K  H  0.56    A  402  D  H  0.27    6.136  
 3NVL  A  450  K  H  0.35    A  454  D  H  0.32    6.116  
 3D9N  A   18  K  C  0.25    A   57  E  H  0.18    8.242  
 1HX6  A  193  K  E  0.29    A   56  D  E  0.29    4.425  
 2ITM  A  116  R  H  0.39    A  109  E  H  0.18    7.828  
 2ITM  A  196  R  H  0.40    A  183  D  E  0.37   10.029  
 3MPK  A  392  R  E  0.63    A  490  E  E  0.24    4.495  
 1L6R  A   23  K  H  0.57    A  212  E  H  0.39    6.395  
 1L6R  A   88  K  H  0.49    A   92  E  H  0.50    6.295  
 3MVC  A  231  K  H  0.28    A  312  E  H  0.28   10.582  
 3MVC  A  343  K  H  0.17    A  304  D  H  0.35    8.730  
 3NQI  A  235  K  E  0.23    A  260  E  E  0.53    6.829  
 3NJE  A  182  R  C  0.61    A  112  E  C  0.34    9.170  
 1Q15  A   45  K  E  0.35    A   28  E  E  0.20   11.839  
 1Q15  A  295  K  E  0.32    A  301  E  H  0.24   10.692  
 3AON  A   27  K  H  0.56    A   31  D  H  0.39    6.461  
 3AON  A   30  K  H  0.35    A   34  D  H  0.44    6.249  
 1RW7  A   83  K  H  0.49    A   78  D  C  0.66    6.415  
 1RW7  A  154  R  C  0.51    A  158  E  C  0.38    6.801  
 1XMX  A   70  K  H  0.28    A  104  E  H  0.46    7.965  
 1TBF  A  604  K  H  0.62    A  536  E  H  0.46    9.721  
 1TBF  A  607  R  C  0.37    A  656  D  C  0.21    5.960  
 1TBF  A  792  R  H  0.33    A  796  E  H  0.53    5.648  
 1TBF  A  848  K  H  0.58    A  844  D  H  0.26    6.259  
 1TBF  A  850  R  H  0.31    A  822  D  H  0.46    8.473  
 1IUQ  A   90  R  C  0.35    A   94  D  C  0.22    3.908  
 1IUQ  A  170  R  H  0.51    A  174  D  C  0.17    5.550  
 1IUQ  A  192  K  H  0.53    A  251  D  C  0.29    9.324  
 1IUQ  A  207  K  H  0.57    A  203  E  H  0.51    6.127  
 1IUQ  A  332  K  H  0.51    A  336  D  H  0.41    5.976  
 3PPB  A  102  K  H  0.25    A   66  E  H  0.41    9.733  
 1I0R  A   48  K  C  0.34    A  122  D  E  0.47    9.528  
 1I0R  A   57  K  H  0.42    A  120  E  E  0.38    8.512  
 1I0R  A   96  K  E  0.39    A  137  E  E  0.39   12.411  
 3D3O  A   80  R  H  0.42    A   29  D  C  0.49   10.430  
 3D3O  A  148  K  H  0.50    A  113  E  E  0.49    9.016  
 3Q1N  A   26  K  C  0.37    A    5  E  E  0.36    9.485  
 3Q1N  A   54  K  C  0.30    A   58  D  H  0.57    6.952  
 3Q1N  A  150  K  C  0.39    A  157  D  C  0.39    8.504  
 3Q1N  A  216  K  E  0.37    A  231  D  E  0.18    4.735  
 3I4G  A  233  K  H  0.55    A  419  D  C  0.19    5.721  
 3I4G  A  237  K  H  0.60    A  241  D  H  0.24    5.956  
 3I4G  A  364  K  C  0.39    A  372  E  C  0.36    6.531  
 3I4G  A  455  R  H  0.34    A  418  E  H  0.16    7.758  
 3I4G  A  489  K  E  0.43    A  507  E  C  0.31   10.137  
 1R4X  A  785  K  E  0.30    A  863  E  H  0.42    9.194  
 1R4X  A  785  K  E  0.30    A  867  D  H  0.30    7.927  
 3F6V  A   82  R  E  0.39    A   49  E  C  0.33    9.327  
 3GB0  A    6  R  H  0.24    A  124  E  H  0.49   13.294  
 3GB0  A  256  K  H  0.32    A  220  D  E  0.31    9.371  
 3GB0  A  265  K  H  0.37    A  269  E  H  0.33    6.106  
 3GB0  A  303  K  H  0.18    A  294  D  C  0.58    9.237  
 3IEE  A   60  K  H  0.35    A  275  D  H  0.37   10.599  
 3IEE  A  208  K  C  0.30    A   67  D  H  0.27    9.628  
 3IEE  A  231  K  H  0.50    A  254  E  H  0.34   10.875  
 3IEE  A  264  R  C  0.33    A  217  D  H  0.42    8.081  
 3LRQ  A   21  K  E  0.49    A   77  D  H  0.37    9.722  
 3IF2  A  430  K  H  0.56    A  434  E  H  0.43    6.320  
 1I1W  A  118  R  H  0.51    A   67  D  H  0.31    9.285  
 3U07  A  132  K  C  0.47    A  102  D  C  0.47    4.834  
 3U07  A  233  K  H  0.52    A  237  D  H  0.51    5.754  
 3U07  A  327  K  E  0.26    A  320  D  C  0.21    6.132  
 3U07  A  406  K  C  0.23    A  356  D  C  0.64    8.560  
 3KA5  A   45  K  E  0.36    A   23  E  H  0.34    9.122  
 3MJF  A  114  R  H  0.49    A  262  E  C  0.34   11.147  
 3MJF  A  136  R  H  0.52    A  165  E  H  0.23    8.119  
 3MJF  A  138  K  H  0.38    A  121  E  C  0.50   10.336  
 3MJF  A  145  K  E  0.28    A  187  E  E  0.20    8.107  
 3MJF  A  283  K  E  0.34    A  188  E  E  0.24   11.012  
 3MJF  A  290  R  H  0.36    A  286  E  E  0.21    9.409  
 3MJF  A  322  K  C  0.26    A  309  E  H  0.37    9.082  
 3MJF  A  329  R  C  0.16    A  361  D  C  0.28   10.349  
 2DT8  A    2  R  C  0.53    A   81  D  C  0.38    5.139  
 2DT8  A  222  R  C  0.21    A  152  D  C  0.27   11.645  
 2DT8  A  224  R  C  0.41    A  253  E  E  0.44    6.500  
 1NKP  A  945  K  H  0.28    A  930  E  H  0.61    7.669  
 3CA8  A  165  R  H  0.43    A  232  D  C  0.40    8.334  
 1YZ1  A  100  K  H  0.22    A  104  E  H  0.41    6.232  
 1YZ1  A  164  K  H  0.35    A   22  E  E  0.55    8.205  
 2OU6  A   82  R  H  0.30    A  127  E  H  0.32    9.836  
 2OU6  A  117  R  C  0.62    A  123  E  H  0.37   11.399  
 2HAL  A   89  K  E  0.29    A   37  D  C  0.19    5.497  
 2HAL  A  140  K  E  0.60    A  158  D  E  0.29    4.896  
 3K9D  A   41  K  H  0.44    A   45  D  H  0.39    6.071  
 3K9D  A   95  K  E  0.50    A  104  E  E  0.16    4.939  
 3K9D  A  261  R  H  0.58    A  353  E  C  0.41    5.383  
 3K9D  A  264  K  H  0.18    A  328  E  E  0.54   11.328  
 2OFC  A   73  K  E  0.33    A  130  E  C  0.55    7.157  
 2OFC  A   99  K  H  0.66    A  103  E  H  0.34    6.060  
 2FCJ  A   72  R  H  0.52    A   38  D  H  0.37    9.355  
 3Q20  A   37  R  H  0.24    A   66  D  H  0.39   11.358  
 1I1R  B   72  K  H  0.35    B   76  D  H  0.18    6.098  
 1I1R  B   86  K  H  0.31    B  103  E  H  0.18    6.309  
 2GOM  A  107  K  H  0.28    A  143  E  H  0.57    9.322  
 2GOM  A  154  R  H  0.29    A  122  E  H  0.36    7.770  
 2H9A  A   65  K  E  0.45    A   74  E  E  0.36    4.597  
 2H9A  A   71  K  C  0.31    A  155  D  C  0.60    7.189  
 2H9A  A  208  K  C  0.53    A  235  E  C  0.69    8.872  
 3GP4  A   22  K  H  0.62    A   26  E  H  0.66    6.291  
 3GP4  A  110  K  H  0.32    A  114  D  H  0.39    6.160  
 3MJO  A  219  K  C  0.61    A   93  E  C  0.64   12.343  
 3MJO  A  229  K  H  0.18    A  278  E  C  0.51   10.284  
 3HUF  A   12  K  C  0.38    A   31  D  C  0.38   10.785  
 3T6O  A  109  K  H  0.23    A    9  E  E  0.26   10.003  
 3G7G  A   66  R  C  0.27    A   72  E  E  0.32    7.608  
 3N54  B  307  K  H  0.21    B  311  D  H  0.28    6.009  
 3N54  B  318  K  H  0.18    B  322  E  C  0.52    4.631  
 3JSB  A   20  R  H  0.29    A   55  D  H  0.44   11.483  
 3JSB  A   66  K  C  0.25    A   74  E  C  0.55   10.248  
 3JSB  A  165  K  H  0.38    A  161  D  H  0.29    6.461  
 2I6H  A   17  K  H  0.43    A   59  E  H  0.42   11.320  
 2I6H  A  166  R  C  0.23    A  121  E  C  0.28   13.541  
 3ERV  A   92  K  H  0.43    A   96  E  H  0.30    6.192  
 3ERV  A  140  K  H  0.55    A   96  E  H  0.30    9.548  
 1VI0  A   80  K  H  0.29    A  185  E  H  0.31    8.957  
 1VI0  A  118  K  H  0.37    A   51  E  H  0.25    9.960  
 1VI0  A  118  K  H  0.37    A  114  E  H  0.41    6.768  
 1EOK  A   32  K  C  0.50    A  286  D  H  0.44    7.927  
 1EOK  A  111  K  H  0.28    A  116  D  C  0.38    6.426  
 1EOK  A  289  K  C  0.32    A   34  D  C  0.34   10.351  
 3FDQ  A    7  R  H  0.37    A  105  D  C  0.32    9.824  
 3FDQ  A   14  K  H  0.17    A   18  D  H  0.55    6.073  
 3F5D  A    4  K  E  0.31    A   31  D  C  0.28    5.870  
 3R9M  A   31  K  H  0.49    A   35  D  H  0.21    6.162  
 3R9M  A   58  K  H  0.51    A   62  D  H  0.25    5.911  
 3R9M  A  132  K  C  0.28    A  139  E  H  0.20    9.418  
 3R9M  A  158  K  H  0.29    A  181  E  H  0.22    7.605  
 3R9M  A  240  K  H  0.26    A  290  E  H  0.32    7.354  
 3R9M  A  322  K  H  0.37    A  259  E  H  0.21    9.804  
 1JLY  A  109  K  E  0.28    A  103  E  C  0.44    7.077  
 1JLY  A  173  K  C  0.34    A  191  D  C  0.65    5.640  
 1JLY  A  222  R  E  0.23    A  232  D  E  0.32    6.585  
 1JLY  A  263  K  C  0.26    A  227  D  H  0.30    8.234  
 3EEB  A   83  K  C  0.33    A  133  D  E  0.33    6.529  
 2OV0  A  101  K  E  0.33    A   34  E  E  0.54    5.075  
 4DJX  A  256  R  C  0.40    A  186  E  H  0.46   10.179  
 4DJX  A  300  K  H  0.25    A  280  E  H  0.16    7.532  
 2NXF  A   29  R  C  0.42    A  268  D  C  0.41    9.373  
 2NXF  A   41  R  H  0.45    A   82  E  H  0.19    5.689  
 2NXF  A  111  R  C  0.55    A   84  D  H  0.45   10.406  
 2NXF  A  309  K  E  0.43    A  316  D  C  0.44    4.727  
 2OAA  A   25  R  C  0.39    A   43  E  C  0.50   11.796  
 2OAA  A  108  K  C  0.28    A  138  D  C  0.61    9.762  
 2OAA  A  158  K  H  0.46    A   47  D  C  0.42    6.885  
 2OAA  A  176  K  E  0.43    A   22  E  E  0.42    7.096  
 2OAA  A  180  K  E  0.24    A  169  E  E  0.37    5.323  
 3KD4  A   47  R  E  0.40    A  136  D  E  0.16    7.262  
 3KD4  A  244  K  C  0.55    A  240  D  H  0.16    6.168  
 3KD4  A  394  K  E  0.77    A  447  E  E  0.29    4.814  
 3KD4  A  445  R  E  0.43    A  494  E  E  0.27    4.357  
 3AOF  A   14  R  E  0.21    A  277  E  H  0.33    9.297  
 3AOF  A   75  R  H  0.19    A   27  E  C  0.25    9.884  
 3AOF  A  108  K  H  0.30    A  152  E  H  0.33    9.183  
 3AOF  A  121  R  H  0.42    A   77  D  H  0.17    8.817  
 3AOF  A  181  K  H  0.42    A  172  E  H  0.35   10.032  
 3AOF  A  259  K  C  0.31    A  209  E  C  0.40   10.385  
 3AOF  A  300  K  C  0.56    A   37  E  H  0.36   10.857  
 3AJW  A   40  K  H  0.33    A   44  D  H  0.46    6.276  
 3AQB  A   23  K  C  0.23    A    8  E  H  0.28    9.404  
 3AQB  A   81  K  H  0.39    A   10  E  H  0.18   11.860  
 2D00  A    5  R  C  0.42    A   24  E  E  0.16    8.931  
 3H74  A  169  K  C  0.30    A  134  D  C  0.23    7.673  
 3H74  A  202  R  E  0.62    A  183  D  C  0.38    5.717  
 1ZHX  A  336  K  H  0.28    A  340  E  H  0.19    6.135  
 1ZHX  A  360  R  C  0.28    A  429  E  C  0.18    8.832  
 1ZHX  A  423  R  H  0.29    A  155  D  C  0.54   11.458  
 2GCI  A  180  K  C  0.48    A  104  D  C  0.47    5.833  
 2H88  C   18  K  C  0.69    C   14  E  H  0.50    6.552  
 1QV9  A  106  K  H  0.31    A  110  E  H  0.35    6.339  
 1QV9  A  191  R  C  0.20    A  159  E  H  0.46   11.385  
 3PF0  A  108  K  H  0.51    A  104  D  H  0.35    6.190  
 3PF0  A  226  K  H  0.33    A  100  D  H  0.41    9.822  
 3PF0  A  282  K  C  0.45    A  160  E  C  0.47    6.237  
 3PF0  A  380  R  C  0.48    A  249  D  C  0.26    9.799  
 2RG8  A  267  R  H  0.25    A  217  E  H  0.49    9.383  
 3I5Q  A 1326  K  H  0.26    A 1380  D  C  0.55    9.382  
 3I5Q  A 1425  K  H  0.37    A 1382  E  C  0.70   12.088  
 3CL6  A  159  R  C  0.29    A  179  E  H  0.29   12.493  
 3CL6  A  174  R  H  0.39    A  138  E  H  0.33   10.067  
 3CL6  A  237  K  H  0.22    A  241  D  H  0.28    6.035  
 3CX5  F  104  R  H  0.38    F  121  E  C  0.23    9.094  
 3H20  A   88  K  H  0.36    A  170  E  E  0.22   12.480  
 3H20  A   92  R  C  0.19    A  130  E  H  0.33   10.306  
 1T6E  X  249  R  H  0.58    X  332  E  E  0.26    8.221  
 1WOL  A   22  K  H  0.27    A  104  D  H  0.35    8.192  
 1TUW  A   40  R  E  0.20    A   27  D  C  0.41    9.136  
 1TUW  A   78  R  H  0.41    A   74  E  H  0.46    5.563  
 3NUT  A  155  R  H  0.47    A  184  E  H  0.26    7.178  
 2YG9  A  156  R  H  0.43    A  142  E  H  0.39    9.715  
 2XOV  A  173  K  H  0.26    A  268  D  H  0.16   10.386  
 2GKE  A   61  R  E  0.23    A   69  E  E  0.32    7.515  
 2GKE  A   87  K  C  0.39    A  269  D  E  0.48   10.535  
 2GKE  A   92  K  C  0.48    A   57  D  C  0.17    9.300  
 1RG8  A  101  K  C  0.41    A   81  E  H  0.55    6.342  
 2E7Z  A  203  R  C  0.54    A  208  E  H  0.49    6.793  
 2E7Z  A  217  R  C  0.28    A  582  E  C  0.16   11.307  
 2E7Z  A  339  K  H  0.51    A  344  E  H  0.55    8.767  
 2E7Z  A  352  K  H  0.45    A  348  E  H  0.60    6.114  
 2E7Z  A  662  K  E  0.40    A  625  E  C  0.29   12.522  
 2E7Z  A  726  K  E  0.20    A  596  E  H  0.52    6.945  
 3FDI  A   22  K  H  0.34    A  183  D  H  0.47    8.046  
 3FDI  A   34  K  H  0.50    A   38  D  H  0.32    5.796  
 1K7J  A   52  R  H  0.33    A  169  D  C  0.34   10.859  
 1K7J  A  161  K  H  0.28    A  165  E  C  0.22    4.956  
 3IJ6  A   48  K  C  0.38    A   44  E  H  0.18    5.970  
 3IJ6  A   72  K  H  0.60    A   76  E  H  0.51    6.353  
 3IJ6  A  292  K  H  0.18    A  255  D  H  0.49    6.760  
 1R71  A  169  K  C  0.34    A  177  E  H  0.24   10.373  
 1R71  A  197  K  H  0.28    A  232  D  H  0.48    8.479  
 1R71  A  240  R  H  0.53    A  209  D  C  0.30    8.557  
 2FH1  A  641  R  E  0.52    A  656  E  E  0.43    7.256  
 2FH1  A  701  K  H  0.43    A  705  E  H  0.64    6.144  
 3KHI  A   39  K  H  0.35    A   79  E  C  0.34    9.415  
 3KHI  A  251  R  C  0.36    A  226  E  H  0.39    9.600  
 2YCH  A   43  R  E  0.27    A   64  E  H  0.16    7.870  
 2YCH  A  318  K  H  0.31    A  357  E  H  0.59    9.437  
 2YCH  A  318  K  H  0.31    A  361  E  H  0.25    9.223  
 2NOO  A  193  K  E  0.30    A    5  E  E  0.49    4.830  
 2NOO  A  276  K  H  0.59    A  280  D  H  0.47    5.982  
 2NOO  A  330  K  C  0.55    A  334  E  E  0.22    9.459  
 2NOO  A  335  K  E  0.25    A  262  E  C  0.21   12.092  
 2DDZ  A  118  R  E  0.16    A  156  E  H  0.51   11.669  
 2YAV  A   62  K  C  0.48    A   68  E  C  0.38   10.450  
 2YAV  A   99  R  H  0.44    A  228  E  C  0.28    7.345  
 2YAV  A  158  K  C  0.39    A  129  E  C  0.26    9.114  
 2YAV  A  182  R  H  0.43    A  178  D  H  0.61    6.420  
 2YAV  A  215  K  H  0.50    A  230  D  C  0.24    7.607  
 2IGD  A   36  K  H  0.41    A   32  E  H  0.38    6.037  
 1X91  A   35  K  H  0.42    A   39  D  H  0.37    6.140  
 1X91  A  133  K  H  0.23    A  109  D  H  0.27    6.691  
 3DQG  A  492  R  C  0.30    A  559  E  E  0.31   12.217  
 2CZL  A   72  R  C  0.21    A  241  D  C  0.29    5.224  
 2CZL  A   79  R  C  0.36    A  245  E  H  0.23   11.387  
 2CZL  A   98  R  E  0.42    A  139  E  C  0.22    5.424  
 2CZL  A  104  R  C  0.62    A  123  E  E  0.35    7.075  
 2CZL  A  216  R  H  0.41    A  224  D  H  0.35    7.745  
 2CZL  A  248  R  H  0.48    A  244  E  H  0.57    6.462  
 3RRI  A   15  R  C  0.44    A   19  E  H  0.28    8.073  
 3RRI  A   75  K  H  0.25    A   79  D  H  0.41    6.108  
 3RRI  A   86  K  H  0.42    A   95  D  E  0.39    9.802  
 2Z8Z  A   78  K  H  0.64    A   82  D  H  0.41    5.958  
 2Z8Z  A  113  K  C  0.51    A  178  E  H  0.28    6.216  
 2Z8Z  A  456  K  E  0.47    A  468  D  E  0.53    4.568  
 3FMC  A  280  K  C  0.57    A  366  E  E  0.49    7.437  
 3FMC  A  296  K  C  0.19    A  329  E  C  0.47   10.949  
 2JE3  A  100  K  E  0.16    A  147  D  C  0.36    9.680  
 3I4O  A   32  K  E  0.49    A   26  E  E  0.16    4.599  
 3I4O  A   53  R  E  0.54    A   11  E  E  0.17    7.086  
 3MMG  A   31  R  E  0.61    A   22  E  E  0.25    4.620  
 3MMG  A  101  R  C  0.21    A  160  D  C  0.38   10.339  
 3RBN  A  137  K  H  0.25    A  124  D  C  0.56    8.291  
 3RBN  A  203  K  H  0.25    A   45  E  H  0.35   12.083  
 1HQ0  A  734  R  C  0.55    A  983  D  C  0.67    8.582  
 1HQ0  A  854  K  E  0.30    A  827  E  C  0.39    5.696  
 3B0G  A   80  K  H  0.56    A   53  E  H  0.48   10.202  
 3B0G  A   99  R  C  0.27    A   77  D  C  0.22   10.707  
 3B0G  A   99  R  C  0.27    A   87  D  H  0.21    7.826  
 3B0G  A  131  K  H  0.65    A  155  D  H  0.19   10.564  
 3B0G  A  254  R  E  0.36    A  336  E  E  0.25   12.187  
 3B0G  A  337  R  C  0.41    A  320  E  H  0.47   11.250  
 3B0G  A  386  R  H  0.28    A  390  E  H  0.46    6.055  
 3B0G  A  435  K  H  0.19    A  352  D  C  0.44    8.484  
 3B0G  A  518  R  E  0.41    A  522  D  C  0.66    6.767  
 1AK0  A  159  K  H  0.36    A  142  D  C  0.37    9.193  
 2BJV  A  119  K  H  0.33    A   74  D  H  0.19    8.782  
 3BL2  A   19  K  H  0.20    A   28  D  C  0.46    8.709  
 3BL2  A   68  K  H  0.54    A  111  D  H  0.32    7.887  
 3A1F  A  137  K  H  0.48    A  133  D  H  0.34    6.283  
 2B0T  A    3  K  E  0.32    A   36  E  E  0.27    7.193  
 2B0T  A   72  K  C  0.36    A  138  E  C  0.27    7.373  
 2B0T  A   92  K  H  0.36    A  110  D  C  0.80   10.287  
 2B0T  A   96  K  H  0.57    A  100  D  H  0.66    6.093  
 2B0T  A  228  K  H  0.59    A  447  E  C  0.36    8.807  
 2B0T  A  317  K  H  0.58    A  321  D  H  0.38    6.062  
 2B0T  A  362  K  C  0.50    A  324  D  C  0.38    7.970  
 2B0T  A  718  K  H  0.37    A  707  D  C  0.56    7.428  
 3RIP  A  275  K  H  0.21    A  330  D  H  0.34    7.576  
 3RIP  A  313  R  H  0.33    A  324  D  H  0.16   10.731  
 2ZOG  A  201  K  C  0.42    A  290  D  H  0.22   11.051  
 2ZOG  A  453  R  H  0.17    A  120  E  E  0.42    8.215  
 2FPN  A   77  R  E  0.33    A   96  E  E  0.17    5.056  
 3DX5  A  108  K  C  0.30    A  117  E  H  0.27   11.587  
 3DX5  A  273  R  C  0.47    A  237  D  H  0.27    8.751  
 1SEF  A  149  K  C  0.18    A  102  E  C  0.43   10.875  
 1SEF  A  176  K  C  0.54    A  160  E  E  0.48   13.182  
 3HX8  A   69  R  H  0.28    A   54  D  E  0.50    4.944  
 3HX8  A  110  K  E  0.28    A  120  D  E  0.71    4.720  
 1QQ5  A    3  K  C  0.43    A  166  E  H  0.16    5.199  
 1QQ5  A  143  K  H  0.27    A  158  E  H  0.59   11.373  
 1QQ5  A  181  K  H  0.16    A  228  D  C  0.44    8.611  
 3AAI  A   24  K  H  0.17    A   28  E  H  0.39    6.356  
 3BM3  A  110  K  H  0.26    A   25  E  H  0.41   10.088  
 3BM3  A  114  K  H  0.42    A   38  D  H  0.65    8.588  
 3BM3  A  244  R  E  0.26    A  248  D  H  0.22    6.394  
 1SZ7  A  136  R  H  0.26    A   45  D  H  0.21    9.165  
 3KZQ  A   27  K  H  0.34    A  105  E  H  0.35   11.799  
 3KZQ  A  118  R  C  0.44    A  134  E  H  0.45   13.473  
 2ZWA  A  588  K  E  0.26    A  636  E  C  0.54   10.986  
 2ZWA  A  589  K  E  0.44    A  532  D  C  0.26   11.062  
 3EXZ  A  158  R  C  0.43    A   20  D  H  0.41    9.495  
 3M4W  A  306  K  H  0.33    A  310  E  C  0.46    6.275  
 3FHL  A    5  K  E  0.26    A   63  E  C  0.49    6.838  
 3Q8D  A  165  R  E  0.19    A  179  D  C  0.35    8.378  
 3Q8D  A  189  K  H  0.43    A  160  D  C  0.35    7.699  
 1TV8  A   68  K  C  0.26    A   97  E  C  0.53    5.509  
 1TV8  A   89  K  H  0.31    A   53  D  H  0.61    7.892  
 1TV8  A  185  K  H  0.16    A  245  D  C  0.74    9.938  
 1TV8  A  187  K  C  0.34    A  153  D  H  0.29    8.887  
 1TV8  A  293  R  H  0.43    A   54  E  H  0.16    9.120  
 1TV8  A  302  K  H  0.25    A   64  E  H  0.33    8.138  
 2E2D  C 1020  R  E  0.26    C 1083  E  E  0.18    6.853  
 2E2D  C 1041  K  E  0.24    C 1030  D  E  0.69    4.813  
 2E2D  C 1042  R  E  0.19    C 1091  E  C  0.37   13.642  
 2E2D  C 1169  K  E  0.35    C 1127  E  C  0.57    7.619  
 2NVO  A   40  R  H  0.50    A   50  D  C  0.21    7.243  
 2NVO  A   89  R  H  0.54    A  125  E  H  0.38    9.212  
 2NVO  A   92  R  C  0.46    A  530  E  C  0.28    8.645  
 2NVO  A  152  R  H  0.49    A  159  E  H  0.20    9.860  
 2NVO  A  361  R  E  0.35    A  402  D  E  0.38    4.615  
 3EEQ  A  232  R  H  0.29    A  265  E  H  0.44    9.079  
 3EEQ  A  260  K  H  0.35    A  264  D  H  0.56    6.305  
 3RET  A   19  R  H  0.38    A   23  D  H  0.31    6.107  
 3RET  A   95  R  H  0.71    A   45  E  H  0.27    8.076  
 2Y39  A   83  K  H  0.48    A  104  E  H  0.26    9.073  
 2Y39  A  124  R  H  0.34    A  136  D  H  0.24    8.539  
 2Y39  A  128  K  C  0.31    A   52  D  C  0.28    9.078  
 3CQL  A   16  K  C  0.29    A   77  D  C  0.42    8.475  
 3TG9  A   37  R  C  0.22    A  205  D  E  0.51   11.757  
 3TG9  A  276  K  E  0.26    A  267  D  E  0.28    5.140  
 3LLC  A  129  R  C  0.32    A  100  D  H  0.26   12.161  
 3LLC  A  193  R  H  0.52    A  154  E  H  0.30   10.935  
 3LLC  A  250  R  C  0.31    A  243  D  C  0.57   10.931  
 2VPA  A   33  R  H  0.48    A   94  E  E  0.24    9.908  
 2VPA  A  150  R  C  0.63    A  156  D  H  0.16   11.030  
 2RC3  A   87  K  C  0.39    A   96  E  H  0.37   11.233  
 2RC3  A   95  K  H  0.33    A   43  D  C  0.53    6.426  
 2Y7E  A   59  R  C  0.39    A   51  E  C  0.23    8.997  
 2Y7E  A  269  R  H  0.21    A  103  E  C  0.35    9.672  
 2O3I  A   32  R  H  0.36    A   11  E  H  0.25    7.066  
 2O3I  A  231  K  H  0.41    A  254  E  H  0.48    8.670  
 2O3I  A  242  K  C  0.32    A  327  E  C  0.69    6.666  
 1OJ5  A  294  K  H  0.28    A  290  D  H  0.18    6.015  
 2DXU  A   12  R  E  0.26    A   32  E  C  0.48    8.359  
 2DXU  A  193  K  E  0.35    A  201  E  E  0.30    4.366  
 2BKX  A   18  R  H  0.40    A   54  E  C  0.43   11.131  
 2BKX  A  235  R  C  0.45    A    5  E  E  0.30    6.783  
 2XRY  A    6  K  H  0.42    A  173  E  H  0.34   10.317  
 2XRY  A   45  K  H  0.44    A  182  E  C  0.40    9.328  
 2XRY  A  121  R  H  0.47    A  320  D  C  0.30    9.739  
 2XRY  A  337  R  C  0.28    A  393  E  H  0.29   10.513  
 4DUQ  A   31  K  H  0.36    A   52  E  H  0.35    9.929  
 2O36  A   45  K  H  0.35    A   49  D  H  0.31    6.021  
 2O36  A   66  K  H  0.28    A   70  D  H  0.16    5.829  
 2O36  A  135  R  C  0.61    A  487  E  C  0.22   10.863  
 2O36  A  147  K  H  0.31    A  281  E  C  0.28   10.267  
 2O36  A  158  R  H  0.50    A  116  E  H  0.43   11.356  
 2O36  A  216  K  E  0.21    A  208  E  E  0.56    5.092  
 2O36  A  454  K  C  0.41    A  393  D  C  0.18    9.406  
 2O36  A  538  K  H  0.36    A  534  E  H  0.64    6.431  
 2O36  A  559  K  H  0.16    A  296  D  H  0.49    8.837  
 2O36  A  628  K  H  0.42    A  514  E  C  0.19   10.157  
 2Y9W  A  169  K  E  0.48    A   30  D  H  0.31   10.823  
 2Y9W  A  206  K  C  0.34    A  191  D  H  0.28    7.691  
 2Y9W  A  218  K  H  0.22    A  146  D  C  0.65    6.614  
 2Y9W  A  376  K  H  0.54    A  312  D  C  0.59    9.275  
 1R7M  A   17  K  H  0.68    A   21  E  H  0.33    6.117  
 1R7M  A   65  K  H  0.36    A   69  D  H  0.33    6.038  
 1R7M  A   86  K  E  0.29    A   61  E  E  0.40    9.383  
 3O0G  D  271  K  H  0.35    D  210  D  H  0.36   10.093  
 3GRL  A  260  K  H  0.26    A  264  E  C  0.52    7.012  
 3GRL  A  395  K  C  0.54    A  450  E  C  0.57    8.535  
 3GRL  A  398  K  H  0.49    A  349  D  H  0.30    8.962  
 1H1N  A  230  R  H  0.42    A  265  D  C  0.49    7.710  
 3SNK  A   74  K  C  0.40    A   47  D  H  0.48    9.647  
 2JGP  A  106  K  H  0.35    A  162  E  E  0.43    8.140  
 2JGP  A  385  R  C  0.63    A  350  E  C  0.30    7.382  
 3HZ8  A  135  K  H  0.63    A  139  E  H  0.52    6.589  
 3HZ8  A  207  R  H  0.16    A   77  D  C  0.27    8.807  
 3ROT  A   46  K  H  0.20    A   50  E  H  0.47    6.304  
 3ROT  A  172  K  H  0.24    A  184  E  E  0.32    8.953  
 2MBR  A  182  K  C  0.32    A   74  D  E  0.51    9.583  
 2MBR  A  275  K  C  0.39    A  270  D  H  0.29    5.827  
 2VG0  A  136  R  H  0.23    A  109  E  H  0.39    7.939  
 3HHS  A   75  K  C  0.46    A   94  E  H  0.49    7.334  
 3HHS  A  178  K  C  0.38    A   57  E  C  0.59   12.402  
 3HHS  A  263  R  C  0.37    A  517  E  C  0.34    8.000  
 3HHS  A  271  R  C  0.42    A  318  E  H  0.21   10.138  
 3HHS  A  488  R  C  0.30    A  687  E  E  0.34   11.698  
 3HHS  A  514  K  C  0.29    A  677  D  E  0.45    7.917  
 3HHS  A  529  K  C  0.21    A  420  E  C  0.41   11.785  
 1Y7P  A    3  R  E  0.38    A   76  E  E  0.32    7.062  
 1Y7P  A  171  R  E  0.16    A  212  D  H  0.53   10.123  
 1OK7  A   73  R  H  0.52    A   77  D  H  0.19    5.992  
 1OK7  A  198  K  H  0.39    A   48  D  C  0.19    9.982  
 1VQQ  A   43  K  H  0.35    A   59  E  H  0.39    8.115  
 1VQQ  A  153  K  C  0.28    A  161  E  E  0.36    7.242  
 1VQQ  A  316  K  E  0.28    A  294  E  E  0.28   10.203  
 1VQQ  A  319  K  E  0.49    A  294  E  E  0.28    4.882  
 1VQQ  A  434  K  C  0.42    A  511  E  H  0.38    9.115  
 1VQQ  A  559  K  E  0.21    A  490  E  C  0.33   11.032  
 1VQQ  A  612  R  C  0.51    A  602  E  E  0.47    5.745  
 1VQQ  A  662  K  C  0.23    A  668  E  C  0.35   11.376  
 3QM9  A   73  K  C  0.68    A   15  E  H  0.46   11.997  
 2I2X  A   55  K  H  0.17    A  100  E  H  0.38    8.989  
 2I2X  A  350  K  H  0.41    A   15  D  H  0.44    8.195  
 2I2X  A  377  R  H  0.23    A  406  E  H  0.53   12.733  
 2I2X  A  420  K  H  0.50    A  424  D  H  0.52    6.118  
 2I2X  A  426  K  H  0.20    A  405  E  H  0.33   10.097  
 2I2X  A  426  K  H  0.20    A  430  E  H  0.51    6.060  
 2I2X  A  438  K  H  0.47    A  442  D  H  0.39    6.062  
 2I2X  A  446  K  H  0.40    A  450  E  H  0.38    6.118  
 1YKI  A   73  R  H  0.58    A   77  D  H  0.17    5.752  
 1YKI  A   96  K  H  0.46    A  100  D  H  0.37    6.010  
 1YKI  A  114  K  H  0.19    A  100  D  H  0.37    8.689  
 1YKI  A  114  K  H  0.19    A  103  D  H  0.39    7.151  
 1YKI  A  130  K  C  0.53    A  126  D  H  0.26    4.969  
 3V7N  A   63  K  H  0.31    A   44  E  H  0.24   11.565  
 3V7N  A  311  R  E  0.75    A  303  E  H  0.16    9.199  
 3V7N  A  398  R  H  0.68    A  394  D  H  0.35    5.759  
 3V7N  A  412  K  H  0.19    A  416  E  C  0.48    7.089  
 3V7N  A  415  R  C  0.28    A  107  E  E  0.16    7.653  
 3V7N  A  449  R  C  0.35    A  457  E  H  0.33   12.789  
 2X5R  A   82  K  C  0.59    A  113  E  C  0.17    8.863  
 2X5R  A   99  R  C  0.56    A   36  E  C  0.26    8.144  
 3C02  A  128  R  C  0.26    A  216  D  H  0.33    8.243  
 1K04  A  941  K  H  0.70    A  937  E  H  0.54    6.430  
 2WG7  A  108  R  H  0.26    A   86  D  C  0.52    8.787  
 2XVS  A  263  R  H  0.69    A  349  E  C  0.47    8.864  
 2D4C  A   28  K  H  0.51    A   32  D  H  0.36    6.137  
 2D4C  A   34  K  H  0.49    A   30  D  H  0.21    6.330  
 2D4C  A   45  R  H  0.34    A   41  D  H  0.41    6.286  
 2D4C  A  136  K  H  0.28    A  141  D  H  0.33    6.032  
 2D4C  A  198  K  H  0.32    A   25  E  H  0.37    9.707  
 1H5W  A  105  K  E  0.41    A  114  E  C  0.47    8.537  
 1H5W  A  279  K  E  0.37    A   40  E  E  0.29    5.496  
 1H5W  A  279  K  E  0.37    A   42  E  E  0.27    8.574  
 1NKR  A    7  K  C  0.49    A   95  D  C  0.51    8.078  
 1NKR  A  107  K  C  0.43    A  193  D  C  0.60    7.946  
 2QK1  A  410  K  H  0.25    A  457  D  H  0.51   10.396  
 2PYW  A   70  R  C  0.29    A   41  E  E  0.21   13.178  
 2PYW  A  128  K  H  0.35    A  374  E  H  0.36    7.910  
 2PYW  A  149  K  H  0.25    A  145  D  H  0.24    6.022  
 2PYW  A  208  K  H  0.42    A  212  E  C  0.56    6.289  
 2PYW  A  296  K  H  0.16    A  283  D  H  0.51    8.766  
 2PYW  A  341  K  H  0.24    A  319  D  H  0.29    9.188  
 2PYW  A  401  K  H  0.31    A  213  D  C  0.16   10.118  
 1VQO  E  114  R  E  0.23    E  110  E  C  0.37    8.918  
 1VQO  E  115  R  E  0.52    E  101  E  E  0.22    6.834  
 4DBB  A  631  K  H  0.65    A  635  D  H  0.39    6.072  
 2GUY  A  110  R  C  0.30    A   50  D  H  0.64    9.423  
 2GUY  A  389  K  E  0.35    A  270  D  H  0.45    7.340  
 2GUY  A  412  K  C  0.20    A  417  D  C  0.55    7.984  
 1P9Y  A   63  R  H  0.20    A   25  E  H  0.33    8.510  
 3EB8  A   59  K  H  0.57    A   63  D  H  0.37    6.295  
 3EB8  A  210  K  H  0.56    A  214  D  H  0.18    6.133  
 1YZV  A    6  K  C  0.31    A  103  E  E  0.34    8.958  
 1CFZ  A   29  R  H  0.32    A  139  E  H  0.41   11.010  
 1CFZ  A  105  R  H  0.49    A   80  E  C  0.49   11.431  
 1WV3  A   10  K  C  0.50    A  136  D  C  0.37    8.489  
 3E8O  A   36  R  H  0.33    A   59  E  E  0.16    8.664  
 2FY7  A  383  R  E  0.45    A  238  D  H  0.33   11.616  
 3LZK  A    7  K  C  0.45    A  125  D  C  0.25   11.212  
 1WOU  A   25  K  C  0.41    A    5  E  E  0.42   10.509  
 1WOU  A   54  R  H  0.31    A    6  E  E  0.39   10.816  
 2XT2  A  104  R  C  0.39    A   78  D  C  0.39    4.852  
 3SC0  A    9  K  H  0.28    A   13  E  H  0.23    6.026  
 3SC0  A   64  K  H  0.46    A   60  D  H  0.52    5.361  
 3SC0  A   64  K  H  0.46    A  218  E  H  0.65   11.015  
 3SC0  A  132  R  H  0.27    A  138  D  C  0.28    7.377  
 3SC0  A  214  R  C  0.49    A  207  D  H  0.37    8.728  
 1KLO  A   40  K  C  0.56    A   27  E  C  0.32    9.838  
 3DFF  A   91  R  E  0.34    A  146  E  H  0.66   12.181  
 3DFF  A   94  R  C  0.52    A  139  D  H  0.21    9.071  
 3DFF  A  141  R  H  0.19    A  177  E  H  0.60    8.363  
 3DFF  A  178  K  H  0.34    A  145  D  H  0.62    8.591  
 3DFF  A  219  R  H  0.35    A  248  D  H  0.27    9.262  
 2XME  A   78  K  C  0.66    A   74  D  H  0.22    6.045  
 2XME  A  104  K  H  0.31    A  187  E  H  0.44   10.036  
 2XME  A  127  K  H  0.42    A  214  E  C  0.22    9.420  
 2XME  A  138  R  C  0.28    A  212  D  C  0.21    5.470  
 2XME  A  192  R  C  0.41    A  199  E  H  0.39   11.457  
 3OOU  A   56  R  H  0.34    A   48  E  C  0.21   11.074  
 3OOU  A   94  K  H  0.56    A   52  D  H  0.21   10.008  
 3AXJ  B   35  R  H  0.45    B   26  E  C  0.52    9.286  
 3AXJ  B   50  R  H  0.44    B  104  E  H  0.17    8.342  
 3AXJ  B  106  R  C  0.34    B  162  E  C  0.34   11.066  
 1OD6  A   29  K  E  0.36    A   66  E  E  0.54    7.971  
 1OD6  A  157  K  H  0.37    A   50  E  H  0.39   10.126  
 3BL9  A   67  K  E  0.25    A   79  D  E  0.24    4.966  
 3BL9  A  182  K  C  0.43    A  192  E  E  0.26   11.403  
 3BL9  A  224  R  C  0.28    A  236  E  H  0.54   11.887  
 3BL9  A  329  K  H  0.56    A  333  E  H  0.61    6.000  
 2OGG  A  154  K  H  0.55    A  158  E  C  0.38    6.481  
 2OGG  A  196  R  C  0.73    A  135  E  E  0.22   10.108  
 3T2C  A  208  R  C  0.25    A  185  E  C  0.50   12.021  
 1TUL  A   58  K  C  0.48    A   80  E  C  0.25    9.020  
 2ZOS  A   23  K  H  0.25    A   27  E  H  0.20    5.930  
 2ZOS  A   44  R  H  0.29    A  141  E  C  0.19    8.276  
 2ZOS  A  113  K  E  0.19    A  122  E  H  0.27    9.178  
 2ZOS  A  125  K  H  0.65    A  121  E  H  0.59    6.304  
 3E38  A  247  R  H  0.24    A  251  D  H  0.42    6.036  
 3E38  A  276  K  H  0.31    A   34  D  C  0.74    9.086  
 3E38  A  358  K  E  0.39    A  345  E  E  0.20    4.464  
 2XLT  A   32  K  C  0.45    A  389  D  C  0.39   10.801  
 2XLT  A  118  K  H  0.57    A   93  E  H  0.45   11.163  
 2XLT  A  228  K  E  0.21    A  247  D  E  0.29    8.113  
 2XLT  A  350  K  H  0.47    A  311  D  C  0.50    8.145  
 1KHC  A  259  R  C  0.44    A  278  E  E  0.24    9.859  
 3FD4  A  112  K  C  0.63    A  147  D  C  0.44   10.023  
 2VN6  A   14  K  E  0.26    A   36  D  C  0.25    6.381  
 1GWY  A   74  R  E  0.16    A   56  D  C  0.59    8.558  
 1GWY  A  118  K  E  0.27    A  133  D  H  0.41    9.326  
 1L5W  A    8  K  H  0.62    A   12  E  H  0.39    6.188  
 1L5W  A  395  K  H  0.46    A  435  E  H  0.16    8.629  
 1L5W  A  553  K  H  0.19    A  557  E  C  0.59    5.996  
 1L5W  A  620  K  H  0.30    A  103  E  C  0.37   11.775  
 1L5W  A  684  K  H  0.43    A  431  D  C  0.43   11.399  
 1L5W  A  759  R  H  0.46    A  562  D  C  0.80   10.719  
 1L5W  A  790  R  H  0.43    A  786  D  H  0.17    5.935  
 2FQ3  A  380  R  H  0.40    A  329  E  H  0.17   10.038  
 2Q8P  A  143  K  H  0.59    A  147  D  H  0.45    5.939  
 2Q8P  A  153  K  H  0.22    A  157  E  H  0.29    6.078  
 2Q8P  A  253  K  H  0.27    A  222  D  C  0.31    6.792  
 3MZ0  A    4  R  E  0.28    A   68  D  C  0.27    5.239  
 3MZ0  A   24  K  C  0.47    A  281  D  H  0.17    7.899  
 3MZ0  A   85  K  H  0.27    A   59  D  H  0.52    7.313  
 3MZ0  A   97  K  C  0.21    A  172  D  C  0.35    8.792  
 3MZ0  A  156  R  E  0.21    A  226  E  E  0.28    7.881  
 3MZ0  A  293  K  H  0.75    A  289  D  H  0.25    5.894  
 3MZ0  A  324  K  C  0.53    A  216  E  E  0.28   10.024  
 3RUI  A  560  K  E  0.57    A  544  D  E  0.48    9.886  
 3RUI  A  589  K  H  0.19    A  413  E  H  0.33    8.424  
 2II0  A  576  R  H  0.47    A  646  E  H  0.30    8.455  
 2II0  A  678  R  H  0.40    A  652  E  C  0.33    8.638  
 2II0  A  727  K  H  0.56    A  731  E  H  0.40    6.156  
 2II0  A  741  K  H  0.44    A  715  E  H  0.29   11.462  
 2II0  A  826  R  H  0.45    A  815  E  H  0.49   12.014  
 2II0  A  914  K  H  0.29    A  903  E  H  0.53   10.039  
 2II0  A  953  K  E  0.49    A  584  E  C  0.32    6.922  
 2II0  A  988  K  H  0.24    A  992  E  H  0.49    6.113  
 1KNZ  A   47  K  H  0.32    A   51  D  H  0.42    5.826  
 3I57  A    3  K  E  0.28    A   23  D  E  0.25    4.468  
 3I57  A   40  K  H  0.32    A   44  D  C  0.42    6.716  
 3I57  A   77  R  E  0.45    A   12  E  C  0.35   12.495  
 3I57  A  165  R  C  0.36    A  160  E  C  0.29   11.917  
 2Y4R  A   42  R  H  0.26    A  207  E  H  0.54   11.533  
 2Y4R  A  109  R  C  0.50    A   76  D  C  0.40    7.730  
 2Y4R  A  194  R  C  0.22    A  220  D  C  0.37   10.422  
 1X54  A  202  K  E  0.25    A  152  D  C  0.35    9.397  
 1X54  A  253  R  H  0.23    A  147  E  H  0.29    9.801  
 1X54  A  259  K  H  0.48    A  263  E  H  0.47    6.074  
 1X54  A  294  K  C  0.31    A  314  E  C  0.62   10.404  
 1X54  A  294  K  C  0.31    A  315  E  C  0.54   10.652  
 3UOA  B  341  K  C  0.46    B  403  D  C  0.57    8.150  
 3UOA  B  379  K  E  0.42    B  342  D  C  0.18    8.287  
 3UOA  B  518  R  C  0.26    B  535  D  H  0.16    9.578  
 3DB7  A  125  K  E  0.27    A  131  E  E  0.37    4.478  
 2R4Q  A  264  K  H  0.28    A  269  D  C  0.52    4.803  
 1E2W  A   58  K  C  0.40    A   68  D  C  0.42    5.545  
 1E2W  A   88  R  H  0.35    A   42  D  C  0.44    9.901  
 1E2W  A   96  K  H  0.52    A   46  E  E  0.26    9.609  
 3RMR  A   92  K  H  0.46    A   88  E  H  0.55    6.701  
 3RMR  A  113  K  H  0.24    A  117  E  H  0.33    6.220  
 2GTI  A   34  K  E  0.42    A   39  D  E  0.57    4.518  
 3IP0  A  119  K  H  0.24    A  139  D  C  0.57   11.909  
 3IP0  A  119  K  H  0.24    A  141  E  C  0.40   10.477  
 3IP0  A  144  R  H  0.29    A  134  E  C  0.65    7.196  
 3MAY  A   54  K  H  0.50    A   58  D  H  0.31    6.248  
 2QIM  A   64  K  E  0.21    A   59  E  E  0.36    7.099  
 2QIM  A  136  K  H  0.32    A  140  D  H  0.45    6.310  
 2WJN  C  296  R  C  0.57    C  149  E  C  0.16    8.570  
 3EKI  A  156  K  C  0.41    A  207  D  E  0.18    8.051  
 3EKI  A  258  K  C  0.28    A  308  E  E  0.22    6.422  
 3EKI  A  327  K  C  0.42    A  300  D  C  0.49    9.572  
 2OIT  A   47  K  C  0.28    A  418  E  C  0.45    5.776  
 2OIT  A  146  K  C  0.33    A  171  D  C  0.30    8.987  
 3GF6  A  137  R  E  0.31    A  195  D  E  0.45    7.033  
 3GF6  A  224  R  E  0.49    A   63  D  E  0.42    6.860  
 3SGZ  A   43  R  C  0.47    A   36  E  H  0.33   10.276  
 3SGZ  A  311  K  H  0.41    A  318  E  H  0.25    9.010  
 3SGZ  A  317  K  H  0.18    A  321  D  H  0.42    6.008  
 1TL2  A   31  R  H  0.40    A   26  D  C  0.25    8.704  
 1TL2  A   78  R  H  0.41    A   73  D  C  0.18    8.961  
 1TL2  A   81  K  E  0.22    A  118  D  C  0.43    6.333  
 1TL2  A  108  K  E  0.33    A  128  E  E  0.26    7.071  
 1TL2  A  125  R  H  0.43    A  120  D  C  0.27    8.568  
 1TL2  A  172  R  H  0.42    A  167  D  C  0.22    9.028  
 3RJV  A  169  K  H  0.43    A  213  E  H  0.32    8.984  
 1KHX  A  330  R  C  0.72    A  326  E  H  0.27    6.606  
 1KHX  A  337  R  E  0.39    A  348  E  E  0.22    5.029  
 2FLH  A    3  K  E  0.41    A  121  D  E  0.19    6.247  
 1SBY  A   23  R  H  0.24    A   47  E  H  0.36    8.157  
 1SBY  A   28  R  C  0.20    A  226  E  H  0.25   10.176  
 1SBY  A   72  K  H  0.30    A  120  D  H  0.28    7.564  
 1SBY  A  235  K  E  0.17    A  242  E  E  0.51    5.146  
 3K93  A    8  K  C  0.25    A   90  E  E  0.53    8.145  
 3K93  A   58  K  H  0.26    A  170  D  C  0.24   10.924  
 3K93  A   84  K  C  0.22    A   97  E  C  0.34    9.923  
 3K93  A  106  K  C  0.45    A  150  D  C  0.47    5.470  
 1I12  A  113  K  H  0.42    A  117  D  H  0.30    6.045  
 1JY1  A  336  K  H  0.59    A  340  D  H  0.28    6.288  
 1JY1  A  479  K  C  0.22    A  579  E  C  0.49    5.603  
 1GKM  A  116  R  H  0.37    A   36  D  H  0.38    6.751  
 1GKM  A  453  K  C  0.57    A  373  E  C  0.46   12.795  
 1GKM  A  460  K  H  0.25    A  258  D  H  0.47    8.584  
 1KYQ  A  122  R  H  0.35    A   95  D  H  0.38   10.288  
 1KYQ  A  225  R  H  0.39    A  229  D  H  0.31    5.853  
 3PIW  A   42  K  H  0.53    A  155  D  H  0.22    7.584  
 3DJE  A   27  R  H  0.37    A   84  D  C  0.16   12.538  
 3DJE  A   64  K  H  0.68    A   68  E  H  0.29    6.199  
 3DJE  A  252  K  C  0.44    A  270  E  C  0.29    9.243  
 3DJE  A  388  K  H  0.47    A   68  E  H  0.29    9.168  
 3C19  A  112  R  E  0.60    A  144  E  H  0.34    9.206  
 1YQZ  A   56  R  H  0.44    A  137  D  H  0.25    9.897  
 1YQZ  A   88  R  C  0.62    A  103  E  E  0.43   10.344  
 1YQZ  A  144  K  H  0.51    A  140  D  H  0.26    6.408  
 1YQZ  A  379  R  C  0.28    A  410  D  H  0.16    7.284  
 1YQZ  A  438  K  C  0.90    A  410  D  H  0.16    7.820  
 3OOQ  A    6  K  C  0.55    A   34  E  E  0.31    9.525  
 3OOQ  A   53  K  C  0.27    A  376  E  E  0.26    9.145  
 3OOQ  A  185  K  H  0.48    A  181  D  H  0.22    6.411  
 3OOQ  A  209  K  H  0.23    A   85  D  C  0.27   12.099  
 3OOQ  A  257  K  H  0.21    A  285  D  C  0.32   10.045  
 3OOQ  A  260  K  H  0.65    A  264  E  H  0.59    6.100  
 3OOQ  A  265  K  H  0.38    A  241  E  H  0.46   10.658  
 2VE8  A  781  R  H  0.30    A  745  E  C  0.53    7.067  
 2P12  A   37  R  E  0.29    A  170  D  C  0.48   10.777  
 2P12  A  110  R  E  0.21    A  114  D  E  0.33    5.345  
 3EVY  A  663  K  C  0.50    A  720  E  C  0.36   10.852  
 3SZU  A  237  R  H  0.57    A  173  D  H  0.33   11.864  
 3SZU  A  241  R  E  0.46    A  254  E  H  0.44   11.417  
 3SZU  A  296  R  C  0.54    A  205  E  H  0.40    8.906  
 2CC6  A    5  K  E  0.40    A   38  E  E  0.41    9.610  
 3QTH  A   28  K  H  0.38    A  160  D  H  0.22    9.339  
 3QTH  A   56  K  H  0.25    A   76  E  C  0.52    9.570  
 3QTH  A   88  K  H  0.18    A   30  E  H  0.27    9.831  
 2IZR  A  137  K  H  0.16    A  320  D  C  0.35   10.112  
 2IZR  A  306  K  H  0.55    A  310  D  H  0.34    5.651  
 2PRS  A  289  K  C  0.26    A  179  D  H  0.39    8.854  
 3QFL  A   31  K  H  0.58    A   35  D  H  0.29    6.144  
 3G46  A   16  K  H  0.55    A   20  D  H  0.37    5.990  
 3G46  A  113  K  H  0.25    A   46  E  H  0.56   10.585  
 3G46  A  120  K  H  0.54    A   43  D  H  0.47   10.763  
 3G46  A  130  K  H  0.55    A   17  D  H  0.20    7.884  
 4A27  A   74  R  E  0.40    A  111  E  E  0.31    5.981  
 4A27  A   76  K  E  0.21    A  383  E  C  0.70    7.139  
 4A27  A  368  R  H  0.37    A  354  D  E  0.21   10.477  
 2P0A  A   92  R  E  0.44    A  160  D  C  0.28    6.012  
 2P0A  A  106  K  H  0.41    A  379  E  H  0.47   10.465  
 2P0A  A  111  K  C  0.30    A  387  D  H  0.38    8.371  
 2P0A  A  357  K  C  0.60    A  288  D  C  0.52    6.290  
 2F9H  A   36  K  H  0.19    A   11  E  E  0.37    8.092  
 2F9H  A   69  K  E  0.21    A   95  E  H  0.50   10.508  
 1GU3  A   75  R  E  0.19    A   90  D  E  0.48    7.246  
 1AOR  A  207  K  C  0.25    A  127  E  C  0.62   10.651  
 1AOR  A  286  K  E  0.35    A  308  E  E  0.18    8.640  
 1AOR  A  553  K  H  0.53    A  557  E  H  0.60    5.622  
 3OD3  A  228  R  E  0.39    A  289  D  C  0.32    6.382  
 3OD3  A  291  K  C  0.46    A  250  D  C  0.24    9.545  
 3OD3  A  426  K  E  0.49    A  489  D  C  0.43    7.352  
 1VQO  L   90  R  E  0.32    L  141  E  E  0.36   10.016  
 3RQI  A  172  K  H  0.29    A  140  E  H  0.51    9.735  
 3LQC  A    5  R  H  0.46    A   40  E  C  0.23   10.364  
 3LQC  A  107  R  C  0.37    A   98  E  H  0.18   11.353  
 3AIH  A  226  R  H  0.65    A  205  D  C  0.23    8.723  
 2A6S  A   42  K  C  0.45    A   29  E  H  0.33    8.357  
 3Q6B  A  336  K  E  0.29    A  272  E  E  0.41    7.637  
 3Q6B  A  338  R  E  0.38    A  327  E  E  0.33    7.218  
 3Q6B  A  351  K  E  0.34    A  373  E  C  0.39    5.738  
 3Q6B  A  366  R  H  0.30    A  362  D  H  0.41    6.010  
 1WZD  A   99  R  H  0.42    A   95  E  C  0.35    6.445  
 1WZD  A  170  K  H  0.51    A  174  D  H  0.45    6.298  
 1WZD  A  195  K  H  0.58    A  199  D  H  0.29    6.490  
 3TDN  A   99  K  E  0.48    A   46  E  E  0.18    9.792  
 2PFZ  A   36  K  E  0.46    A   28  D  H  0.35    5.711  
 2PFZ  A   94  K  H  0.28    A   90  D  H  0.62    6.242  
 2PFZ  A  242  K  H  0.50    A  246  E  H  0.53    6.103  
 2PFZ  A  286  K  H  0.71    A  282  D  H  0.44    6.312  
 1UI0  A   17  R  H  0.43    A   95  D  H  0.37    9.584  
 1UI0  A   52  R  C  0.47    A   29  E  E  0.23    7.018  
 1UI0  A   98  K  H  0.60    A  102  D  H  0.41    5.933  
 1UI0  A  182  K  H  0.25    A  186  D  H  0.62    6.212  
 1UI0  A  193  R  C  0.89    A   33  D  C  0.37   11.280  
 3F7L  A   67  K  C  0.33    A   75  E  C  0.70    8.645  
 3F7L  A  126  R  C  0.63    A   74  D  C  0.21   11.957  
 2XED  A  227  R  H  0.35    A  245  D  C  0.16   10.601  
 2BSJ  A   76  R  E  0.44    A   57  D  C  0.48    7.682  
 3NDI  A   14  R  C  0.33    A   65  E  C  0.37   10.178  
 3NDI  A   48  R  E  0.32    A   22  E  E  0.34   12.205  
 3NDI  A   48  R  E  0.32    A   25  D  E  0.47    7.959  
 3NDI  A  129  R  E  0.31    A  106  D  C  0.59    7.542  
 3NDI  A  149  R  C  0.40    A  167  E  H  0.28   12.233  
 3NDI  A  157  K  H  0.39    A  161  D  H  0.33    6.099  
 3NDI  A  268  R  C  0.31    A  101  E  C  0.24   13.058  
 3NDI  A  301  K  H  0.40    A  305  E  H  0.37    6.186  
 1M2D  A   37  K  H  0.23    A   83  D  H  0.50    7.831  
 1SVM  A  281  K  C  0.45    A  367  D  H  0.24   10.408  
 1SVM  A  347  K  H  0.35    A  351  D  H  0.21    6.152  
 1VJX  A    2  K  E  0.25    A   63  D  C  0.30    5.878  
 1VJX  A   19  R  H  0.42    A   23  E  H  0.25    5.896  
 1VJX  A   90  K  H  0.48    A   94  D  H  0.34    6.026  
 1VJX  A  141  K  H  0.29    A   94  D  H  0.34    7.977  
 3DMY  A  276  K  H  0.20    A  296  D  E  0.32    8.471  
 3DMY  A  276  K  H  0.20    A  297  E  C  0.60    7.098  
 2J6G  A   49  K  E  0.26    A  238  E  E  0.21    6.878  
 2J6G  A  121  K  E  0.43    A   89  E  C  0.55   10.109  
 1EUW  A    3  K  C  0.43    A   61  D  C  0.28    9.593  
 1R8S  A   99  R  H  0.18    A   26  D  C  0.34   10.420  
 1R8S  A  109  R  H  0.35    A   72  D  H  0.54   10.684  
 1R8S  A  142  K  H  0.35    A  138  E  H  0.34    6.077  
 2V05  A   90  K  E  0.35    A  133  E  E  0.22   11.081  
 2V05  A  142  K  C  0.30    A  166  D  C  0.17    8.320  
 2V05  A  218  R  C  0.75    A  193  D  C  0.29   11.019  
 2AHF  A   15  R  H  0.26    A  325  D  C  0.35    9.225  
 2AHF  A   23  R  C  0.40    A   38  D  C  0.62    5.114  
 2AHF  A   33  K  C  0.26    A  328  E  C  0.53    8.013  
 2AHF  A   64  R  H  0.26    A  104  E  H  0.30   10.313  
 2AHF  A  111  K  H  0.49    A  107  E  H  0.46    6.314  
 2AHF  A  335  R  C  0.26    A  347  D  C  0.38    4.397  
 2AHF  A  375  R  C  0.36    A   56  E  H  0.27   12.699  
 2AHF  A  377  R  C  0.34    A  162  E  H  0.40   10.676  
 3P3D  A  299  R  C  0.58    A  294  D  C  0.50    6.907  
 2VXN  A   13  K  C  0.18    A   97  E  H  0.26    9.664  
 2VXN  A  153  K  C  0.28    A  107  E  H  0.56    9.479  
 2VXN  A  156  K  C  0.46    A  201  D  H  0.50   10.365  
 2VXN  A  225  K  C  0.26    A  181  E  H  0.57    8.014  
 2CE2  X   41  R  E  0.59    X    3  E  E  0.53    9.301  
 2CE2  X  123  R  C  0.31    X  143  E  E  0.23   12.025  
 2CE2  X  161  R  H  0.32    X   47  D  C  0.57    9.308  
 1H4X  A   87  R  H  0.33    A  101  D  C  0.57   10.567  
 1EJF  A   35  K  E  0.26    A   52  E  E  0.47    7.347  
 1D2T  A  174  K  H  0.51    A  178  E  H  0.19    6.123  
 1D2T  A  222  K  H  0.37    A  163  E  H  0.34    8.919  
 2XAU  A    4  K  C  0.54    A  506  D  C  0.25    8.013  
 2XAU  A   55  R  C  0.32    A  139  E  H  0.30    9.962  
 2XAU  A   70  K  C  0.70    A   78  E  E  0.57    5.767  
 2XAU  A   82  K  H  0.50    A  162  E  H  0.26    8.349  
 2XAU  A   91  R  C  0.27    A   68  D  H  0.57   11.793  
 2XAU  A  150  R  H  0.19    A  179  E  E  0.26    9.680  
 2XAU  A  322  K  H  0.34    A  318  D  H  0.22    6.314  
 2XAU  A  400  K  E  0.16    A  409  E  E  0.35    6.562  
 2XAU  A  557  R  C  0.56    A  566  D  H  0.34    7.268  
 2XAU  A  563  K  H  0.72    A  567  D  H  0.45    6.163  
 2XAU  A  590  K  C  0.50    A  617  D  H  0.20    8.490  
 2XAU  A  601  K  H  0.49    A  605  D  H  0.39    6.021  
 2XAU  A  664  R  C  0.39    A  678  D  E  0.52    8.624  
 2XAU  A  708  R  E  0.32    A  698  E  E  0.33    5.097  
 1X1N  A  141  R  H  0.28    A  112  E  H  0.22   13.088  
 1X1N  A  207  K  H  0.42    A  211  D  H  0.16    6.021  
 1X1N  A  222  R  H  0.29    A  105  D  H  0.27   11.228  
 1X1N  A  228  R  H  0.17    A  316  D  C  0.38    9.062  
 1X1N  A  350  K  H  0.38    A  354  D  H  0.41    6.193  
 1X1N  A  512  K  H  0.54    A  516  D  H  0.42    6.052  
 2IBN  A  268  R  H  0.27    A   78  D  H  0.28   10.865  
 2IBN  A  277  K  H  0.55    A  114  D  H  0.21    9.799  
 1QLM  A  263  K  C  0.46    A  271  E  H  0.61   10.312  
 1DP4  A  298  K  H  0.32    A  311  D  C  0.39    9.246  
 1DP4  A  304  K  H  0.55    A   28  E  H  0.31   10.335  
 1DP4  A  355  R  E  0.28    A  334  E  H  0.23   13.278  
 3PBT  A   87  K  H  0.35    A  121  E  C  0.29    6.011  
 3PBT  A   93  K  H  0.42    A  115  E  H  0.40    9.855  
 3PBT  A  309  R  C  0.63    A  360  D  H  0.36    8.423  
 3PBT  A  490  K  C  0.48    A  526  E  C  0.33    8.779  
 2C7N  A   21  K  C  0.53    A   42  E  H  0.27   10.100  
 2C7N  A   45  K  H  0.45    A   41  E  H  0.47    6.148  
 3BE6  A  138  K  C  0.51    A   27  D  C  0.16    8.216  
 3BE6  A  207  R  H  0.22    A  218  E  H  0.41   10.312  
 3PZF  A  103  K  H  0.28    A  107  E  H  0.41    6.105  
 3PZF  A  213  K  E  0.31    A  229  E  E  0.34   11.827  
 3GF8  A  107  R  C  0.32    A   78  E  E  0.48   10.704  
 2ES4  D  282  R  H  0.40    D  320  E  H  0.20   10.640  
 3IT4  B  285  R  E  0.34    B  370  D  E  0.54    4.825  
 3IT4  B  387  R  E  0.20    B  269  D  H  0.38   10.313  
 2TNF  A  140  K  H  0.60    A   24  E  C  0.39    3.787  
 3KYJ  A  133  R  H  0.33    A   89  E  H  0.33   11.233  
 3ZQO  A   66  K  C  0.48    A   72  E  H  0.20   11.462  
 3K29  A   95  K  H  0.49    A   91  E  H  0.43    6.253  
 3K29  A  128  K  H  0.27    A    7  E  H  0.33    7.885  
 2ZTB  A   55  R  E  0.52    A  242  D  E  0.37   10.070  
 2ZTB  A  179  K  E  0.54    A  187  E  E  0.60    7.282  
 1NLS  A  101  K  C  0.25    A  203  D  C  0.32    7.871  
 2F6E  A   60  R  C  0.57    A   50  D  C  0.26    6.765  
 1WVG  A   96  R  H  0.29    A  207  D  C  0.35    7.941  
 1WVG  A  306  K  C  0.21    A  268  D  H  0.58    7.861  
 1WVG  A  311  K  H  0.20    A  260  E  C  0.29   10.942  
 1Y12  A  151  K  E  0.53    A  135  D  E  0.18    4.637  
 4AFF  A    3  K  E  0.25    A   62  E  E  0.22    6.513  
 3FAP  B  125  R  H  0.43    B  130  E  C  0.50    6.459  
 3FAP  B  134  K  H  0.67    B  138  E  H  0.53    6.204  
 2CI1  A  105  K  H  0.28    A  109  E  H  0.44    6.053  
 2O5H  A   39  K  H  0.31    A   93  E  C  0.16   10.724  
 2O5H  A   62  R  C  0.32    A   18  E  H  0.43   11.786  
 1XSZ  A   21  K  H  0.25    A  327  D  C  0.27    7.285  
 1XSZ  A   28  K  H  0.28    A   68  E  H  0.23   11.218  
 1XSZ  A  259  K  E  0.32    A  220  D  H  0.24    8.295  
 1I5P  A   29  K  C  0.21    A   37  E  H  0.28   10.558  
 1I5P  A   36  K  H  0.54    A   32  D  H  0.50    6.164  
 1I5P  A  412  R  C  0.41    A  383  D  E  0.24   12.093  
 1J0P  A   60  K  C  0.53    A   71  D  C  0.18    8.405  
 1J0P  A   77  K  C  0.60    A   85  E  H  0.57    9.990  
 1WY6  A   40  K  H  0.30    A   71  D  C  0.29    8.337  
 1WY6  A   79  K  H  0.20    A  113  E  H  0.32    9.122  
 2WAW  A    3  R  C  0.51    A   47  D  C  0.33    6.470  
 2WAW  A   63  K  H  0.65    A   59  E  H  0.42    6.465  
 3BY9  A   67  K  H  0.68    A   71  D  H  0.24    5.766  
 3EVT  A   57  R  C  0.35    A   39  D  H  0.18    8.015  
 2ODA  A  189  R  H  0.19    A  194  E  C  0.37    5.511  
 2VNU  D  461  K  C  0.29    D  340  D  C  0.85   11.472  
 2VNU  D  784  K  H  0.32    D  788  D  H  0.29    5.960  
 2VNU  D  882  R  H  0.58    D  878  D  H  0.26    6.237  
 2VNU  D  886  R  H  0.41    D  489  D  C  0.48   10.243  
 3H16  A  284  K  C  0.31    A  292  D  H  0.33   10.239  
 1B77  A    2  K  C  0.41    A   72  E  E  0.37    5.470  
 1B77  A  146  K  E  0.36    A  171  D  E  0.62    4.187  
 1B77  A  154  K  C  0.32    A  223  D  C  0.38   11.335  
 2I5H  A   69  R  E  0.49    A   48  E  C  0.26    8.709  
 2I5H  A   84  K  E  0.46    A   40  E  C  0.26   11.168  
 2I5H  A  140  K  H  0.53    A  133  E  H  0.16    6.926  
 2Q4M  A   44  R  C  0.28    A  185  D  C  0.24    7.926  
 3NVW  B  468  K  H  0.51    B  492  E  H  0.65    9.864  
 1PUC  A    8  R  C  0.30    A   14  E  H  0.17   11.887  
 1PUC  A    8  R  C  0.30    A   54  D  H  0.40    8.750  
 1PUC  A   30  R  C  0.62    A   37  E  E  0.49    6.610  
 1V2B  A  174  K  H  0.38    A   17  D  C  0.48    9.431  
 2WY3  B  115  K  E  0.58    B   96  D  C  0.29    7.858  
 3AS8  A   50  R  H  0.31    A   79  D  C  0.30    9.833  
 3AS8  A  115  K  H  0.48    A   81  E  H  0.27   10.098  
 3AS8  A  186  R  H  0.34    A  212  D  H  0.39    9.974  
 2A1F  A   59  R  C  0.70    A   16  E  H  0.21   10.465  
 2A1F  A  182  K  C  0.29    A  231  E  C  0.64    7.629  
 2A1F  A  219  K  C  0.30    A  232  E  C  0.17   11.294  
 1D8H  A  367  K  C  0.24    A  465  D  H  0.49    7.315  
 1D8H  A  376  R  E  0.26    A  453  E  E  0.30    6.544  
 3NE0  A 1157  R  C  0.30    A 1082  E  H  0.29    9.024  
 1K8K  G   23  K  C  0.33    G   18  E  H  0.54    8.325  
 1K8K  G   81  K  H  0.35    G   39  E  H  0.32   10.600  
 1K8K  G   81  K  H  0.35    G   43  D  H  0.31    9.618  
 1K8K  G  112  K  H  0.28    G   73  D  H  0.45    9.144  
 1SMB  A   77  K  H  0.51    A   81  D  H  0.26    6.055  
 1SMB  A  119  K  E  0.21    A   73  D  C  0.57    8.944  
 2DYT  A   66  K  C  0.24    A   38  D  H  0.37    8.848  
 2DYT  A  241  K  H  0.23    A  245  D  H  0.31    6.146  
 2DYT  A  256  K  H  0.50    A  260  E  H  0.42    6.109  
 1WL8  A   40  K  H  0.26    A   70  E  H  0.43    7.848  
 1WL8  A  140  K  E  0.43    A  110  D  C  0.24    8.754  
 1WL8  A  144  R  E  0.45    A  107  E  E  0.28    5.463  
 2C6U  A  127  K  H  0.30    A  173  E  C  0.26    9.231  
 2C6U  A  139  K  C  0.28    A  174  D  C  0.60    8.446  
 3K1T  A  162  R  E  0.24    A  169  D  E  0.25    7.910  
 3K1T  A  256  K  H  0.23    A  237  D  E  0.32    7.321  
 3K1T  A  296  K  C  0.28    A  276  E  C  0.55    7.242  
 3K1T  A  302  R  C  0.29    A  251  E  H  0.44    7.966  
 1UAS  A   77  K  H  0.43    A   81  D  H  0.43    6.219  
 1UAS  A  137  R  C  0.26    A  110  D  C  0.51   11.360  
 1UAS  A  137  R  C  0.26    A  141  E  H  0.35    6.835  
 1UAS  A  280  K  E  0.24    A  198  D  H  0.29    8.310  
 1UAS  A  306  R  C  0.19    A  198  D  H  0.29   12.021  
 1UAS  A  331  R  E  0.29    A  265  E  H  0.24    9.367  
 2YIL  A   51  K  C  0.37    A   13  D  C  0.69    9.067  
 1S9R  A   59  K  H  0.52    A   27  E  C  0.24    7.405  
 1S9R  A  115  R  H  0.23    A   96  E  H  0.26    7.943  
 1S9R  A  125  R  H  0.35    A   77  D  H  0.35    6.897  
 1S9R  A  176  R  C  0.28    A  234  D  C  0.26    9.769  
 1S9R  A  243  K  H  0.33    A  305  E  C  0.55    4.953  
 1S9R  A  326  K  C  0.59    A  316  E  H  0.42    7.364  
 3AGK  A   25  K  C  0.49    A  134  E  H  0.30   10.271  
 3AGK  A  162  R  E  0.54    A  323  E  C  0.27   11.443  
 3AGK  A  200  K  H  0.42    A  196  D  H  0.25    6.348  
 3AGK  A  216  K  C  0.44    A  135  D  C  0.30    8.010  
 3AGK  A  264  K  H  0.18    A  351  E  C  0.25   12.384  
 3AGK  A  317  K  E  0.35    A  288  E  H  0.29   11.741  
 2BB6  A   50  K  H  0.39    A   25  D  H  0.57    7.596  
 2BB6  A   59  K  H  0.23    A   99  E  C  0.27   12.000  
 2BB6  A  203  R  H  0.32    A  166  E  H  0.19    9.430  
 1FC3  A  169  R  H  0.28    A  146  D  H  0.20    6.748  
 1FC3  A  196  K  H  0.59    A  170  E  H  0.20   10.082  
 3ELQ  A   46  K  C  0.34    A  185  E  C  0.36    9.556  
 3ELQ  A  123  K  E  0.35    A  542  E  C  0.43   10.623  
 3ELQ  A  383  R  C  0.27    A  367  D  C  0.31    6.135  
 3ELQ  A  388  K  E  0.34    A  384  D  C  0.50    9.901  
 3ELQ  A  395  K  C  0.35    A  420  E  C  0.48    4.717  
 3ELQ  A  510  R  C  0.30    A  130  D  C  0.51   12.235  
 1ITV  A  111  K  E  0.40    A  124  D  E  0.25    4.909  
 1ITV  A  118  R  C  0.50    A  148  D  C  0.45    6.153  
 1ITV  A  119  R  E  0.32    A   97  D  C  0.62   11.088  
 1ITV  A  156  R  C  0.37    A   32  E  C  0.57   10.589  
 1ITV  A  169  R  E  0.16    A  180  D  E  0.35    5.961  
 3BRC  A   38  R  C  0.34    A   65  E  E  0.43    7.960  
 3F85  A  141  K  E  0.21    A    3  D  E  0.32    8.998  
 3F85  A  195  K  C  0.36    A  233  E  E  0.57    6.625  
 3F85  A  346  K  C  0.39    A  384  E  E  0.56    6.572  
 3QYE  A  755  R  H  0.62    A  759  D  C  0.47    6.257  
 3QYE  A  803  R  H  0.28    A  762  E  C  0.17    8.215  
 3QYE  A 1010  K  H  0.18    A  950  D  H  0.42    8.460  
 2CC3  A  176  R  E  0.33    A  227  D  C  0.39   10.091  
 2CC3  A  178  K  E  0.30    A  161  E  E  0.47    5.032  
 2CC3  A  201  K  E  0.42    A   94  E  H  0.35   11.053  
 3CRA  A   95  R  C  0.33    A  121  E  H  0.23   10.999  
 1T0T  V  177  K  C  0.57    V  215  E  H  0.28    9.959  
 1X9I  A  106  R  C  0.59    A   30  E  E  0.42    8.897  
 1M0W  A  135  K  E  0.23    A  421  E  C  0.61    6.840  
 1M0W  A  226  R  C  0.26    A  255  D  H  0.41    8.791  
 1M0W  A  248  K  C  0.16    A  217  D  C  0.45    8.287  
 2RD7  A  209  K  H  0.25    A  198  E  E  0.24    9.863  
 2RD7  A  209  K  H  0.25    A  213  D  H  0.36    6.009  
 2RD7  A  302  K  H  0.55    A  306  D  H  0.17    6.116  
 1U8V  A   13  R  C  0.50    A   31  D  H  0.40    9.358  
 1U8V  A  122  K  H  0.58    A  279  D  H  0.38   10.480  
 3CH4  B   17  K  C  0.24    B  159  D  C  0.45    9.266  
 3CH4  B   32  R  H  0.51    B  178  E  H  0.26   11.644  
 3CH4  B   83  K  H  0.27    B   54  E  C  0.51   11.588  
 3CH4  B   93  R  H  0.28    B   87  D  C  0.31   10.280  
 3RKV  A  301  K  H  0.53    A  297  E  H  0.18    6.055  
 3IPF  A   33  K  E  0.45    A   45  E  E  0.26    5.043  
 3EDP  A   16  K  H  0.23    A   57  E  C  0.46   10.063  
 3EDP  A   62  R  E  0.30    A   33  E  H  0.21    9.534  
 3EDP  A  108  K  H  0.64    A  118  E  C  0.38    5.312  
 3JZ0  A  136  R  C  0.49    A  194  D  C  0.27    7.314  
 3JZ0  A  214  K  H  0.29    A  240  D  H  0.38   10.156  
 2HZM  B   63  R  C  0.30    B  212  E  E  0.17    9.180  
 2HZM  B   91  K  H  0.47    B   17  D  H  0.29    9.198  
 2HZM  B  279  K  H  0.18    B  287  E  C  0.26    7.465  
 1WPN  A    3  K  C  0.29    A   35  E  E  0.24    7.744  
 1WPN  A   29  K  H  0.43    A   25  D  H  0.16    6.087  
 1WPN  A   29  K  H  0.43    A  135  E  C  0.37   11.093  
 1WPN  A   59  R  E  0.39    A   35  E  E  0.24    8.623  
 1WPN  A   59  R  E  0.39    A   67  E  C  0.37   12.776  
 1WPN  A  128  K  H  0.55    A  168  E  H  0.38   11.924  
 2HBX  A   47  K  C  0.76    A   18  E  H  0.36    8.050  
 2HBX  A  131  K  H  0.57    A  127  D  H  0.54    6.463  
 2HBX  A  320  K  H  0.26    A  287  D  H  0.46    6.526  
 2PRX  A   31  K  C  0.45    A    8  D  C  0.71    7.849  
 2PRX  A  120  K  E  0.45    A  130  E  E  0.29    6.799  
 3HRQ  A 1584  K  C  0.29    A 1609  D  E  0.22    8.734  
 1CHD  A  232  K  C  0.38    A  249  D  C  0.64    5.255  
 3IKW  A  106  K  H  0.18    A  102  D  H  0.42    6.152  
 3IKW  A  106  K  H  0.18    A  172  D  H  0.55    7.663  
 3IKW  A  191  K  E  0.22    A  178  E  H  0.29    8.529  
 3IKW  A  306  K  H  0.37    A  347  E  C  0.59    7.491  
 2VRS  A  205  R  E  0.44    A  252  D  H  0.16    8.934  
 1E5K  A   33  K  E  0.37    A   41  D  H  0.30   10.467  
 3FH1  A   14  R  C  0.51    A   90  D  C  0.26    6.183  
 3FH1  A  107  R  E  0.37    A   83  E  E  0.31    9.094  
 2X2S  A  115  K  C  0.41    A   62  E  E  0.20    7.502  
 3KD6  A  156  K  C  0.18    A  129  E  H  0.41    8.727  
 3BHY  A   29  K  E  0.35    A   38  E  E  0.45    7.042  
 3BHY  A   46  K  E  0.19    A   84  E  E  0.48    9.621  
 3BHY  A   58  R  H  0.46    A   84  E  E  0.48   11.479  
 3BHY  A  108  K  H  0.40    A  115  E  H  0.22   10.565  
 3BHY  A  121  K  H  0.38    A  125  D  H  0.28    6.063  
 3G7R  A   39  R  H  0.34    A   30  E  H  0.36   12.110  
 3G7R  A   74  R  H  0.35    A   70  D  H  0.18    6.124  
 3G7R  A   92  R  H  0.37    A  188  E  H  0.40    8.127  
 1R8O  B  117  K  E  0.16    B  136  D  E  0.32    8.444  
 1R8O  B  135  R  C  0.57    B  155  D  C  0.50   10.109  
 1SR4  A  206  R  E  0.24    A  199  D  C  0.52   10.398  
 2DDX  A  139  R  H  0.33    A   96  D  H  0.19    7.866  
 2DDX  A  148  K  C  0.22    A  106  D  C  0.55    7.010  
 2DDX  A  202  R  H  0.28    A  260  D  C  0.57    8.100  
 3K7P  A    3  R  E  0.29    A   63  E  C  0.43    6.108  
 3K7P  A  121  R  H  0.32    A   26  E  H  0.40    8.725  
 3TDW  A   48  K  C  0.44    A   29  E  E  0.61    9.432  
 2MHR  A   74  K  H  0.27    A   63  D  H  0.45   10.479  
 1XG0  C  129  R  H  0.35    C   62  E  H  0.35    9.156  
 1XG0  C  135  K  H  0.29    C  170  D  H  0.45    8.419  
 1XG0  C  171  K  H  0.40    C  106  E  H  0.35    8.028  
 3CGX  A   96  K  H  0.52    A  100  D  C  0.35    6.071  
 3CGX  A  122  K  H  0.44    A  126  D  H  0.20    6.016  
 3CGX  A  202  R  H  0.39    A  229  D  C  0.38    8.841  
 3O3X  A   93  R  H  0.30    A   63  E  H  0.35   10.413  
 3O3X  A  110  K  H  0.30    A  128  D  H  0.34    8.974  
 3B08  B  205  K  C  0.22    B  231  D  C  0.38    9.173  
 2D68  A  107  R  H  0.20    A  118  E  C  0.38    9.900  
 1GXM  A  405  K  H  0.37    A  472  D  C  0.43    8.086  
 1GXM  A  411  K  H  0.36    A  355  D  H  0.38    9.419  
 1GXM  A  497  K  H  0.52    A  493  D  H  0.39    6.201  
 1GXM  A  610  R  C  0.54    A  624  E  H  0.43    9.332  
 1GXM  A  645  K  H  0.50    A  334  D  C  0.64    9.651  
 2GUM  A  212  K  E  0.54    A  219  E  E  0.42    6.686  
 2GUM  A  359  K  C  0.27    A  310  E  C  0.18    9.428  
 2GUM  A  360  R  C  0.48    A  411  D  H  0.36    6.737  
 2GUM  A  427  R  H  0.58    A  373  D  C  0.22    9.593  
 2GUM  A  428  R  H  0.44    A  374  E  C  0.41    9.866  
 2FNA  A   11  R  H  0.27    A   52  E  H  0.36    8.843  
 2FNA  A   64  K  H  0.49    A   79  E  H  0.20   10.057  
 2FNA  A  198  R  C  0.34    A  165  D  H  0.37    9.263  
 2FNA  A  210  R  H  0.37    A  232  E  H  0.35    8.120  
 2FNA  A  288  R  H  0.23    A  278  E  H  0.39    9.269  
 2FNA  A  290  R  H  0.17    A  315  E  H  0.40    9.020  
 2FNA  A  308  K  H  0.28    A  312  E  H  0.24    6.157  
 2FNA  A  333  K  H  0.29    A  184  D  H  0.30    8.921  
 1WIW  A   90  R  E  0.34    A   33  E  C  0.45   13.284  
 1WIW  A  231  K  H  0.28    A  243  E  E  0.57    8.524  
 2QKD  A  165  R  H  0.49    A  176  D  H  0.31    9.303  
 2QKD  A  183  K  H  0.42    A  158  E  H  0.29   10.916  
 2QKD  A  350  K  E  0.44    A  360  D  H  0.28   11.189  
 2QKD  A  359  K  H  0.39    A  355  E  H  0.36    6.153  
 2QKD  A  390  K  H  0.26    A  386  E  H  0.49    6.292  
 3FAY  A 1144  K  H  0.48    A 1078  E  H  0.42    9.774  
 3FAY  A 1168  K  H  0.18    A 1180  E  H  0.35    9.337  
 3EIN  A   29  K  E  0.36    A  196  E  H  0.36   12.797  
 3EIN  A  188  K  H  0.17    A  168  E  H  0.31   12.145  
 3MOE  A   71  K  C  0.49    A  365  D  C  0.32    6.354  
 3MOE  A  107  K  C  0.58    A  597  E  H  0.44    7.016  
 3MOE  A  342  K  C  0.69    A  374  D  C  0.61    8.263  
 3MOE  A  483  R  C  0.19    A   89  E  H  0.31    9.912  
 3MOE  A  560  K  C  0.38    A  548  D  C  0.73    8.778  
 3MOE  A  587  K  H  0.49    A  591  E  H  0.18    6.385  
 3MOE  A  594  K  H  0.40    A  590  E  H  0.46    6.179  
 3MOE  A  613  R  H  0.47    A  609  E  H  0.46    6.334  
 3MOE  A  616  K  H  0.53    A  593  D  H  0.38    9.528  
 3LHO  A   81  K  E  0.19    A   67  D  E  0.47    7.296  
 3LHO  A   81  K  E  0.19    A   70  D  E  0.67    4.464  
 3LHO  A  186  K  H  0.34    A  198  E  C  0.31   11.064  
 2B8M  A  104  K  H  0.57    A   24  E  C  0.55    8.612  
 3EXN  A   77  K  E  0.27    A   56  D  C  0.22    9.024  
 1T0H  B  247  K  H  0.45    B  251  D  H  0.41    5.992  
 1T0H  B  265  R  E  0.49    B  321  D  C  0.23    7.787  
 1YT8  A  266  R  E  0.24    A  353  D  C  0.29    6.762  
 1YT8  A  421  K  H  0.58    A  425  E  H  0.61    6.328  
 1TFE  A  163  K  C  0.55    A   95  D  H  0.16    8.177  
 1TFE  A  170  K  H  0.41    A  158  E  H  0.17    6.562  
 3QDP  A  361  K  C  0.46    A  384  D  C  0.18    5.819  
 1LKO  A  133  K  H  0.48    A  137  D  H  0.25    5.930  
 1LKO  A  181  K  H  0.29    A  172  E  C  0.66    4.712  
 1KQP  A   34  K  H  0.40    A   68  E  C  0.57   11.449  
 1KQP  A   66  R  H  0.37    A  100  D  C  0.33   11.717  
 1KQP  A  131  K  H  0.17    A  213  D  C  0.37    8.544  
 1KQP  A  250  K  H  0.53    A  246  E  H  0.52    6.244  
 1W07  A   74  K  H  0.34    A   78  E  H  0.46    6.074  
 1W07  A  191  R  E  0.25    A  198  D  E  0.44    6.485  
 1VL1  A  114  K  H  0.32    A  103  D  C  0.18    7.867  
 1F00  I  667  K  C  0.33    I  676  D  C  0.24   10.635  
 1F00  I  735  R  E  0.29    I  742  D  C  0.34    4.707  
 1F00  I  769  K  E  0.49    I  762  E  E  0.21    4.321  
 3QYQ  A   42  K  C  0.40    A  273  E  H  0.16   11.320  
 3QYQ  A  127  R  H  0.44    A  166  E  H  0.50    6.648  
 3D0J  A   57  K  C  0.35    A  136  E  C  0.66    9.124  
 3D0J  A  121  K  H  0.81    A  125  E  H  0.55    6.438  
 1TU9  A   48  K  H  0.21    A   22  D  H  0.52    7.613  
 1TU9  A   71  R  H  0.51    A   67  D  C  0.29    6.047  
 3AJR  B   22  K  H  0.49    B  222  E  H  0.39   11.274  
 3AJR  B   56  R  H  0.65    B   52  D  H  0.44    6.235  
 3AJR  B  215  K  H  0.29    B  291  E  C  0.47    9.650  
 3AJR  B  249  K  H  0.25    B  295  D  H  0.39    8.017  
 3AJR  B  253  R  H  0.28    B  299  D  H  0.43    8.283  
 2WKD  A   24  K  E  0.21    A   51  D  C  0.75    7.146  
 3DHX  A   44  R  H  0.57    A   40  E  H  0.20    5.811  
 2NWF  A   99  R  C  0.31    A  169  E  C  0.36    7.954  
 2QFA  B   63  K  H  0.58    B   67  E  C  0.54    6.051  
 3P2C  A   93  R  E  0.29    A  160  D  C  0.38   12.138  
 3P2C  A  201  K  H  0.46    A  296  E  H  0.20   10.830  
 3P2C  A  230  K  C  0.48    A  317  E  H  0.33   12.788  
 3P2C  A  292  R  H  0.34    A  319  E  H  0.20   11.053  
 3P2C  A  300  K  H  0.48    A  296  E  H  0.20    5.920  
 3P2C  A  309  K  H  0.56    A  313  D  H  0.47    5.864  
 3P2C  A  332  K  C  0.63    A  385  D  C  0.16    9.311  
 3P2C  A  449  K  C  0.20    A  406  D  C  0.28    5.721  
 3P2C  A  479  K  C  0.25    A  423  D  H  0.41    8.663  
 3ZZS  A   66  R  C  0.51    A    8  D  C  0.20    7.734  
 3LKE  A   84  R  H  0.37    A  236  E  H  0.44    8.861  
 3LKE  A  130  R  C  0.35    A  188  E  C  0.52    5.086  
 3LKE  A  243  K  C  0.62    A   80  D  C  0.25    8.332  
 1PXU  A   62  K  E  0.26    A   23  E  E  0.29    9.036  
 1PXU  A  111  R  C  0.42    A   75  D  C  0.26   10.187  
 2DY0  A   23  K  C  0.42    A  103  E  C  0.66   13.329  
 2DY0  A   93  R  C  0.18    A  114  D  H  0.34    8.748  
 2DY0  A  166  R  H  0.28    A  136  E  H  0.20    7.903  
 3PIJ  A  186  K  E  0.31    A  121  D  C  0.61    9.247  
 3PIJ  A  202  K  C  0.53    A  176  D  E  0.28    6.178  
 3PIJ  A  250  K  E  0.21    A  289  E  C  0.56    9.912  
 3PIJ  A  312  R  E  0.23    A  358  E  H  0.27   12.441  
 3PIJ  A  457  K  E  0.38    A  505  D  E  0.29    8.911  
 2Y9F  A   64  K  E  0.28    A   88  D  C  0.48    7.244  
 3NY3  A  165  K  C  0.62    A  126  E  H  0.34    8.615  
 3ETZ  A   67  R  C  0.40    A   63  E  H  0.24    6.405  
 3MKO  A  326  K  H  0.32    A  414  D  H  0.41   10.484  
 3MKO  A  331  K  H  0.51    A  335  D  H  0.42    6.139  
 3MKO  A  333  K  H  0.17    A  407  D  C  0.38    9.382  
 3MKO  A  344  K  H  0.16    A  402  E  C  0.53    7.287  
 2E1V  A   66  K  H  0.29    A   11  E  E  0.37   11.577  
 2E1V  A  401  K  C  0.56    A  394  D  H  0.20    5.467  
 1X6O  A  119  R  E  0.19    A  155  E  E  0.37   12.714  
 1X6O  A  135  K  H  0.46    A  139  D  H  0.59    6.081  
 3ILS  A 1846  K  C  0.70    A 1916  E  H  0.37   11.464  
 3ILS  A 1850  R  C  0.31    A 1903  D  C  0.19   12.072  
 3ILS  A 1923  R  H  0.26    A 1955  E  C  0.18   10.683  
 3ILS  A 2060  K  C  0.45    A 2040  D  E  0.33    5.965  
 3ILS  A 2106  R  H  0.47    A 2079  D  E  0.27    8.276  
 2PGE  A   82  R  H  0.34    A   40  D  C  0.61    8.954  
 2GU3  A   34  K  C  1.04    A   39  E  H  0.62    7.866  
 2GU3  A  107  K  H  0.48    A  111  D  H  0.61    5.841  
 2GU3  A  157  K  E  0.39    A  126  E  E  0.32   11.493  
 3M5Q  A  275  K  H  0.30    A  165  E  H  0.20    9.280  
 3M5Q  A  283  R  H  0.43    A  124  E  C  0.16   11.343  
 3HSR  A   56  K  H  0.77    A   60  E  H  0.67    6.359  
 3HSR  A   61  R  H  0.27    A   51  E  C  0.23   13.371  
 3HSR  A   79  K  C  0.31    A   35  D  C  0.66    8.276  
 3HSR  A   84  R  E  0.27    A   77  E  H  0.38    7.219  
 3F1P  B  394  K  C  0.42    B  398  E  H  0.44    6.945  
 3F1P  B  432  K  C  0.51    B  390  E  H  0.31    9.392  
 3OQG  A   70  K  E  0.21    A   21  D  E  0.32    4.513  
 3FWK  A  237  K  C  0.42    A  283  D  C  0.57    5.647  
 2XFG  B  535  K  E  0.37    B  545  E  E  0.20    7.955  
 2XFG  B  595  K  E  0.43    B  462  D  C  0.36    9.570  
 1C96  A   30  K  H  0.60    A   26  D  H  0.27    6.120  
 1C96  A   65  R  C  0.40    A   48  D  C  0.41    6.050  
 1C96  A  114  R  H  0.51    A  110  E  H  0.53    5.759  
 1C96  A  206  K  E  0.32    A  312  E  E  0.57    4.784  
 1C96  A  231  K  C  0.30    A  636  E  C  0.48    8.698  
 1C96  A  277  K  H  0.28    A  293  D  H  0.34    8.474  
 1C96  A  282  K  H  0.19    A  509  E  C  0.59    6.756  
 1C96  A  410  R  H  0.32    A  401  E  H  0.31   10.362  
 1C96  A  438  K  C  0.44    A  458  E  C  0.38    4.502  
 1C96  A  657  R  E  0.19    A  545  D  C  0.42   11.067  
 1C96  A  716  K  E  0.21    A  554  D  E  0.48    8.004  
 2II2  A   10  K  H  0.29    A   14  E  H  0.51    6.132  
 2II2  A   27  R  C  0.45    A    8  E  H  0.30   12.574  
 2II2  A  107  K  H  0.44    A  103  D  H  0.48    6.111  
 2II2  A  113  K  H  0.42    A  119  D  C  0.48    5.032  
 2II2  A  160  K  H  0.24    A  165  D  C  0.47    6.566  
 2II2  A  199  K  C  0.42    A  203  E  H  0.40    6.440  
 3NKU  A   43  K  H  0.33    A   75  E  H  0.21   10.799  
 3NKU  A  204  K  H  0.28    A  164  D  H  0.59    8.390  
 2EFK  A   97  R  H  0.28    A  240  E  H  0.48   13.182  
 2EFK  A  110  K  H  0.28    A   26  D  H  0.31   10.629  
 2EFK  A  173  K  H  0.36    A  159  D  H  0.48    8.696  
 2EFK  A  215  K  H  0.36    A  119  E  H  0.30   10.488  
 2EFK  A  222  R  H  0.35    A  112  E  H  0.21   11.440  
 1A1X  A   44  R  E  0.31    A   35  E  E  0.32    7.111  
 3CVO  A   10  R  C  0.49    A   47  E  C  0.47   12.294  
 1UG6  A   88  R  C  0.31    A  143  E  H  0.46    7.893  
 1UG6  A   90  R  C  0.52    A   86  E  C  0.42    6.961  
 1UG6  A  105  R  H  0.35    A   60  E  H  0.31    7.540  
 1UG6  A  207  R  H  0.33    A  277  D  C  0.27   10.792  
 1UG6  A  324  K  H  0.24    A  375  E  H  0.48    8.521  
 1UG6  A  371  R  H  0.23    A  317  E  H  0.30    9.987  
 1UG6  A  371  R  H  0.23    A  367  E  H  0.43    6.087  
 1UG6  A  417  R  H  0.37    A  354  E  C  0.53    5.100  
 1UG6  A  428  R  C  0.33    A  363  E  H  0.30   11.864  
 1UG6  A  428  R  C  0.33    A  424  E  H  0.43    5.857  
 3ZUZ  A  169  K  C  0.44    A  177  D  C  0.33    5.268  
 3ZUZ  A  211  K  H  0.17    A  194  D  C  0.68   10.589  
 3FPC  A   17  K  C  0.27    A  117  D  C  0.32    9.846  
 3FPC  A  201  K  H  0.69    A  205  D  H  0.32    6.223  
 3VUB  A    4  K  E  0.24    A   79  E  E  0.46    6.920  
 1VH4  A  143  K  C  0.57    A  107  E  E  0.53    7.739  
 1VH4  A  147  R  C  0.70    A  182  E  E  0.28    4.900  
 1VH4  A  150  K  C  0.39    A   82  D  C  0.60    6.771  
 8ABP  A   37  K  E  0.40    A   25  D  H  0.28    9.262  
 8ABP  A   77  K  H  0.29    A   51  D  H  0.31    8.106  
 2XVM  A  125  K  E  0.36    A   97  D  E  0.24    5.650  
 2XVM  A  188  R  E  0.26    A  140  D  C  0.57    8.810  
 3NUF  A   65  K  H  0.53    A   23  D  C  0.32   10.200  
 3F75  P  142  K  H  0.22    P  110  E  H  0.41    9.584  
 1Z0P  A    9  K  H  0.45    A   13  D  H  0.34    6.320  
 1Z0P  A   69  K  C  0.30    A   76  D  C  0.64   10.766  
 1XFF  A  114  R  C  0.35    A  110  E  H  0.33    6.238  
 1BYI  A  103  R  H  0.40    A  137  E  H  0.17   10.728  
 1BYI  A  148  K  C  0.28    A   10  D  C  0.25   10.261  
 3E5T  A   42  R  E  0.28    A   29  E  E  0.42    5.531  
 3E5T  A  181  K  C  0.47    A  107  D  E  0.31   10.193  
 1ZXX  A  162  R  C  0.19    A  241  D  C  0.41    5.341  
 2V9L  A   15  K  H  0.45    A  222  D  H  0.58    9.252  
 2V9L  A   23  K  C  0.51    A  229  D  H  0.29    9.205  
 2V9L  A  137  R  C  0.24    A   38  D  C  0.43   10.083  
 3G2B  A   48  R  H  0.30    A   65  E  H  0.49   12.766  
 3OVK  A   50  K  C  0.60    A   90  D  H  0.24    9.154  
 2C6Q  A   78  K  C  0.36    A  109  D  H  0.20    7.925  
 2C6Q  A  276  K  H  0.43    A  272  E  H  0.29    5.960  
 3SOK  A   98  K  E  0.17    A  137  E  C  0.41   10.418  
 3SOK  A  143  K  H  0.55    A   26  D  H  0.20    7.809  
 1MW9  X   28  K  E  0.32    X   95  E  H  0.30    9.379  
 1MW9  X  124  R  H  0.16    X  131  D  H  0.53    7.866  
 1MW9  X  209  R  H  0.39    X  528  D  H  0.22   11.866  
 1MW9  X  303  K  H  0.30    X  386  D  H  0.29    9.324  
 1MW9  X  310  R  H  0.40    X  384  E  C  0.50   10.220  
 1MW9  X  427  R  E  0.31    X  447  D  C  0.42    6.281  
 1MW9  X  436  K  H  0.40    X  432  D  C  0.20    5.709  
 3FZX  A   90  R  E  0.36    A   67  E  E  0.16    4.592  
 2ZK9  X   99  K  E  0.40    X   61  E  E  0.24    9.611  
 2PFI  A  560  K  C  0.19    A  583  E  C  0.33    5.674  
 2IJ2  A   24  K  C  0.34    A  432  D  C  0.38   10.014  
 2IJ2  A   56  R  H  0.43    A   38  E  C  0.29    8.731  
 2IJ2  A   79  R  H  0.28    A   93  E  C  0.18   13.387  
 2IJ2  A  161  R  C  0.37    A  121  D  H  0.27   10.816  
 2IJ2  A  210  K  H  0.60    A  214  D  H  0.46    5.782  
 2IJ2  A  224  K  H  0.52    A  251  D  H  0.38   10.025  
 2IJ2  A  282  K  H  0.32    A  425  D  C  0.16    7.969  
 2IJ2  A  349  K  C  0.59    A  337  E  C  0.57    4.143  
 2IJ2  A  451  K  C  0.32    A  422  D  E  0.55    6.976  
 3K3C  A  133  R  H  0.25    A  128  D  E  0.41   10.509  
 3K3C  A  137  R  H  0.32    A   89  E  E  0.27   12.205  
 2ETS  A   36  K  H  0.42    A   40  E  H  0.49    6.030  
 2ETS  A   88  R  H  0.44    A   20  E  H  0.27    9.291  
 1RX0  A   48  K  H  0.58    A   44  E  H  0.41    5.921  
 1RX0  A   58  K  H  0.38    A   37  E  H  0.19    8.793  
 1RX0  A  212  K  C  0.38    A   49  E  C  0.18    9.133  
 2FEA  A    4  R  C  0.30    A  182  D  C  0.30   10.994  
 3G85  A  171  K  H  0.22    A  327  D  C  0.54   10.764  
 1ZY7  A  349  R  C  0.27    A  588  E  C  0.32   12.751  
 1ZY7  A  578  K  C  0.18    A  313  E  C  0.54    5.462  
 2HI0  B  122  R  H  0.37    B  152  D  C  0.35    9.300  
 2HI0  B  231  K  H  0.42    B  227  D  C  0.47    6.950  
 3YGS  P   91  R  H  0.38    P   79  E  H  0.31   10.817  
 3CHJ  A   80  K  C  0.21    A   88  E  H  0.29   10.022  
 3CHJ  A  102  K  H  0.38    A  261  D  C  0.25   11.171  
 3CHJ  A  136  R  H  0.53    A  141  D  C  0.29    6.627  
 3CHJ  A  174  K  H  0.36    A  184  D  H  0.45   10.146  
 3CHJ  A  198  R  H  0.28    A  112  E  C  0.32    9.273  
 2J4D  A  107  K  H  0.35    A   16  D  H  0.32   11.168  
 2J4D  A  208  R  C  0.34    A  182  D  H  0.22    9.370  
 2J4D  A  247  R  E  0.22    A  100  E  H  0.27   12.287  
 2J4D  A  265  K  C  0.50    A   14  E  H  0.33   11.213  
 2J4D  A  338  K  H  0.28    A  192  D  C  0.33    9.620  
 2J4D  A  350  R  C  0.22    A  445  D  C  0.38   11.876  
 2J4D  A  476  K  C  0.27    A  460  E  C  0.44    5.352  
 1YLX  A   84  K  E  0.54    A   96  E  H  0.20    9.374  
 1SRA  A  180  K  H  0.35    A  184  E  H  0.58    6.080  
 1IX9  A   59  K  C  0.29    A   55  E  H  0.38    6.772  
 1IX9  A   89  K  C  0.39    A  195  D  H  0.42    8.443  
 1IX9  A   99  K  H  0.39    A  103  E  H  0.40    6.215  
 2ORW  A  102  R  C  0.69    A   98  D  H  0.26    6.355  
 2ORW  A  116  K  C  0.34    A  158  E  C  0.71    8.586  
 2PD2  A    2  K  E  0.42    A   31  E  E  0.46    4.641  
 2PD2  A   60  K  C  0.27    A   56  D  H  0.36    6.343  
 3ABQ  B  108  K  C  0.44    B  172  D  H  0.18    8.352  
 3ABQ  B  142  R  C  0.47    B  126  E  C  0.28    5.927  
 3ABQ  B  208  K  C  0.18    B  253  E  H  0.25    8.046  
 3HLF  A  103  R  C  0.59    A   99  E  C  0.27    8.786  
 3HLF  A  131  K  C  0.49    A  102  D  C  0.28    8.098  
 3HLF  A  135  R  H  0.29    A   98  D  C  0.54    6.023  
 3HLF  A  201  R  H  0.41    A  107  D  H  0.38   12.149  
 3HLF  A  260  R  C  0.54    A  255  D  C  0.51    8.389  
 1VYI  A  239  K  H  0.38    A  235  D  H  0.48    6.084  
 1VYI  A  242  K  C  0.18    A  194  D  H  0.35    9.550  
 1VYI  A  285  K  H  0.60    A  289  D  H  0.45    6.042  
 2PKF  A   16  R  E  0.52    A   40  D  C  0.49    5.917  
 3PET  A  119  K  C  0.33    A   48  D  E  0.21    7.680  
 2I5E  A  193  K  C  0.28    A   24  E  H  0.22   10.214  
 2W42  A   65  K  H  0.25    A   85  E  E  0.36    9.258  
 2W42  A   97  K  H  0.21    A  101  D  H  0.31    6.051  
 2W42  A  167  K  E  0.28    A   40  E  E  0.34    4.737  
 2W42  A  227  K  H  0.17    A  270  E  H  0.30    8.522  
 2W42  A  227  K  H  0.17    A  274  E  H  0.28    9.956  
 2W42  A  261  K  H  0.38    A  349  E  E  0.26   11.735  
 2W42  A  286  K  E  0.33    A  359  E  C  0.22   10.685  
 2W42  A  315  K  E  0.34    A  369  D  H  0.25    8.356  
 2W42  A  395  K  H  0.39    A  294  E  E  0.43   12.116  
 3M9J  A    8  K  H  0.42    A   68  E  H  0.63    8.921  
 3M9J  A   48  K  H  0.67    A   98  E  H  0.17   10.729  
 2ZF9  A  114  K  C  0.18    A   54  D  C  0.38    5.931  
 2R47  A   26  R  E  0.18    A  113  E  E  0.39    9.932  
 2R47  A  106  K  H  0.54    A  110  D  H  0.41    6.049  
 3RXY  A  123  R  H  0.49    A  116  D  C  0.28   10.046  
 3RXY  A  146  K  H  0.56    A  150  E  H  0.62    5.888  
 1QWR  A   23  R  H  0.35    A   33  E  C  0.54    9.197  
 1QWR  A  177  K  C  0.37    A   91  E  C  0.37    4.167  
 1QWR  A  177  K  C  0.37    A   92  D  C  0.24    4.525  
 1QWR  A  213  K  H  0.30    A  108  E  C  0.29   10.480  
 1QWR  A  235  K  C  0.59    A  260  E  E  0.55    7.471  
 3BZ6  A   83  R  E  0.53    A   94  E  E  0.17    5.371  
 3BZ6  A  159  R  C  0.47    A  166  D  C  0.34    6.023  
 3MWD  A  103  K  C  0.41    A  245  E  C  0.45   10.775  
 3MWD  A  166  K  H  0.32    A  179  E  H  0.54    8.008  
 3MWD  A  232  K  H  0.33    A  194  D  H  0.48    9.497  
 3MWD  A  259  K  C  0.71    A  255  D  H  0.49    6.555  
 3MWD  A  265  K  E  0.40    A  257  D  H  0.24    6.994  
 3MWD  A  355  K  H  0.36    A  386  E  H  0.33    9.381  
 3AWM  A  128  K  H  0.60    A  136  E  H  0.19   11.066  
 3AWM  A  333  R  C  0.32    A  328  D  C  0.28    9.150  
 3JSY  A  105  K  H  0.23    A  214  E  C  0.49    7.924  
 3N27  A   66  K  H  0.18    A   30  E  H  0.38   10.967  
 3EA1  A   38  K  C  0.34    A   93  E  H  0.29   12.634  
 3EA1  A   99  K  H  0.30    A  139  D  C  0.27   10.644  
 3EA1  A  116  K  E  0.40    A  120  D  C  0.25    8.721  
 3EA1  A  199  K  C  0.19    A  206  E  H  0.35    8.660  
 3EA1  A  209  K  H  0.54    A  213  D  H  0.44    5.974  
 3EA1  A  212  K  H  0.28    A  255  E  H  0.36    9.797  
 3EA1  A  290  R  H  0.29    A    8  E  H  0.36    7.674  
 3CAN  A   90  R  H  0.31    A   52  D  H  0.24    8.770  
 3CAN  A  116  K  H  0.34    A  112  E  H  0.59    5.918  
 2HCM  A  112  R  H  0.23    A   75  E  H  0.32    8.125  
 2OVS  A   77  K  C  0.50    A   46  E  C  0.56    7.001  
 1QEX  A  100  R  C  0.52    A  128  D  C  0.47    6.956  
 1QEX  A  257  K  E  0.34    A  188  D  E  0.42    9.125  
 2FFS  A   34  R  H  0.30    A   51  D  E  0.46    9.513  
 2FFS  A  109  R  E  0.40    A   99  E  E  0.28    7.224  
 3ERM  A   42  K  H  0.65    A   38  D  H  0.35    6.259  
 1IM8  A   33  R  H  0.18    A   29  D  H  0.34    6.268  
 1IM8  A   83  K  E  0.28    A  111  E  E  0.45    7.973  
 1IM8  A  214  K  H  0.25    A  226  E  E  0.54    7.050  
 2PIH  A   92  R  H  0.39    A   83  E  H  0.31    8.470  
 3JQ0  A  189  K  H  0.61    A  185  E  H  0.61    6.201  
 3JQ0  A  242  K  H  0.18    A  411  E  C  0.37   10.508  
 3JQ0  A  293  R  H  0.31    A  286  E  C  0.24    9.073  
 1GSA  A   60  K  C  0.29    A   65  E  C  0.54    7.654  
 1GSA  A   87  K  C  0.20    A    9  D  C  0.25    5.695  
 1GSA  A  115  K  C  0.28    A  106  E  H  0.20    8.548  
 1GSA  A  144  K  H  0.37    A  185  E  H  0.30    7.384  
 1GSA  A  148  K  H  0.43    A  152  E  H  0.58    6.219  
 1GSA  A  172  R  E  0.27    A  156  D  C  0.22    7.097  
 1GSA  A  256  R  H  0.44    A  217  E  E  0.45    7.564  
 1HE1  A  119  K  H  0.27    A  142  D  C  0.37    7.385  
 1HE1  A  204  R  H  0.40    A  208  D  H  0.35    6.091  
 1HE1  A  221  R  H  0.22    A  118  D  H  0.41    9.846  
 3VGL  A  274  R  H  0.27    A  267  E  H  0.49    9.298  
 3VGL  A  275  K  H  0.56    A  271  D  H  0.35    6.167  
 3LXY  A  144  R  H  0.41    A  107  D  H  0.42    8.210  
 3LXY  A  275  K  H  0.47    A  297  D  C  0.30    9.717  
 2DJI  A  106  R  C  0.27    A  110  E  H  0.18    6.222  
 2DJI  A  331  K  H  0.34    A  198  D  H  0.45    7.855  
 2DJI  A  361  K  C  0.29    A  570  E  C  0.28   12.038  
 2DJI  A  405  K  C  0.51    A  381  E  C  0.65    6.702  
 2DJI  A  538  K  E  0.17    A  493  D  C  0.55    9.174  
 2DJI  A  568  R  H  0.47    A  480  E  H  0.43   13.066  
 2DJI  A  589  K  C  0.33    A  295  D  C  0.55   10.882  
 3LED  A   72  K  C  0.21    A   22  E  H  0.38   10.477  
 3LED  A   88  R  C  0.35    A   98  E  H  0.38   11.721  
 3LED  A  226  K  E  0.36    A  282  E  H  0.39   10.172  
 3JXO  A  165  K  H  0.56    A  190  D  C  0.61    6.405  
 2I5U  A   17  K  H  0.64    A   21  D  H  0.19    6.141  
 2I5U  A   71  R  H  0.65    A   67  D  H  0.47    6.270  
 1BG1  A  140  K  H  0.40    A  238  E  C  0.40   10.089  
 1BG1  A  153  K  H  0.47    A  157  D  H  0.42    6.265  
 1BG1  A  161  K  H  0.26    A  220  E  H  0.36   10.264  
 1BG1  A  177  K  H  0.54    A  173  D  H  0.28    6.076  
 1BG1  A  283  K  H  0.27    A  166  E  H  0.24    9.323  
 1BG1  A  302  R  H  0.18    A  285  E  H  0.32    7.067  
 1BG1  A  308  R  H  0.21    A  229  E  H  0.31    8.818  
 1BG1  A  370  K  C  0.29    A  455  E  E  0.44   11.825  
 1BG1  A  551  K  C  0.32    A  427  D  H  0.45   11.944  
 1BG1  A  574  K  H  0.51    A  570  D  H  0.20    6.157  
 1BG1  A  685  K  H  0.54    A  582  E  C  0.43   12.692  
 1MQV  A   77  K  H  0.38    A  119  D  H  0.35   10.458  
 1MQV  A  114  K  H  0.61    A  118  D  H  0.38    5.882  
 1HC7  A  252  K  E  0.33    A  248  D  C  0.54   10.248  
 1HC7  A  384  K  H  0.29    A  370  E  C  0.38   12.639  
 1HC7  A  406  K  E  0.47    A  452  E  C  0.56   11.587  
 1HC7  A  460  R  C  0.39    A  439  E  H  0.38   10.515  
 2WSW  A  131  K  H  0.25    A  375  D  H  0.38    9.429  
 3THD  A  142  K  C  0.28    A  153  D  H  0.53    8.028  
 3THD  A  206  R  H  0.22    A  159  D  H  0.28    7.361  
 2NLV  A   90  R  H  0.34    A   81  E  H  0.30    8.305  
 3BT7  A  282  R  C  0.44    A  269  E  H  0.22   11.320  
 1O7J  A   76  R  H  0.29    A   55  E  E  0.23   10.711  
 1O7J  A  265  K  H  0.40    A  231  E  C  0.31    9.770  
 1O7J  A  265  K  H  0.40    A  235  D  H  0.25    7.681  
 3PRO  C   62  K  E  0.21    C   80  E  E  0.45    7.572  
 3PRO  C  124  R  H  0.48    C   54  E  E  0.19    8.997  
 3QHQ  A  176  K  H  0.37    A  203  D  C  0.44    8.522  
 2OPW  A  122  K  H  0.31    A   28  E  H  0.22   11.883  
 1MKF  A   57  K  H  0.66    A   53  D  H  0.30    6.843  
 1MKF  A  314  K  C  0.32    A  103  D  C  0.57    8.753  
 2WF7  A   74  K  H  0.53    A   78  D  H  0.42    6.014  
 2WF7  A   75  R  H  0.33    A   71  E  H  0.41    5.980  
 2WF7  A  104  R  H  0.42    A  133  D  C  0.34    9.471  
 2WF7  A  179  K  H  0.34    A  197  D  C  0.56   11.070  
 3JUM  A  136  K  E  0.27    A   48  D  E  0.50    7.072  
 3JUM  A  136  K  E  0.27    A  131  E  E  0.38    5.752  
 1U7L  A  120  K  C  0.45    A  137  E  H  0.25   11.247  
 1U7L  A  165  K  H  0.39    A  273  E  H  0.28   10.666  
 1U7L  A  173  R  C  0.18    A  177  D  C  0.36   10.158  
 1U7L  A  203  K  H  0.33    A  207  E  H  0.42    6.298  
 1U7L  A  253  K  C  0.32    A  205  D  H  0.32    8.827  
 1U7L  A  339  K  H  0.49    A  343  E  H  0.20    6.145  
 1Z6B  A  206  K  E  0.34    A  223  E  E  0.23    6.299  
 2XRW  A   68  K  H  0.29    A  344  E  C  0.71    9.299  
 2XRW  A   96  K  C  0.19    A  100  E  C  0.44    6.789  
 2XRW  A  140  K  H  0.20    A  313  D  H  0.51    7.615  
 2XRW  A  257  R  H  0.31    A  261  E  H  0.44    6.026  
 2XRW  A  300  K  H  0.40    A  296  D  H  0.35    6.556  
 2POF  A  122  R  H  0.41    A  155  D  H  0.25    9.950  
 2POF  A  181  R  E  0.33    A  219  D  C  0.39   10.572  
 2E9X  D  178  R  C  0.47    D  199  E  C  0.51    4.974  
 3ZRI  A   68  K  H  0.25    A   47  D  C  0.65    9.568  
 3ZRI  A  145  K  H  0.44    A  105  E  C  0.60    7.716  
 3SXW  A    5  K  C  0.58    A   67  D  C  0.28   11.032  
 3SXW  A   79  K  E  0.35    A  176  E  E  0.28    8.823  
 3SXW  A   82  K  C  0.53    A  177  E  E  0.33    6.716  
 2RDE  A  148  K  E  0.19    A  157  D  E  0.55    4.667  
 1NC5  A   67  K  H  0.25    A   71  D  H  0.32    6.034  
 1NC5  A  177  K  H  0.60    A  127  E  C  0.36   11.376  
 1N40  A  179  K  H  0.63    A  183  D  H  0.43    5.990  
 1N40  A  210  R  H  0.16    A  220  D  H  0.54    7.914  
 1N40  A  365  K  H  0.34    A  122  D  H  0.39    7.884  
 2B61  A  227  K  H  0.64    A  334  D  C  0.32    9.281  
 2B61  A  308  K  C  0.33    A  175  E  H  0.49   10.138  
 2B61  A  316  K  H  0.21    A  320  E  H  0.47    6.154  
 2B61  A  349  K  H  0.57    A  353  D  H  0.16    5.825  
 1T3Y  A   30  K  E  0.25    A   40  E  E  0.28    8.874  
 1T3Y  A   98  K  H  0.16    A  111  E  E  0.26    9.899  
 1T3Y  A  102  K  C  0.23    A  111  E  E  0.26   10.163  
 3P42  A   73  K  H  0.59    A   77  D  H  0.27    6.198  
 3P42  A  119  K  C  0.27    A  194  E  C  0.21    7.487  
 3P42  A  119  K  C  0.27    A  196  E  C  0.49    9.791  
 3PZS  A  100  K  H  0.30    A  140  D  C  0.16   11.520  
 3PZS  A  185  R  H  0.43    A  150  E  H  0.19   12.235  
 3FQG  A   33  R  C  0.26    A   70  D  C  0.16   10.421  
 3FQG  A   41  K  C  0.27    A  179  E  C  0.32    7.124  
 3FQG  A   66  K  C  0.39    A   70  D  C  0.16    9.035  
 3FQG  A   99  K  H  0.20    A  128  E  C  0.29   11.504  
 3FQG  A  245  K  C  0.47    A  285  E  E  0.29    9.091  
 3FQG  A  345  K  E  0.37    A    4  E  E  0.52    6.513  
 1BL0  A   85  R  H  0.18    A   25  E  C  0.31    6.461  
 3ABD  A   72  K  H  0.24    A   17  D  H  0.42    7.401  
 1D2N  A  563  K  H  0.24    A  567  E  H  0.43    6.082  
 1D2N  A  595  K  H  0.56    A  599  D  H  0.30    6.219  
 2CBZ  A  655  R  C  0.64    A  696  D  E  0.39    8.408  
 3NZJ  1  187  K  E  0.31    1  152  E  H  0.21   11.546  
 3NZJ  1  188  K  E  0.54    1   32  E  C  0.20    8.780  
 2AKO  B   37  K  H  0.41    B  242  D  C  0.72   11.442  
 2AKO  B  111  K  H  0.23    B  115  D  H  0.27    5.783  
 2AKO  B  170  K  C  0.31    B  177  D  C  0.64    8.848  
 2AKO  B  215  K  H  0.26    B  219  E  H  0.56    6.123  
 3VAT  A   89  R  E  0.29    A   73  E  C  0.19    8.348  
 3VAT  A  124  K  E  0.22    A  205  E  C  0.40   11.167  
 3VAT  A  222  K  C  0.53    A  218  E  H  0.19    6.043  
 3C4B  A 1702  K  H  0.38    A 1706  E  H  0.55    6.167  
 3C4B  A 1709  R  C  0.16    A 1827  E  H  0.32   10.740  
 3C4B  A 1758  K  H  0.56    A 1762  E  H  0.43    6.254  
 3C4B  A 1835  R  C  0.29    A 1843  E  H  0.54   10.881  
 3C4B  A 1863  R  E  0.28    A 1855  E  E  0.40    5.170  
 3C4B  A 1873  K  E  0.62    A 1867  E  E  0.43    4.259  
 3C4B  A 1897  K  H  0.47    A 1840  E  H  0.27   11.546  
 3G9M  A  486  K  C  0.53    A  445  D  C  0.22    5.503  
 1VPS  A  182  R  C  0.18    A   85  D  C  0.41    9.178  
 1VPS  A  184  K  C  0.42    A   87  E  E  0.40    7.466  
 1VPS  A  194  K  H  0.34    A  200  D  C  0.69    5.413  
 1VPS  A  274  K  C  0.54    A  170  E  C  0.24    7.625  
 3FCX  A   29  K  E  0.50    A   22  D  E  0.52    4.622  
 3FCX  A  224  K  C  0.41    A  256  E  C  0.55    5.132  
 3I38  A  255  K  C  0.22    A  234  E  C  0.51    9.194  
 2WE8  A  189  R  E  0.47    A  168  D  H  0.25   10.546  
 2WP7  A   10  K  E  0.31    A   73  D  E  0.55    4.750  
 2WP7  A   18  K  C  0.60    A   69  D  C  0.47    8.609  
 2F07  A   23  K  H  0.46    A   32  D  H  0.25   10.644  
 2H8G  A  123  K  H  0.30    A  195  D  C  0.59    8.295  
 2JC9  A  177  R  C  0.45    A   85  E  H  0.35   12.148  
 2JC9  A  228  K  C  0.17    A  265  D  C  0.51    8.453  
 2JC9  A  240  K  H  0.36    A  284  D  C  0.33    8.484  
 2JC9  A  422  R  H  0.49    A  391  E  H  0.32   10.034  
 2JC9  A  425  K  H  0.46    A  429  D  H  0.34    6.234  
 3HBM  A    2  K  C  0.21    A   30  D  C  0.34    4.865  
 3HBM  A   19  K  H  0.36    A   45  E  H  0.42    9.941  
 3HBM  A   89  K  H  0.23    A  109  D  C  0.28    9.742  
 3HBM  A  228  K  E  0.16    A  269  E  E  0.52   11.014  
 3R1K  A   37  R  H  0.25    A   10  E  H  0.60   11.896  
 3R1K  A  167  R  C  0.47    A  213  E  C  0.30    9.354  
 3R1K  A  264  R  E  0.21    A  232  D  C  0.27    9.589  
 3R1K  A  332  K  E  0.44    A  316  E  C  0.57    7.347  
 3IVV  A  134  K  E  0.17    A   77  D  C  0.27    8.550  
 3IVV  A  134  K  E  0.17    A   79  E  H  0.60    8.692  
 2O3A  A   66  K  H  0.39    A  111  E  C  0.33    9.130  
 2O3A  A   67  K  H  0.56    A   71  E  H  0.62    6.355  
 2O3A  A   98  K  E  0.24    A   73  D  C  0.69    7.351  
 2QXF  A   75  R  H  0.30    A  473  E  H  0.52   12.765  
 2QXF  A   77  K  H  0.58    A   73  E  H  0.26    5.888  
 2QXF  A   87  R  H  0.47    A   79  E  E  0.35   10.043  
 2QXF  A   96  K  C  0.29    A  131  D  H  0.69    4.746  
 2QXF  A  198  K  H  0.22    A   39  E  C  0.56    9.532  
 2QXF  A  426  R  H  0.40    A  404  E  H  0.52   12.983  
 3N9K  A   16  R  E  0.23    A  355  E  H  0.25    8.446  
 3N9K  A  124  R  H  0.38    A  182  D  C  0.42    7.339  
 3N9K  A  125  K  H  0.65    A   77  E  H  0.27    9.114  
 3N9K  A  302  K  C  0.37    A   36  E  H  0.32   10.906  
 2P67  A  214  R  H  0.25    A  218  E  H  0.21    6.234  
 2P67  A  301  R  H  0.46    A  297  D  H  0.31    6.105  
 2D80  A  199  R  C  0.28    A  160  D  C  0.28   12.478  
 1VKM  A    6  R  C  0.37    A   66  E  H  0.20   12.952  
 1VKM  A   27  R  H  0.67    A   68  E  H  0.17    8.453  
 1VKM  A   35  R  H  0.49    A   64  E  H  0.27    7.783  
 1VKM  A   44  K  H  0.33    A  277  E  H  0.31    7.457  
 1VKM  A   55  K  C  0.58    A   73  E  H  0.50   10.282  
 1VKM  A   57  K  E  0.36    A    4  E  E  0.32    7.387  
 1VKM  A  185  R  E  0.60    A  173  E  E  0.19    4.754  
 1VKM  A  203  K  H  0.23    A  110  E  C  0.31   11.438  
 1VKM  A  281  K  H  0.46    A  193  E  H  0.51    7.466  
 2WI8  A   51  K  H  0.20    A   73  D  C  0.40    7.204  
 2WI8  A  131  K  H  0.31    A  155  E  H  0.39   10.987  
 2WI8  A  149  K  H  0.59    A  153  D  H  0.37    5.932  
 2ILR  A  296  K  H  0.57    A  300  E  C  0.68    6.460  
 2ILR  A  478  K  C  0.87    A  474  E  H  0.50    6.224  
 3BY8  A   61  R  H  0.54    A  133  E  C  0.30    9.758  
 3BY8  A   70  R  H  0.28    A  155  E  C  0.67    9.082  
 3BY8  A  171  R  H  0.37    A   94  D  C  0.51    9.523  
 2E6M  A   66  R  H  0.68    A   62  D  H  0.19    6.456  
 2XXP  A  172  K  H  0.27    A  454  D  C  0.57   11.817  
 2XXP  A  202  K  H  0.41    A  198  D  C  0.41    6.925  
 2XXP  A  204  K  E  0.25    A  125  E  C  0.61    9.346  
 2XXP  A  209  K  E  0.24    A  150  D  H  0.27    7.932  
 2XXP  A  380  K  H  0.25    A  333  D  C  0.57   10.673  
 4A5S  A  122  K  E  0.44    A  739  D  C  0.25   11.460  
 3AXG  A  244  R  C  0.31    A  252  E  H  0.34   12.075  
 3AXG  A  277  R  C  0.39    A  319  D  C  0.61    5.396  
 1R7A  A   29  R  H  0.27    A  412  D  H  0.36    8.016  
 1R7A  A   64  R  C  0.46    A   47  D  C  0.52   10.431  
 1R7A  A  102  K  H  0.51    A   98  D  H  0.18    5.947  
 1R7A  A  169  K  H  0.21    A  107  E  C  0.58    8.357  
 1R7A  A  428  K  H  0.38    A  432  E  H  0.39    6.110  
 1T0B  A   14  R  C  0.20    A   51  D  C  0.52    8.705  
 1T0B  A   14  R  C  0.20    A   78  E  H  0.41   11.547  
 1T0B  A  107  K  H  0.28    A   81  D  H  0.57    8.234  
 1TR8  A   41  R  C  0.50    A  104  E  H  0.33   10.307  
 1TR8  A   42  K  E  0.33    A   70  E  E  0.30    6.960  
 1TR8  A   50  K  E  0.54    A   28  D  E  0.66    8.301  
 2DG5  A  160  K  H  0.58    A  274  E  E  0.27   10.535  
 2DG5  A  211  K  E  0.42    A  220  D  C  0.23    9.495  
 2DG5  A  218  K  C  0.46    A  185  D  H  0.16    5.852  
 2DG5  A  275  R  E  0.16    A  345  D  C  0.53   11.200  
 2DG5  A  357  K  H  0.40    A  308  E  C  0.25    9.239  
 1ES5  A  155  R  H  0.25    A   28  D  C  0.44    6.107  
 1WMH  A   20  K  E  0.30    A   91  E  C  0.29    6.235  
 1FYH  A   86  K  H  0.54    A   90  D  H  0.22    6.059  
 1FYH  A  108  K  H  0.26    A  224  D  C  0.97    9.001  
 3RPP  A  158  K  C  0.37    A  109  E  H  0.36   10.385  
 3A35  A   23  R  E  0.35    A   62  D  E  0.17    4.393  
 3A35  A  119  K  E  0.19    A  114  E  E  0.49    7.569  
 2WNV  B  109  R  C  0.63    B  201  D  E  0.45    5.204  
 3O2T  A  197  R  C  0.27    A  208  E  C  0.38   10.358  
 3O2T  A  233  K  H  0.27    A  273  E  H  0.28   10.498  
 3DSM  A   50  R  H  0.58    A   44  E  E  0.36    9.931  
 3DSM  A  110  K  E  0.23    A  176  D  C  0.25   10.613  
 3DSM  A  127  K  C  0.58    A  109  E  C  0.51    5.595  
 3DSM  A  198  K  E  0.20    A  230  E  E  0.35    8.913  
 3DSM  A  231  K  E  0.20    A  268  D  C  0.75    7.998  
 3P2H  A   10  R  C  0.76    A   50  D  C  0.46    4.143  
 3P2H  A  135  R  H  0.69    A  131  E  H  0.27    6.220  
 1EX0  A   56  R  C  0.34    A   70  E  C  0.22    9.235  
 1EX0  A  133  K  E  0.30    A  124  E  C  0.59    6.027  
 1EX0  A  174  R  C  0.30    A   23  E  E  0.45   10.299  
 1EX0  A  546  R  C  0.58    A  578  E  C  0.36    4.797  
 1EX0  A  696  R  C  0.59    A  645  D  C  0.44    4.602  
 1RA0  A  140  K  H  0.28    A  178  D  C  0.25   10.938  
 1RA0  A  199  K  H  0.22    A  166  E  H  0.31    8.004  
 1RA0  A  206  K  H  0.64    A  170  E  H  0.20   10.005  
 1RA0  A  292  R  C  0.39    A  287  D  C  0.21    7.303  
 2X4L  A   67  K  C  0.46    A  136  E  C  0.26    9.712  
 2X4L  A  203  K  H  0.30    A  207  D  H  0.44    6.172  
 2X4L  A  212  R  H  0.33    A  343  E  H  0.33    9.611  
 2X4L  A  250  K  H  0.44    A  258  E  C  0.31   10.655  
 2X4L  A  330  K  H  0.16    A  109  D  C  0.55    9.374  
 2REX  B  106  K  H  0.34    B   75  D  C  0.31   11.098  
 2REX  B  130  R  H  0.27    B  166  E  E  0.22   12.217  
 2IMR  A   84  R  E  0.54    A   42  D  C  0.44    9.353  
 2IMR  A  219  R  H  0.45    A  183  D  H  0.45    8.045  
 2IMR  A  222  R  H  0.32    A  226  D  H  0.46    5.785  
 2IMR  A  285  R  H  0.17    A  289  E  H  0.45    6.030  
 1S3C  A   16  R  H  0.34    A  127  E  C  0.57    8.478  
 1S3C  A   23  R  H  0.35    A   28  E  C  0.58    5.584  
 1S3C  A   41  R  H  0.33    A   83  D  H  0.39    7.700  
 4A3A  A   68  K  H  0.23    A  107  E  H  0.42    7.888  
 4A3A  A   96  K  H  0.44    A  100  E  H  0.47    6.297  
 4A3A  A  132  K  H  0.44    A   50  E  H  0.22   10.232  
 4A3A  A  134  R  H  0.16    A  190  E  H  0.25   11.006  
 4A3A  A  140  R  H  0.58    A  144  D  H  0.34    6.573  
 4A3A  A  233  K  H  0.38    A  229  E  H  0.31    6.341  
 1VKY  A   41  R  E  0.19    A   45  E  H  0.28    6.667  
 1VKY  A   96  R  E  0.30    A  221  E  C  0.22   13.269  
 1VKY  A  186  K  H  0.45    A  182  E  H  0.63    6.437  
 1VKY  A  228  K  H  0.50    A  122  E  C  0.48    9.584  
 1VKY  A  238  R  H  0.38    A  285  D  C  0.24    9.870  
 1VKY  A  270  K  C  0.45    A  221  E  C  0.22    8.435  
 2PBD  P   25  K  C  0.35    P  106  D  C  0.46    7.880  
 1ZEE  A  191  K  H  0.27    A  312  E  H  0.24    7.561  
 1ZEE  A  331  K  C  0.51    A  327  E  H  0.17    5.933  
 1ZEE  A  388  K  H  0.40    A  315  E  H  0.44   11.188  
 2FUP  A   74  R  H  0.49    A   95  D  H  0.44    8.346  
 1T3B  A  168  K  H  0.40    A  172  E  H  0.44    6.188  
 1T3B  A  169  K  H  0.32    A   77  E  H  0.23   10.324  
 1ZB1  A   42  K  H  0.64    A   46  E  H  0.30    6.294  
 1ZB1  A   69  K  H  0.37    A   65  E  H  0.35    6.200  
 1ZB1  A  107  K  E  0.43    A   14  E  C  0.35    9.429  
 1ZB1  A  192  K  H  0.28    A  139  D  C  0.42    6.618  
 1ZB1  A  302  K  H  0.34    A  306  E  H  0.37    6.335  
 1ZB1  A  358  K  H  0.47    A   46  E  H  0.30    9.884  
 3AA0  A   93  K  C  0.23    A  122  D  H  0.29   10.751  
 3AA0  A  133  K  H  0.46    A   72  D  C  0.21   10.701  
 2ZT5  A  112  R  H  0.26    A  123  E  E  0.47   10.112  
 2ZT5  A  136  K  H  0.47    A  142  D  H  0.55    7.256  
 2ZT5  A  310  K  C  0.30    A  119  E  H  0.18    9.924  
 2ZT5  A  337  R  E  0.22    A  316  D  C  0.62    5.778  
 2ZT5  A  639  R  C  0.52    A  666  E  H  0.18    9.239  
 3TRT  A  292  K  H  0.53    A  288  E  H  0.35    5.940  
 3HQ1  A  385  K  H  0.35    A  381  D  H  0.49    6.228  
 2QV6  A   99  K  H  0.38    A  103  E  H  0.40    6.192  
 2J66  A  128  K  H  0.49    A  101  E  H  0.31    9.476  
 2J66  A  244  K  H  0.33    A  196  D  H  0.53    8.724  
 2J66  A  405  R  C  0.55    A  411  D  H  0.32   11.332  
 2J66  A  406  K  C  0.40    A   16  E  C  0.56    8.560  
 3H8T  A  126  K  E  0.47    A  137  E  E  0.52    4.920  
 3H8T  A  203  K  C  0.42    A   44  D  E  0.42    9.192  
 1Y7T  A   74  K  H  0.41    A  117  E  H  0.55    7.720  
 1Y7T  A  120  K  C  0.39    A   81  D  C  0.21    5.770  
 2W18  A  967  K  E  0.26    A  940  E  C  0.52    6.923  
 2QE8  A  281  K  E  0.37    A  277  D  C  0.51   10.327  
 3QJH  A  184  K  C  0.35    A  155  D  C  0.27   10.635  
 1Z67  A   81  K  H  0.43    A   28  E  H  0.59   10.989  
 1Z67  A   99  K  H  0.51    A   95  E  H  0.52    7.447  
 1YDY  A   95  R  C  0.29    A  111  E  H  0.21   11.535  
 1YDY  A   97  R  C  0.28    A  106  D  H  0.24    8.905  
 1YDY  A   97  R  C  0.28    A  181  E  C  0.34   13.281  
 1YDY  A  183  K  C  0.18    A   72  D  C  0.44    7.882  
 1YDY  A  201  K  C  0.32    A  275  D  C  0.26    9.629  
 1YDY  A  217  R  H  0.21    A  184  D  C  0.31   11.348  
 2EH3  A   18  K  H  0.43    A   27  E  H  0.31   11.412  
 2EH3  A   59  K  H  0.49    A   55  E  H  0.29    6.093  
 2EH3  A  103  K  C  0.58    A   47  E  H  0.40   10.039  
 1Y08  A   89  K  C  0.25    A  158  E  H  0.28    6.877  
 1Y08  A  241  K  H  0.46    A  245  E  C  0.48    6.024  
 2VWS  A   12  R  H  0.34    A   41  D  C  0.25    9.716  
 2VWS  A   14  R  H  0.56    A  144  D  H  0.59   11.100  
 2VWS  A  155  K  H  0.45    A  159  D  H  0.61    6.381  
 2VWS  A  205  R  H  0.36    A  162  D  H  0.54    8.103  
 2IT9  A  107  R  C  0.29    A   81  D  E  0.17    9.942  
 1P1M  A   29  K  E  0.48    A   24  E  E  0.44    6.129  
 1P1M  A   64  R  C  0.37    A  102  E  H  0.16   12.185  
 1P1M  A   90  K  H  0.35    A  402  E  H  0.53   11.506  
 1P1M  A  154  K  H  0.42    A  119  E  H  0.22    8.685  
 1P1M  A  154  K  H  0.42    A  158  E  H  0.43    6.309  
 1P1M  A  184  K  H  0.45    A  188  D  H  0.31    6.099  
 1P1M  A  256  K  H  0.38    A   68  E  C  0.34    8.830  
 1P1M  A  266  R  H  0.47    A  234  E  H  0.38    8.159  
 3CKJ  A  204  R  C  0.20    A  246  D  H  0.41    9.245  
 3CKJ  A  327  R  C  0.35    A  112  E  C  0.56    9.888  
 3N2W  A   60  K  C  0.27    A   28  E  E  0.21    7.357  
 2BIW  A  474  K  E  0.26    A   39  E  E  0.50    7.851  
 2BIW  A  476  K  C  0.40    A   36  E  C  0.76    9.294  
 1WLJ  A   41  K  E  0.29    A   76  E  H  0.32   10.540  
 1WLJ  A  172  R  C  0.52    A  119  E  H  0.28   12.914  
 3TIW  A   62  K  C  0.44    A   98  D  C  0.25    9.487  
 3TIW  A   81  K  E  0.27    A   29  D  E  0.17    6.101  
 3TIW  A  148  K  C  0.39    A  167  E  E  0.25    5.327  
 1XD3  A   74  K  H  0.56    A   70  E  H  0.26    6.151  
 1XD3  A  221  R  C  0.25    A  167  D  C  0.41    9.979  
 2RA8  A    2  K  C  0.40    A   70  E  H  0.31    8.223  
 2RA8  A   82  K  E  0.42    A  148  D  C  0.18    8.513  
 2RA8  A   99  K  H  0.32    A   89  E  H  0.21   10.184  
 2RA8  A  190  K  C  0.37    A  169  D  H  0.34    9.327  
 2RA8  A  248  K  C  0.42    A  276  D  C  0.37    6.074  
 2RA8  A  255  K  C  0.34    A  222  E  C  0.37    5.094  
 2RA8  A  310  K  C  0.54    A  282  E  C  0.33    5.045  
 2RA8  A  315  K  C  0.38    A  339  D  C  0.52    5.854  
 3IHV  A  247  K  H  0.40    A  243  E  H  0.35    6.053  
 3IHV  A  250  R  H  0.32    A  254  E  H  0.67    5.761  
 3IHV  A  257  K  C  0.32    A  204  D  C  0.44    8.424  
 3IHV  A  301  R  C  0.19    A   56  D  H  0.29    7.990  
 3IHV  A  374  K  H  0.31    A  366  D  C  0.18    9.414  
 3IHV  A  450  R  H  0.40    A  463  D  C  0.19    6.812  
 3TJM  A 2220  R  H  0.55    A 2415  E  H  0.17    9.163  
 3TJM  A 2263  R  H  0.47    A 2491  E  H  0.44    9.249  
 3TJM  A 2352  R  H  0.37    A 2431  E  H  0.21   10.524  
 3TJM  A 2421  R  H  0.20    A 2394  E  H  0.53    7.687  
 3TJM  A 2438  K  C  0.40    A 2469  D  C  0.58    6.172  
 3TS3  A  528  K  C  0.37    A  585  E  C  0.46    8.371  
 3BMX  A   30  K  H  0.58    A   34  D  H  0.30    5.993  
 3BMX  A   83  K  H  0.50    A  358  E  C  0.16   10.045  
 3BMX  A  282  K  E  0.67    A  289  D  E  0.57    4.727  
 3BMX  A  369  K  H  0.25    A   45  D  H  0.45    8.265  
 3BMX  A  413  K  H  0.51    A  405  D  C  0.25    9.921  
 3BMX  A  454  R  E  0.43    A  508  D  C  0.24    5.103  
 3BMX  A  488  K  E  0.40    A  469  E  H  0.25    7.945  
 3BMX  A  502  K  H  0.57    A  506  E  H  0.49    6.207  
 1H4A  X   36  R  E  0.29    X   61  D  E  0.52    4.768  
 1H4A  X   59  R  C  0.38    X  172  D  C  0.22    6.655  
 1H4A  X  152  R  C  0.58    X   97  D  H  0.29    4.690  
 3KJX  A  185  R  C  0.47    A  218  E  C  0.23    5.156  
 3KJX  A  314  R  H  0.25    A  160  D  C  0.24   11.543  
 1L8D  A  426  K  H  0.42    A  466  D  H  0.29    9.437  
 2V8T  A   57  K  H  0.26    A  243  D  C  0.23    7.593  
 2V8T  A  223  K  H  0.41    A  176  E  H  0.18    9.769  
 1G73  A   91  K  H  0.27    A   47  E  H  0.40    6.847  
 1G73  A  136  K  H  0.40    A  110  E  H  0.36   11.746  
 2OU3  A   85  R  C  0.45    A   77  E  C  0.36   12.025  
 1G61  A 2128  K  H  0.27    A 2132  E  H  0.28    6.054  
 1G61  A 2129  K  H  0.62    A 2133  D  H  0.53    6.015  
 3QB8  A   49  K  H  0.46    A   53  D  H  0.45    6.196  
 3QB8  A  142  K  C  0.45    A  107  D  C  0.47    6.341  
 3A0Y  A  616  R  H  0.32    A  640  E  C  0.64   11.516  
 3A0Y  A  648  R  H  0.27    A  617  E  H  0.33   11.604  
 3A0Y  A  652  K  H  0.26    A  617  E  H  0.33    8.722  
 3A0Y  A  673  K  E  0.36    A  636  E  E  0.51    7.842  
 3A0Y  A  722  R  H  0.19    A  727  D  C  0.76    7.339  
 1PPJ  B  416  K  H  0.36    B  268  E  H  0.40   10.614  
 1N1F  A   70  R  C  0.24    A  127  D  H  0.51   10.527  
 2DTJ  A   67  R  H  0.24    A  142  E  H  0.28   12.077  
 1R5M  A  156  K  E  0.49    A  529  E  C  0.41    6.899  
 3ILV  A    5  R  E  0.26    A  260  D  E  0.44    4.289  
 3ILV  A   23  K  H  0.56    A   27  D  H  0.27    5.912  
 3ILV  A   88  R  E  0.28    A   59  D  H  0.53    7.916  
 3ILV  A  124  R  H  0.61    A   54  D  H  0.39    8.178  
 3ILV  A  362  K  H  0.34    A  358  E  H  0.25    5.964  
 3ILV  A  377  R  C  0.68    A  408  E  H  0.28    9.729  
 3ILV  A  541  R  H  0.29    A  597  D  C  0.35    9.683  
 3ILV  A  573  K  H  0.28    A  623  D  C  0.52   10.577  
 3L51  B  724  R  H  0.45    B  686  E  H  0.47    8.834  
 3L51  B  734  R  C  0.21    B  744  E  C  0.30    4.910  
 3NZJ  K  198  K  H  0.51    K  202  E  H  0.68    6.127  
 1J27  A    2  K  E  0.43    A   97  E  E  0.59    4.581  
 2O90  A   40  K  H  0.63    A   49  D  H  0.20    6.536  
 2O90  A   93  R  E  0.33    A   33  E  E  0.38    5.132  
 2O90  A  114  R  E  0.38    A   77  E  H  0.32    8.625  
 2D9R  A   91  K  C  0.30    A   61  D  C  0.37    9.386  
 1F2D  A   31  K  C  0.33    A  310  D  C  0.62    7.375  
 1F2D  A  130  R  E  0.29    A  150  E  H  0.48   13.090  
 1F2D  A  235  K  H  0.28    A  257  D  C  0.61    8.099  
 1F2D  A  263  R  C  0.48    A  309  E  C  0.47   13.297  
 3SE8  G  282  K  C  0.26    G  275  E  C  0.34    6.489  
 3SE8  G  476  K  H  0.26    G  102  E  H  0.25    7.438  
 2ZWS  A   77  R  H  0.39    A  128  D  H  0.42    8.713  
 2ZWS  A   79  K  H  0.41    A   88  E  C  0.24    9.759  
 2ZWS  A   81  K  H  0.58    A  135  E  H  0.20    9.833  
 2ZWS  A  136  R  H  0.30    A  556  E  C  0.33   12.780  
 2ZWS  A  145  R  E  0.42    A  290  E  E  0.24    7.499  
 2ZWS  A  310  R  C  0.35    A  481  D  H  0.21   11.157  
 2ZWS  A  319  R  E  0.37    A  315  D  C  0.56    8.874  
 2ZWS  A  419  R  H  0.16    A  170  D  C  0.26    9.134  
 2ZWS  A  419  R  H  0.16    A  453  E  H  0.30   12.497  
 2ZWS  A  452  R  H  0.26    A  373  E  C  0.36   10.348  
 2ZWS  A  489  R  C  0.58    A  294  E  C  0.22   12.349  
 2ZWS  A  567  K  C  0.46    A  609  E  C  0.44    8.222  
 2ZWS  A  597  K  E  0.27    A  589  E  E  0.42    5.404  
 2GNO  A   39  R  H  0.23    A   63  D  C  0.38   10.257  
 2GNO  A  205  K  C  0.29    A  212  E  H  0.35    6.853  
 3IJJ  A   86  R  H  0.38    A   21  E  H  0.16   10.049  
 1P5Z  B   42  K  H  0.52    B   49  E  E  0.22    6.402  
 3HYW  A  224  K  E  0.43    A  234  E  E  0.28    6.695  
 3HYW  A  230  K  E  0.21    A  242  E  E  0.61    6.702  
 3HYW  A  273  K  C  0.32    A  258  E  H  0.46    7.552  
 3CZ1  A   81  R  H  0.42    A  114  D  C  0.47   11.302  
 3MQZ  A  159  K  E  0.51    A  142  D  C  0.41    6.932  
 2QP2  A  256  K  H  0.46    A  286  D  C  0.55    6.086  
 2QP2  A  339  K  H  0.36    A  343  E  H  0.34    6.186  
 2QP2  A  382  K  E  0.48    A  386  D  E  0.54    4.478  
 2QP2  A  491  R  E  0.31    A  483  D  E  0.21    6.809  
 2V8I  A   10  K  H  0.28    A   79  D  C  0.18    9.572  
 2V8I  A   84  K  H  0.56    A   88  D  H  0.21    6.133  
 2V8I  A  151  R  H  0.29    A  147  D  H  0.57    6.109  
 2V8I  A  217  K  H  0.32    A  313  D  H  0.48    8.757  
 2V8I  A  323  K  H  0.57    A  327  D  H  0.35    5.814  
 2V8I  A  330  K  H  0.21    A  392  D  C  0.33   10.222  
 2V8I  A  361  R  C  0.21    A  280  E  H  0.46   11.087  
 2V8I  A  376  K  E  0.53    A  407  D  H  0.34    8.769  
 2V8I  A  399  K  H  0.49    A  339  D  C  0.41    7.561  
 2V8I  A  402  R  H  0.35    A  412  D  E  0.18    6.668  
 1J8R  A   25  R  C  0.55    A   81  E  E  0.29    9.141  
 1J8R  A  170  R  C  0.50    A  108  D  E  0.29    8.493  
 1J8R  A  172  K  C  0.43    A   91  E  E  0.17   11.794  
 3F6G  B  395  K  E  0.49    B  414  E  E  0.39    6.775  
 3F6G  B  406  R  C  0.69    B  425  E  E  0.45    6.844  
 3F6G  B  439  K  H  0.38    B  422  E  E  0.21    7.464  
 3F6G  B  487  K  E  0.46    B  455  E  E  0.17   10.383  
 3SMP  A  303  R  E  0.30    A  257  D  C  0.37    6.772  
 3SMP  A  360  K  E  0.49    A  347  E  H  0.17    8.824  
 3SMP  A  550  R  C  0.53    A  579  E  C  0.17    8.396  
 1LXJ  A    3  K  C  0.65    A   54  D  H  0.22    5.605  
 3BDV  A   40  R  H  0.27    A    7  D  H  0.27    8.667  
 3BDV  A  117  R  C  0.33    A   58  D  H  0.51   10.343  
 3NKE  A  114  K  H  0.29    A  276  E  C  0.73    8.225  
 3NKE  A  118  K  H  0.16    A  270  D  H  0.42    8.352  
 2WQF  A   58  K  H  0.28    A  164  E  H  0.36    9.485  
 2WQF  A   69  K  H  0.62    A   73  E  H  0.70    6.301  
 2WQF  A   93  K  H  0.28    A   61  D  H  0.44    7.568  
 2WQF  A  109  K  H  0.56    A  113  E  H  0.56    6.311  
 2WQF  A  174  R  E  0.21    A  127  E  H  0.41    8.330  
 2C0G  A 1071  K  H  0.51    A 1147  D  C  0.30    8.780  
 2C0G  A 1071  K  H  0.51    A 1186  E  H  0.26    9.128  
 2C0G  A 1249  K  C  0.26    A 1165  D  H  0.49    9.798  
 1JHJ  A   46  R  H  0.25    A   24  E  E  0.17   11.054  
 3R75  A   12  R  H  0.27    A   98  E  E  0.32   11.549  
 3R75  A   75  R  H  0.21    A   86  D  C  0.54    5.677  
 3R75  A  136  R  H  0.42    A  140  D  H  0.45    5.371  
 3R75  A  426  R  C  0.43    A  422  D  C  0.58    6.696  
 1YW4  A   30  R  E  0.33    A   42  D  C  0.65   10.634  
 2Y8G  A  374  R  E  0.26    A  330  E  C  0.59    9.671  
 1KGD  A  757  K  H  0.56    A  902  E  H  0.21   10.298  
 3CHM  A   17  R  H  0.40    A   32  E  H  0.37   11.695  
 3CHM  A   78  K  H  0.46    A  120  D  C  0.44   10.548  
 3SS1  A   35  K  C  0.65    A   31  D  H  0.22    6.120  
 3SS1  A   61  K  H  0.57    A   22  E  H  0.19    8.935  
 3SS1  A   75  K  H  0.30    A   56  D  H  0.24    8.901  
 3SS1  A  169  K  H  0.44    A  159  E  H  0.38    9.879  
 3SS1  A  181  R  H  0.19    A  151  E  H  0.26   11.369  
 3SS1  A  321  K  H  0.31    A  335  D  H  0.42    9.756  
 3SS1  A  355  K  H  0.17    A  119  D  H  0.45    8.034  
 3SS1  A  428  K  H  0.56    A  432  D  H  0.49    5.854  
 3SS1  A  532  K  H  0.35    A  536  D  H  0.58    6.186  
 2D4Y  A  184  R  H  0.76    A  180  D  H  0.28    6.622  
 3E3X  A  207  R  C  0.16    A  297  D  C  0.29    8.188  
 3E3X  A  219  K  E  0.58    A  241  E  E  0.31    4.349  
 3L82  B  281  K  H  0.43    B  215  D  C  0.54    8.789  
 3L82  B  299  K  C  0.32    B  188  E  C  0.43    9.629  
 1CY5  A   63  K  C  0.16    A   39  E  H  0.26   11.497  
 2WFI  A    7  R  C  0.37    A   31  D  C  0.54    7.382  
 2WFI  A   23  R  E  0.41    A   13  D  E  0.17    4.375  
 3N9Y  A   34  K  H  0.18    A  465  E  C  0.50    9.962  
 3EHC  A   49  K  H  0.56    A   53  D  H  0.31    6.086  
 3EHC  A   94  R  C  0.66    A   78  D  E  0.34    6.920  
 3TMG  A  182  K  H  0.71    A  178  D  H  0.25    6.352  
 3TMG  A  254  K  H  0.29    A  258  E  C  0.31    6.018  
 3TMG  A  257  K  H  0.63    A  253  D  H  0.21    6.379  
 3TMG  A  284  K  H  0.72    A  233  D  H  0.17    9.602  
 3QH6  A   10  K  H  0.21    A   81  E  H  0.37    8.294  
 1F0X  A  385  R  H  0.27    A  316  D  H  0.28    8.176  
 1F0X  A  484  K  E  0.25    A  478  D  H  0.32    8.879  
 1F0X  A  543  K  H  0.52    A  539  E  H  0.56    6.042  
 1F0X  A  565  K  C  0.35    A   69  D  C  0.39    9.863  
 1L3K  A   75  R  C  0.26    A  155  D  C  0.21   10.846  
 1L3K  A  145  K  E  0.22    A  117  E  C  0.29    9.442  
 3MT1  A  336  K  C  0.21    A    3  E  C  0.52   10.691  
 3KUP  A  141  K  E  0.21    A  124  E  E  0.38    5.537  
 3KUP  A  159  K  H  0.59    A  155  E  H  0.33    6.157  
 1UTE  A   33  K  H  0.52    A   77  D  C  0.20    7.232  
 1ORJ  A 1035  R  H  0.27    A 1051  E  H  0.29    8.795  
 1ORJ  A 1095  K  C  0.28    A 1102  E  H  0.16   10.435  
 1ORJ  A 1100  K  H  0.25    A 1041  D  H  0.70    8.286  
 1ORJ  A 1121  K  H  0.19    A 1020  E  H  0.39    7.813  
 2EFV  A   19  K  C  0.28    A   87  D  C  0.60   10.376  
 2EFV  A   46  R  H  0.53    A   42  D  H  0.37    6.303  
 1SEN  A   32  K  C  0.36    A   95  E  E  0.19    8.017  
 1SEN  A  152  K  H  0.36    A   81  E  H  0.39   10.140  
 3LLZ  A   55  K  E  0.61    A   14  E  E  0.21    7.131  
 3S64  A   61  K  H  0.56    A   35  E  H  0.16    8.180  
 3S64  A   68  K  H  0.33    A   72  E  H  0.59    6.358  
 3C8N  A   64  R  H  0.32    A   22  E  H  0.26    8.961  
 3C8N  A  318  R  H  0.37    A   19  E  H  0.28   10.711  
 1JMV  A   67  K  H  0.45    A   71  D  H  0.44    6.105  
 3OSX  A  225  K  E  0.20    A  303  E  H  0.54    8.287  
 3OSX  A  322  R  E  0.25    A  216  E  E  0.43    4.659  
 2XFR  A   29  K  C  0.39    A   19  D  C  0.32    8.712  
 2XFR  A   79  K  H  0.73    A   75  E  H  0.43    6.112  
 2XFR  A  164  K  H  0.42    A  168  D  H  0.59    6.046  
 2XFR  A  383  R  C  0.20    A  348  E  H  0.37   12.161  
 2XFR  A  433  K  H  0.34    A  437  D  H  0.42    6.447  
 2XFR  A  457  R  C  0.38    A  277  D  H  0.17    8.676  
 3F6K  A  163  R  E  0.29    A  178  D  E  0.57    4.421  
 3F6K  A  210  K  C  0.46    A  217  E  E  0.45    9.266  
 3F6K  A  359  R  E  0.17    A  388  E  C  0.73    8.724  
 3F6K  A  614  K  C  0.28    A  476  D  C  0.29   10.393  
 1TWY  A  128  K  H  0.25    A  176  D  C  0.17    6.840  
 1TWY  A  266  K  H  0.58    A  270  E  H  0.54    6.107  
 1FIU  A   14  K  H  0.56    A   18  D  H  0.62    5.889  
 1FIU  A   15  K  H  0.32    A   75  E  H  0.42    9.993  
 2VOV  A  100  K  C  0.25    A  318  E  C  0.33    9.941  
 2EPL  X   10  K  H  0.35    X  158  D  C  0.29    9.035  
 2EPL  X  105  K  H  0.26    X  149  E  H  0.42    9.232  
 2EPL  X  252  R  H  0.35    X  197  E  H  0.49   10.201  
 2EPL  X  259  K  H  0.66    X  204  E  H  0.21    9.357  
 2EPL  X  297  R  H  0.50    X  251  E  H  0.29    9.715  
 2EPL  X  316  K  H  0.43    X  312  D  C  0.27    7.777  
 2EPL  X  463  K  H  0.31    X  431  D  C  0.82   10.383  
 2EPL  X  481  R  C  0.56    X  419  D  H  0.18    9.476  
 1U09  A  276  K  H  0.25    A  258  E  H  0.21    9.042  
 1U09  A  276  K  H  0.25    A  272  E  H  0.29    6.148  
 2YWI  A  191  K  C  0.34    A  116  E  C  0.49    9.364  
 2BKF  A   73  K  H  0.67    A   51  E  C  0.46    9.658  
 1US5  A  220  K  C  0.48    A  152  E  H  0.32   10.986  
 1US5  A  305  R  H  0.40    A  258  E  H  0.30    8.237  
 2OKM  A   54  R  E  0.37    A   45  D  E  0.28    5.302  
 1YIS  A   74  R  H  0.34    A   27  E  H  0.30   12.074  
 1YIS  A  188  K  H  0.60    A  184  E  H  0.51    6.209  
 1YIS  A  225  K  H  0.26    A   47  E  H  0.58   12.189  
 1YIS  A  231  R  E  0.20    A  216  E  H  0.35   11.235  
 1YIS  A  260  K  H  0.40    A  264  D  H  0.16    6.168  
 2W2X  D   24  R  E  0.26    D   11  E  E  0.37    6.608  
 3NDQ  A  190  R  H  0.18    A  179  E  H  0.46   10.553  
 2WHL  A   63  K  C  0.38    A  108  E  H  0.54   12.141  
 2WHL  A  116  K  C  0.26    A   74  E  H  0.35    9.688  
 2WHL  A  147  K  H  0.41    A  143  D  H  0.39    7.509  
 3BZM  A  169  K  H  0.46    A  411  E  H  0.38    8.190  
 3BZM  A  280  K  C  0.39    A  284  E  H  0.27    6.052  
 2Q09  A  112  R  H  0.19    A  182  E  H  0.59   13.329  
 2Q09  A  159  R  H  0.30    A  209  D  C  0.31   10.703  
 2Q09  A  306  R  H  0.42    A  345  E  H  0.21   10.172  
 1VQO  Q   66  K  E  0.39    Q   32  E  C  0.55   10.484  
 1VQO  Q   82  K  E  0.35    Q   77  D  E  0.29    6.729  
 2QDJ  A   65  K  C  0.59    A  119  E  H  0.20   10.871  
 2QDJ  A   95  K  H  0.43    A   54  E  C  0.30   10.691  
 2QDJ  A  122  K  H  0.44    A  340  D  C  0.16    9.628  
 2QDJ  A  143  K  H  0.39    A  111  D  C  0.67    9.739  
 3VMN  A  112  K  C  0.24    A  119  E  C  0.27   10.276  
 3VMN  A  234  K  H  0.56    A  227  D  H  0.21   10.101  
 3VMN  A  441  K  H  0.34    A  411  D  H  0.55    6.792  
 3VMN  A  446  K  C  0.45    A  422  E  H  0.47    8.965  
 3VMN  A  511  R  H  0.42    A  655  E  H  0.50    8.574  
 2X27  X   91  K  E  0.28    X  126  D  E  0.53    5.741  
 2X27  X  177  K  E  0.48    X  194  D  E  0.37    4.537  
 3G74  A   17  K  C  0.34    A   24  D  H  0.23    9.836  
 1WBH  A   58  R  H  0.31    A   85  E  H  0.62    8.675  
 1WBH  A  199  R  H  0.35    A  190  D  H  0.48   10.488  
 4DGF  A  448  K  C  0.19    A  549  D  H  0.47    8.002  
 4DGF  A  490  R  C  0.35    A  441  D  C  0.25   12.240  
 4DGF  A  490  R  C  0.35    A  458  E  E  0.32    8.292  
 4DGF  A  550  K  H  0.50    A  546  D  C  0.57    7.549  
 4DGF  A  556  K  H  0.51    A  560  E  H  0.62    6.160  
 3TOS  A  168  R  H  0.26    A  114  D  C  0.72   11.508  
 3TOS  A  173  R  H  0.52    A  177  E  H  0.66    6.190  
 3TOS  A  197  K  H  0.26    A  201  E  H  0.46    6.280  
 3D7I  A   27  K  H  0.35    A   23  D  H  0.45    6.309  
 3D7I  A   41  K  H  0.35    A   77  E  H  0.25   10.759  
 3MZO  A  131  K  H  0.21    A  174  E  C  0.48   10.683  
 3MZO  A  138  K  H  0.17    A  164  E  H  0.27    8.812  
 2Z0T  A   61  K  H  0.48    A   65  E  H  0.43    6.271  
 2Y1E  A   14  R  E  0.33    A   98  D  C  0.31    5.087  
 2Y1E  A   90  R  H  0.26    A   86  D  C  0.48    6.278  
 2QHQ  A   83  R  H  0.28    A   28  E  H  0.49    9.973  
 2FG1  A  122  R  C  0.35    A  154  D  E  0.37    6.891  
 3URZ  A  196  R  H  0.28    A  222  E  H  0.28   11.153  
 1GQI  A  233  R  H  0.32    A  281  D  C  0.30    8.822  
 1GQI  A  316  K  H  0.53    A  353  D  C  0.56    9.334  
 1GQI  A  338  R  H  0.22    A  342  D  H  0.44    6.251  
 1GQI  A  413  K  C  0.39    A  409  E  H  0.24    5.922  
 1GQI  A  646  K  H  0.34    A  631  D  H  0.39    7.196  
 1GQI  A  673  R  C  0.23    A  599  D  C  0.57   10.852  
 2YHG  A  659  K  H  0.27    A  623  D  C  0.41    7.927  
 2YHG  A  664  R  C  0.31    A  635  D  H  0.39   12.223  
 2YHG  A  733  R  C  0.44    A  713  D  H  0.44    7.410  
 2YHG  A  775  R  C  0.42    A  788  D  C  0.45   10.477  
 1PU6  A   95  K  H  0.56    A   99  D  H  0.42    6.064  
 1PU6  A  131  K  H  0.33    A  168  D  H  0.35    8.630  
 1PU6  A  176  K  H  0.35    A  180  E  C  0.59    5.950  
 1PU6  A  211  K  H  0.25    A   46  E  H  0.50   11.495  
 3BIQ  A   12  K  H  0.22    A   16  E  H  0.30    6.022  
 3BIQ  A  114  K  H  0.44    A  118  D  H  0.34    6.261  
 3BIQ  A  136  K  C  0.58    A  164  D  E  0.28    8.115  
 3BIQ  A  193  K  H  0.28    A  237  D  H  0.40    9.261  
 3BIQ  A  220  K  H  0.34    A  201  E  H  0.17    8.882  
 3BIQ  A  265  K  C  0.72    A  278  D  C  0.30    8.371  
 3BIQ  A  440  K  H  0.31    A  318  D  H  0.33    7.313  
 2RFQ  A   31  R  C  0.34    A  177  D  C  0.57    9.739  
 2RFQ  A   39  K  H  0.49    A   43  E  H  0.58    6.224  
 2RFQ  A  318  R  H  0.19    A  314  E  H  0.49    6.282  
 2RFQ  A  372  R  H  0.38    A  388  D  C  0.24    8.747  
 3O59  X   68  R  H  0.44    X   49  D  C  0.41    9.266  
 3O59  X   98  K  H  0.38    X  140  E  E  0.30   11.250  
 3O59  X  129  K  E  0.40    X   99  E  H  0.26    6.138  
 3O59  X  171  K  H  0.44    X   85  D  H  0.26    7.323  
 3O59  X  178  K  C  0.30    X  137  D  C  0.47    8.920  
 3O59  X  211  R  H  0.28    X  185  E  H  0.23    7.743  
 3O59  X  261  K  H  0.51    X  286  E  H  0.54    9.788  
 3O59  X  279  K  H  0.27    X  268  D  H  0.54    9.984  
 3O59  X  287  K  H  0.64    X  283  E  H  0.44    6.223  
 1YLQ  A   50  K  H  0.25    A   75  E  H  0.32   12.379  
 1YLQ  A   56  K  H  0.45    A   52  E  H  0.35    6.323  
 2AJ7  A    2  K  E  0.26    A   16  E  H  0.52    6.566  
 2AJ7  A    7  K  C  0.34    A   56  D  C  0.65    5.207  
 4DFA  A   63  K  H  0.45    A   67  E  H  0.46    5.885  
 4DFA  A  105  R  H  0.26    A  135  E  C  0.50    9.704  
 3K6T  A  157  K  H  0.32    A  171  E  H  0.26    7.391  
 3K6T  A  157  K  H  0.32    A  175  D  H  0.38    8.057  
 2ID4  A  125  K  H  0.56    A  139  E  H  0.58    8.301  
 2ID4  A  207  R  C  0.45    A  199  D  C  0.54    9.439  
 2ID4  A  495  K  H  0.61    A  499  D  H  0.66    6.165  
 2ID4  A  550  K  E  0.46    A  513  D  E  0.18    4.921  
 2ID4  A  550  K  E  0.46    A  515  D  E  0.29    7.223  
 3KFW  X  108  R  H  0.46    X  118  E  E  0.30    9.252  
 2F2H  A  253  R  H  0.17    A   62  E  C  0.46    8.151  
 2F2H  A  334  R  H  0.48    A  283  E  H  0.24    9.872  
 2F2H  A  363  K  H  0.49    A  359  E  H  0.28    6.139  
 2F2H  A  634  R  E  0.43    A  645  D  E  0.35    4.634  
 2VY8  A  663  K  C  0.27    A  687  E  C  0.41    7.687  
 2VY8  A  664  R  E  0.41    A  671  D  E  0.41    7.397  
 2VY8  A  670  K  E  0.28    A  538  E  C  0.31    8.677  
 1WD3  A  134  K  E  0.45    A   78  D  H  0.32   10.697  
 1WD3  A  482  K  C  0.37    A   58  D  C  0.51   10.993  
 3SY1  A  162  R  E  0.19    A  199  D  C  0.42    5.756  
 3MCF  A   26  R  C  0.51    A   32  E  E  0.29    5.799  
 3MCF  A   64  R  H  0.26    A   56  E  C  0.19   11.172  
 3MCF  A  144  K  H  0.34    A  123  E  H  0.40    9.218  
 1VH5  A    4  K  C  0.53    A   75  E  C  0.54    5.960  
 3NYT  A   15  K  H  0.36    A   19  D  H  0.35    6.026  
 3NYT  A   51  K  C  0.58    A  201  D  H  0.47    8.460  
 3NYT  A  125  K  E  0.33    A   76  D  C  0.16    5.950  
 3NYT  A  148  K  H  0.65    A  117  E  H  0.35    9.603  
 3NYT  A  166  K  C  0.45    A  140  D  H  0.49    9.467  
 3P94  A  171  K  H  0.41    A  175  D  H  0.54    6.085  
 2W7A  A  243  K  C  0.62    A  180  D  H  0.25    8.203  
 3DSQ  A   82  K  H  0.30    A   78  E  H  0.17    6.279  
 3AG3  D   43  K  H  0.38    D   55  E  H  0.26    9.467  
 3AG3  D   61  R  H  0.30    D   70  E  H  0.18   12.352  
 2I9C  A   79  K  H  0.28    A  107  D  H  0.37    9.708  
 2I9C  A   90  R  H  0.30    A  116  D  H  0.61   10.706  
 3Q3M  B  205  K  H  0.34    B  201  E  H  0.19    6.140  
 3Q3M  B  263  R  H  0.43    B   76  D  C  0.32    8.180  
 3IR4  A   92  K  H  0.35    A  150  D  H  0.17    9.102  
 3GGY  A   98  K  H  0.71    A   94  E  H  0.51    5.950  
 3GGY  A  158  K  H  0.21    A   68  E  H  0.41    7.687  
 2X5Y  A  727  K  C  0.36    A  766  E  H  0.48    7.361  
 2X5Y  A  758  K  E  0.31    A  732  E  E  0.56    7.059  
 2X5Y  A  770  K  H  0.47    A  766  E  H  0.48    6.448  
 2X5Y  A  775  K  H  0.24    A  781  E  C  0.55    6.349  
 2X5Y  A  791  R  H  0.40    A  892  E  E  0.24    9.265  
 2X5Y  A  882  K  H  0.36    A  803  D  C  0.24    7.450  
 3N0U  A   27  K  H  0.37    A  141  E  C  0.26    9.862  
 3N0U  A  109  K  H  0.63    A   31  E  H  0.29    8.772  
 3N0U  A  169  K  H  0.47    A  117  E  H  0.36    8.078  
 3N0U  A  181  K  H  0.54    A  177  E  H  0.34    6.386  
 3GN3  A  173  K  H  0.34    A  177  D  H  0.34    6.026  
 3OOP  A   67  R  H  0.49    A   35  E  H  0.31   10.572  
 3OOP  A   75  K  C  0.21    A   31  D  C  0.64    9.733  
 3OOP  A   99  R  H  0.41    A   47  E  C  0.26   10.992  
 3QY7  A   56  R  H  0.37    A  101  D  H  0.49   10.650  
 2PH7  A  102  K  H  0.38    A  106  D  H  0.57    5.770  
 2PH7  A  103  K  H  0.33    A  174  E  C  0.22    9.567  
 2PH7  A  206  K  C  0.53    A  113  E  H  0.48    8.441  
 2PH7  A  216  K  C  0.72    A  166  D  E  0.18    8.834  
 1B4F  A   27  K  H  0.28    A   19  E  H  0.49    8.097  
 2WUR  A   26  K  E  0.70    A   21  D  E  0.23    4.526  
 2WUR  A   45  K  E  0.26    A  210  D  C  0.29    8.584  
 2WUR  A   45  K  E  0.26    A  213  E  C  0.17   10.687  
 2WUR  A  166  K  E  0.55    A  180  D  E  0.18    4.548  
 3MYD  A  471  K  C  0.24    A  502  D  C  0.28    5.095  
 1XLQ  A   13  R  E  0.22    A   34  D  C  0.29   11.180  
 3FFY  A  144  K  H  0.32    A  132  E  E  0.20    9.559  
 3EQN  A  415  K  H  0.28    A  438  D  C  0.31    9.526  
 4UBP  C   62  R  C  0.36    C   68  D  C  0.26    7.716  
 4UBP  C  395  K  C  0.55    C   32  E  C  0.27   10.922  
 4UBP  C  478  R  E  0.42    C  147  D  H  0.28    7.886  
 2GSO  A   78  R  E  0.21    A   62  D  H  0.62   11.830  
 2GSO  A  188  R  H  0.23    A  244  D  H  0.40    8.483  
 2GSO  A  316  R  E  0.36    A  302  E  H  0.19    8.120  
 2GSO  A  323  R  H  0.37    A  366  D  C  0.18   10.002  
 1RF6  A   44  R  C  0.37    A   64  D  E  0.43   10.225  
 1RF6  A  337  K  H  0.42    A  342  D  C  0.27    3.771  
 1RF6  A  406  R  C  0.30    A  115  D  C  0.53   12.839  
 2WBM  A   58  K  E  0.49    A   48  E  C  0.34    7.504  
 2WBM  A  103  K  H  0.45    A   99  D  H  0.42    6.402  
 2WBM  A  170  K  E  0.27    A  227  E  E  0.54    5.134  
 3N91  A   63  K  E  0.21    A  130  E  E  0.40    6.964  
 3N91  A  250  K  E  0.50    A  256  D  E  0.37    4.659  
 3N91  A  291  K  E  0.35    A   50  E  C  0.44   11.438  
 3N91  A  344  K  C  0.70    A  100  D  C  0.47    9.418  
 3LAG  A   17  R  E  0.33    A   12  D  E  0.41    4.217  
 3LAG  A   63  K  C  0.60    A   45  D  C  0.49    4.567  
 3LAG  A   94  K  C  0.28    A   12  D  E  0.41    9.427  
 2HF1  A   39  K  E  0.50    A   49  E  H  0.30   10.531  
 2PFC  A   39  R  C  0.22    A   23  E  C  0.41   12.413  
 3HV8  A  516  K  H  0.51    A  520  E  C  0.74    6.526  
 2ZM9  A   51  R  C  0.51    A  105  D  C  0.24   11.783  
 1Z6O  A   23  R  C  0.35    A    2  D  C  0.58    6.863  
 1Z6O  A   77  K  H  0.24    A   81  D  H  0.37    6.110  
 1Z6O  A  174  K  H  0.25    A   82  E  H  0.31   11.517  
 1YLM  A   90  K  H  0.31    A   73  D  H  0.35    8.734  
 1YLM  A  130  R  H  0.27    A   17  E  H  0.35   12.626  
 1HDF  A   29  K  E  0.29    A   14  E  C  0.18    6.363  
 1HDF  A   57  K  E  0.21    A   75  E  C  0.31    5.410  
 1Q6O  A   51  K  H  0.16    A   82  D  C  0.26    8.886  
 1Q6O  A  205  R  H  0.52    A   28  E  H  0.21    6.764  
 1Q6O  A  208  K  H  0.37    A   30  D  C  0.26   10.027  
 2YGK  A  188  K  H  0.29    A  247  E  C  0.34    7.841  
 2YGK  A  235  K  E  0.21    A  208  D  C  0.48    9.021  
 2YGK  A  304  K  H  0.23    A  308  D  H  0.28    6.170  
 1ID0  A  335  R  C  0.65    A  375  E  C  0.45    8.319  
 1ID0  A  431  R  C  0.69    A  451  E  H  0.41   10.717  
 1O57  A   74  K  C  0.25    A  128  E  C  0.67   10.402  
 3L8W  A  105  R  C  0.21    A  123  D  C  0.33    6.569  
 3L8W  A  189  K  C  0.30    A  196  E  H  0.21   10.703  
 3L8W  A  255  K  C  0.30    A  181  D  E  0.29    8.186  
 3DKR  A   84  K  C  0.42    A   10  E  E  0.28   12.390  
 3DKR  A   84  K  C  0.42    A   12  E  C  0.61    9.703  
 1PYA  B  219  K  H  0.38    B  215  E  H  0.30    7.190  
 2C0N  A   23  K  H  0.67    A   19  D  H  0.16    5.884  
 2C0N  A   92  K  C  0.36    A   63  D  C  0.18   10.083  
 2C0N  A  184  R  C  0.43    A  107  E  C  0.55   10.012  
 3IKB  A    9  K  H  0.62    A    5  E  H  0.51    6.212  
 2AO9  A   62  R  H  0.58    A   52  D  H  0.36    5.945  
 2AO9  A   71  K  H  0.22    A   67  E  H  0.36    5.464  
 3AY5  A   22  R  H  0.29    A  134  E  H  0.24    5.770  
 3AY5  A  316  K  H  0.35    A  344  D  H  0.28    9.914  
 2X5Q  A   96  K  E  0.22    A    9  E  C  0.50    9.612  
 2X5Q  A  171  K  H  0.67    A  175  D  H  0.38    6.121  
 2PC1  A   91  R  C  0.64    A   71  D  E  0.51    6.867  
 2PC1  A  151  K  E  0.21    A   82  E  C  0.65    6.032  
 3NVO  A  212  R  H  0.38    A  216  E  C  0.26    5.629  
 2FL7  A  122  K  H  0.20    A  126  E  H  0.52    6.048  
 3S9J  A  236  R  E  0.16    A  251  D  C  0.32    4.521  
 3S9J  A  285  K  H  0.29    A  278  E  H  0.34   10.440  
 3S9J  A  345  K  E  0.40    A  328  E  C  0.44    7.722  
 3S9J  A  360  R  C  0.37    A   60  E  E  0.32    9.627  
 3S9J  A  386  K  E  0.16    A  361  E  C  0.40    7.364  
 3EJJ  A  137  K  C  0.36    A   45  D  C  0.25   11.426  
 2QN6  B  202  K  H  0.43    B  198  E  H  0.26    6.133  
 3DML  A   55  R  C  0.47    A   76  E  E  0.42   12.285  
 1W9C  A  722  K  H  0.38    A  782  D  H  0.63    9.076  
 1W9C  A  983  K  H  0.30    A  991  D  H  0.55    7.452  
 1H6F  A  110  K  H  0.37    A  114  D  H  0.34    6.033  
 1H6F  A  146  K  C  0.72    A  195  E  H  0.42    6.516  
 1H6F  A  200  K  C  0.38    A  189  D  C  0.41   10.781  
 2BU3  A  120  R  H  0.60    A  116  E  H  0.53    6.609  
 2BU3  A  230  K  E  0.44    A  126  D  H  0.20    9.252  
 1Q67  A   48  K  E  0.28    A  199  E  C  0.37    8.099  
 1FKM  A  263  K  C  0.59    A  259  D  H  0.21    5.489  
 1FKM  A  313  K  H  0.59    A  317  D  H  0.35    6.167  
 1FKM  A  449  R  H  0.42    A  438  D  H  0.24    9.707  
 1SYY  A   69  R  C  0.56    A   63  E  H  0.50    9.645  
 1SYY  A  148  R  C  0.39    A  274  D  H  0.17    9.417  
 1SYY  A  183  K  H  0.25    A  256  E  H  0.30    8.605  
 1L6P  A   78  R  C  0.27    A  105  D  C  0.44   10.845  
 1L6P  A  115  K  E  0.27    A   15  D  H  0.49   10.682  
 3BWL  A  393  K  H  0.51    A  397  E  H  0.30    6.166  
 3GO6  A  217  R  E  0.25    A  194  E  H  0.36    9.440  
 3A02  A  121  K  H  0.68    A   99  E  H  0.17    9.174  
 4DIX  A  296  R  E  0.32    A  284  D  E  0.25    6.742  
 4DIX  A  322  K  E  0.38    A  347  D  E  0.19   11.108  
 4DIX  A  474  R  H  0.37    A  374  E  H  0.35    9.747  
 2BWQ  A  734  K  E  0.25    A  845  D  C  0.40    5.700  
 3CJP  A  137  K  H  0.26    A  100  E  H  0.50    8.510  
 1PSW  A   47  R  C  0.16    A  166  E  H  0.31   11.752  
 1PSW  A   79  K  C  0.34    A   53  E  E  0.35   11.698  
 1PSW  A  146  R  C  0.70    A  150  D  H  0.25    6.883  
 2A67  A   13  K  C  0.28    A   67  E  C  0.80    8.225  
 2A67  A   68  K  C  0.39    A   30  D  H  0.52    8.393  
 2QZB  A   89  K  E  0.34    A  113  D  C  0.68   10.502  
 2QZB  A  190  R  E  0.33    A  149  E  E  0.16   12.916  
 2ZKO  A   62  K  H  0.44    A   66  E  H  0.53    6.040  
 2FWH  A  435  K  C  0.27    A  495  D  C  0.33   10.131  
 3BUX  B   78  K  C  0.45    B  275  D  H  0.25    9.397  
 3BUX  B  322  K  C  0.32    B  330  D  H  0.22   10.393  
 3GN6  A  128  R  H  0.34    A   26  D  H  0.58    6.392  
 3GN6  A  128  R  H  0.34    A   30  D  H  0.59    7.173  
 3GN6  A  247  R  C  0.49    A   92  E  H  0.31    9.763  
 3GN6  A  315  R  E  0.30    A   60  D  H  0.37    8.486  
 1VQO  X   63  R  C  0.44    X   27  D  H  0.32    7.023  
 2EX4  A   21  K  H  0.60    A   96  D  H  0.44    7.576  
 2EX4  A  192  R  H  0.39    A  205  E  E  0.32   10.001  
 3FPR  A   30  K  E  0.43    A   74  D  E  0.50    6.927  
 3EWY  A  249  K  H  0.68    A  306  E  C  0.35    9.729  
 3EWY  A  405  R  C  0.33    A  224  E  C  0.35   12.508  
 2W9Y  A   56  K  H  0.46    A   35  E  H  0.51    9.726  
 2AB5  A  371  K  C  0.61    A  367  D  H  0.39    6.131  
 2IAY  A   23  K  C  0.46    A  108  D  C  0.30    8.175  
 2IAY  A   81  R  E  0.74    A   10  D  C  0.28    8.096  
 2HUH  A  180  K  C  0.16    A  219  D  C  0.33    7.691  
 3UID  A   73  K  E  0.53    A   98  E  C  0.51    8.844  
 1QTW  A  276  K  H  0.23    A   25  D  C  0.65   10.607  
 2VGN  A  200  K  H  0.42    A  234  E  C  0.48   11.679  
 2VGN  A  238  K  H  0.39    A  206  D  C  0.72    7.367  
 2VGN  A  322  K  C  0.54    A  363  D  H  0.27    8.218  
 3EO5  A  203  R  E  0.65    A  235  D  E  0.22    4.454  
 3EO5  A  333  R  H  0.28    A  286  D  H  0.34    9.052  
 1CL8  A   29  K  H  0.42    A  247  D  C  0.29    6.866  
 1U7I  A   37  R  E  0.46    A   17  E  H  0.27    9.480  
 1U7I  A   55  R  E  0.23    A   29  D  C  0.50    8.079  
 1DLW  A   86  R  H  0.35    A  100  E  H  0.44    7.649  
 3IR1  A   69  K  C  0.50    A  257  E  H  0.41   12.107  
 3IR1  A  101  K  H  0.35    A  105  D  H  0.31    5.909  
 1VKF  A   38  K  H  0.56    A   42  D  H  0.67    5.797  
 1VKF  A   41  K  H  0.35    A   73  D  C  0.27    9.241  
 1VKF  A  171  K  C  0.63    A   19  E  C  0.31    6.849  
 1Q7L  A   51  K  E  0.50    A   39  E  H  0.36    8.768  
 1V30  A   30  K  E  0.48    A   63  E  E  0.26    5.157  
 1V30  A   71  R  H  0.35    A   67  E  H  0.56    6.206  
 1V30  A  103  R  C  0.56    A   45  E  C  0.25    5.720  
 1V30  A  108  K  C  0.59    A  114  E  H  0.16    8.673  
 3IX1  A  150  K  H  0.24    A  154  E  H  0.45    6.106  
 3IX1  A  244  K  H  0.38    A   59  E  H  0.59   11.176  
 2OBD  A  233  K  C  0.17    A  244  D  C  0.70    8.990  
 2OBD  A  239  K  C  0.51    A  210  D  C  0.47    5.064  
 2OBD  A  275  K  H  0.20    A  243  E  C  0.45   10.946  
 2OBD  A  392  K  E  0.59    A  366  D  E  0.18    7.531  
 1YQS  A  103  R  H  0.16    A   84  D  C  0.54    5.968  
 3MWC  A  299  K  H  0.27    A  303  D  H  0.28    5.827  
 3MWC  A  343  K  H  0.21    A  176  E  H  0.33   10.010  
 1O2D  A   30  R  E  0.21    A   85  D  C  0.37    9.656  
 1O2D  A   41  K  H  0.42    A   64  D  E  0.30    9.816  
 1O2D  A   77  K  H  0.35    A   65  E  E  0.31    9.254  
 1O2D  A  124  K  H  0.44    A  118  D  H  0.19    6.430  
 1O2D  A  158  R  E  0.27    A  117  E  H  0.43   10.231  
 1O2D  A  201  R  C  0.48    A  288  E  C  0.42   10.007  
 1O2D  A  234  K  H  0.24    A   14  E  C  0.46    9.646  
 1O2D  A  266  K  H  0.28    A  323  E  H  0.20   10.369  
 1O2D  A  326  K  H  0.40    A  265  E  H  0.30   11.450  
 1O2D  A  333  R  C  0.64    A  329  E  H  0.48    6.922  
 1O2D  A  348  K  H  0.27    A  287  E  C  0.52   12.350  
 1O2D  A  350  R  H  0.24    A  325  E  H  0.36    7.605  
 2FCT  A   33  K  H  0.46    A  150  D  C  0.38    9.129  
 2FCT  A  222  K  C  0.18    A   25  D  E  0.31    8.820  
 3SKV  A   70  R  E  0.26    A  132  D  C  0.45    6.656  
 3SKV  A   79  R  E  0.37    A  120  D  C  0.54    7.161  
 2AKZ  A   27  K  C  0.40    A  124  E  H  0.33    6.873  
 1U0S  A  177  K  E  0.38    A  259  E  E  0.54    7.517  
 1U0S  A  182  K  E  0.22    A  228  E  E  0.39    6.801  
 3SY6  A  155  K  E  0.41    A   38  D  C  0.34    7.069  
 1T8K  A    9  K  H  0.54    A   13  E  H  0.54    6.102  
 1T1J  A  106  R  E  0.47    A  116  E  H  0.33   13.833  
 3OTN  A  143  K  H  0.22    A  194  E  H  0.48    7.926  
 3OTN  A  162  K  C  0.35    A  182  E  H  0.35    7.971  
 3OTN  A  162  K  C  0.35    A  186  E  H  0.52    8.709  
 3OTN  A  181  K  H  0.48    A  185  D  H  0.36    6.004  
 3OTN  A  313  K  H  0.56    A  317  E  C  0.50    6.060  
 3OTN  A  457  K  E  0.30    A  468  D  E  0.55    4.653  
 2ZD7  A   85  K  E  0.28    A   52  D  C  0.50    7.130  
 2ZD7  A  184  R  C  0.27    A  158  D  C  0.66   11.376  
 2C0H  A  157  K  H  0.20    A  228  E  H  0.65    8.219  
 2C0H  A  349  R  H  0.33    A  320  E  H  0.25    6.919  
 2C0H  A  357  R  C  0.23    A  324  E  H  0.25   10.339  
 1P2X  A  178  R  H  0.70    A   33  E  H  0.34    9.142  
 1ODM  A  188  R  E  0.21    A  278  E  C  0.36    7.535  
 2P9X  A    5  R  H  0.37    A   44  D  H  0.51    7.879  
 2P9X  A   17  R  H  0.53    A   24  E  H  0.19    6.372  
 2P9X  A   50  K  H  0.28    A   87  E  H  0.27    9.096  
 2P9X  A   55  K  H  0.36    A   51  E  H  0.43    6.300  
 2P9X  A   72  K  H  0.36    A   18  E  H  0.45   10.949  
 3HM4  A   65  K  H  0.44    A  124  D  E  0.65    7.580  
 3U64  A  140  R  H  0.33    A  132  E  H  0.22    5.711  
 3U64  A  279  K  H  0.17    A  273  E  H  0.59    7.149  
 3U64  A  293  K  H  0.25    A  261  D  H  0.24    7.236  
 3U64  A  293  K  H  0.25    A  265  D  H  0.50    8.900  
 3PVI  A  147  K  H  0.65    A  151  E  H  0.59    6.123  
 2IMF  A   20  R  H  0.22    A  188  E  H  0.30   10.376  
 2IMF  A   57  K  H  0.70    A   61  D  H  0.38    5.897  
 3QSZ  A  194  K  H  0.35    A   35  E  C  0.54    8.179  
 2NUT  A  249  R  C  0.19    A  140  E  C  0.56    7.764  
 2NUT  A  258  K  E  0.26    A  304  D  C  0.29    5.209  
 3CJS  B    2  K  C  0.48    B   62  D  C  0.49    8.014  
 1MKK  A   23  R  H  0.44    A   19  D  H  0.34    6.061  
 1MKK  A  101  K  E  0.52    A   72  E  E  0.42    4.935  
 3A8T  A   31  K  E  0.23    A  164  D  E  0.35    4.607  
 3A8T  A   68  K  C  0.43    A   94  D  C  0.23    5.900  
 3A8T  A  175  K  H  0.57    A  179  D  H  0.37    6.127  
 3A8T  A  183  K  H  0.21    A  187  D  H  0.33    6.424  
 3A8T  A  262  K  H  0.24    A  186  D  H  0.47    8.986  
 2OYO  A  136  K  H  0.33    A  148  D  H  0.17    9.308  
 2OYO  A  195  R  C  0.72    A  112  D  H  0.37   10.316  
 2EW0  A  169  K  H  0.22    A  150  D  C  0.26   10.288  
 1K8K  F  150  K  H  0.23    F   80  D  C  0.38   10.409  
 2PMU  A  195  K  H  0.35    A  215  E  H  0.43    7.953  
 2OKT  A  178  R  H  0.56    A  207  E  H  0.40    8.518  
 2OKT  A  200  K  C  0.66    A  174  E  C  0.16    4.359  
 2OKT  A  261  K  H  0.45    A  290  D  C  0.31    9.201  
 1ZI8  A   66  R  H  0.35    A   12  D  C  0.59   11.598  
 1ZI8  A  105  R  H  0.39    A  101  E  H  0.20    6.316  
 1ZI8  A  108  R  C  0.31    A  139  D  C  0.24   10.875  
 1ZI8  A  179  R  H  0.27    A  198  E  C  0.46   11.741  
 3JVL  A  424  R  H  0.37    A  452  E  H  0.27    9.390  
 3B49  A   38  K  E  0.52    A   45  E  H  0.27    7.210  
 3B49  A   64  K  H  0.43    A   75  D  C  0.24    7.452  
 1EXW  A   74  K  C  0.71    A   78  E  H  0.27    6.583  
 1EXW  A  165  K  H  0.37    A  161  D  H  0.22    6.384  
 1EXW  A  248  R  C  0.41    A  254  E  C  0.47    6.012  
 2XGR  A   52  K  C  0.35    A  223  D  C  0.22   10.429  
 2XGR  A   87  K  C  0.56    A   82  D  H  0.17    9.780  
 1RCQ  A   18  R  H  0.50    A   51  E  C  0.19    8.657  
 1RCQ  A   21  R  H  0.35    A   53  D  C  0.17    9.656  
 1RCQ  A  143  R  H  0.37    A  109  E  H  0.33    8.238  
 1RCQ  A  256  R  C  0.34    A  282  D  C  0.29    8.390  
 1RCQ  A  294  R  E  0.24    A  260  E  C  0.58   13.204  
 1D3Y  A   74  K  H  0.38    A  114  D  C  0.68   11.017  
 1D3Y  A  183  K  C  0.48    A   93  D  C  0.69   10.294  
 1D3Y  A  234  K  H  0.17    A  238  E  H  0.54    6.036  
 1D3Y  A  260  R  H  0.25    A  316  D  C  0.16   10.355  
 1D3Y  A  350  K  C  0.26    A  208  E  C  0.20    7.700  
 3FOS  A  116  R  C  0.48    A   94  D  C  0.55   11.505  
 3OL3  A   90  R  H  0.30    A   42  E  H  0.52   10.101  
 3QWB  A   10  K  E  0.30    A   27  D  E  0.54    4.724  
 3QWB  A   43  K  E  0.27    A  120  D  H  0.46    8.172  
 3QWB  A  202  K  C  0.71    A  183  D  H  0.44    9.396  
 3QWB  A  260  R  H  0.40    A  231  E  H  0.50   10.347  
 3QWB  A  284  K  H  0.58    A  288  D  H  0.48    5.700  
 2B4V  A   62  R  H  0.30    A  225  E  H  0.30    9.778  
 2B4V  A   73  K  H  0.40    A  229  E  H  0.28   11.161  
 2B4V  A  116  K  H  0.49    A  112  E  H  0.58    6.239  
 2B4V  A  265  R  C  0.37    A   97  D  C  0.27    4.880  
 2B4V  A  394  R  C  0.52    A  400  D  H  0.30   11.202  
 2X5F  A  225  K  E  0.17    A  187  D  C  0.62    6.027  
 2X5F  A  322  K  H  0.46    A   90  E  H  0.38   10.000  
 2X5F  A  422  K  H  0.47    A  418  D  H  0.31    6.280  
 1HQ1  A   70  K  H  0.56    A   74  D  H  0.44    6.168  
 1FPO  A  109  K  C  0.44    A  170  D  C  0.57    8.579  
 1FPO  A  122  K  H  0.39    A  162  E  H  0.26   10.602  
 1FPO  A  152  R  H  0.30    A   69  E  H  0.21   10.742  
 1RUT  X  127  R  E  0.56    X  138  E  H  0.34    5.206  
 3AJM  A  151  K  H  0.61    A   99  E  H  0.22    9.275  
 2Q7S  A  228  K  C  0.48    A  198  D  C  0.58    6.539  
 1VG0  A  245  K  H  0.44    A  600  D  C  0.52   11.044  
 1VG0  A  356  K  H  0.18    A  303  E  H  0.55    9.855  
 1VG0  A  411  R  C  0.41    A   84  E  E  0.28    9.134  
 1VG0  A  519  R  H  0.56    A  477  E  C  0.59   10.067  
 1VG0  A  523  K  H  0.36    A  477  E  C  0.59   12.469  
 1TD6  A  158  K  H  0.21    A  287  D  C  0.26    7.123  
 1TD6  A  183  K  C  0.29    A  284  E  C  0.23   11.480  
 3HN3  A   66  R  C  0.58    A   70  E  H  0.39    6.761  
 3HN3  A  471  K  H  0.39    A  497  D  C  0.24   10.355  
 2WNK  A  172  K  E  0.27    A  184  D  E  0.43    4.389  
 2WNK  A  216  K  E  0.32    A  177  D  C  0.57    7.721  
 2HXR  A   94  R  E  0.30    A  142  D  C  0.25    5.222  
 2HXR  A  252  K  E  0.16    A  179  E  C  0.68    8.792  
 3S8M  A   43  K  E  0.25    A   68  D  E  0.20    5.024  
 3S8M  A   99  K  H  0.38    A  397  D  C  0.31    9.665  
 3S8M  A  159  K  C  0.29    A  189  E  H  0.25    8.654  
 3S8M  A  254  R  H  0.42    A  203  E  H  0.20    8.989  
 3S8M  A  258  R  H  0.24    A  210  E  H  0.37   10.087  
 3S8M  A  297  K  H  0.41    A  365  D  C  0.17    9.295  
 3S8M  A  349  K  H  0.43    A  230  E  H  0.46    9.026  
 3S8M  A  370  K  H  0.37    A  175  D  C  0.24    9.732  
 3S8M  A  375  K  H  0.18    A   26  E  H  0.42   11.886  
 2OEZ  A  121  R  H  0.20    A   54  E  H  0.39   14.058  
 2OEZ  A  161  K  H  0.32    A  165  D  H  0.30    5.899  
 2OEZ  A  175  R  H  0.19    A   21  E  H  0.34   13.254  
 3QHO  A  235  R  H  0.34    A  173  E  H  0.22    9.775  
 3QHO  A  361  K  H  0.20    A  317  D  C  0.72    8.180  
 2P3Y  A   95  K  H  0.43    A  229  E  C  0.75    8.180  
 2P3Y  A  202  K  H  0.56    A  198  D  H  0.57    5.701  
 3FUT  A  129  R  H  0.35    A  106  E  H  0.45   10.419  
 3FUT  A  196  R  E  0.22    A  174  E  E  0.33    5.120  
 2ZQO  A  137  K  E  0.19    A  258  E  E  0.26    6.987  
 2ZQO  A  143  K  C  0.18    A  162  D  C  0.54    4.868  
 2ZQO  A  185  K  C  0.32    A  260  E  C  0.62   10.880  
 1MTY  D  307  R  H  0.29    D  299  E  C  0.16   11.501  
 1MTY  D  393  R  C  0.38    D  410  E  H  0.49   13.071  
 1MTY  D  493  K  C  0.31    D  510  D  H  0.52    7.744  
 1MTY  D  505  K  C  0.59    D  397  D  C  0.30    7.030  
 1MTY  D  524  K  H  0.52    D  474  E  C  0.41   10.544  
 3C9I  A 1078  K  H  0.44    A 1074  E  H  0.25    6.206  
 3ISQ  A   13  R  C  0.57    A  102  D  C  0.24    7.293  
 3ISQ  A   80  K  H  0.69    A   84  D  H  0.49    5.788  
 3ISQ  A   88  K  H  0.40    A  141  D  C  0.28   10.140  
 3ISQ  A  111  R  H  0.37    A  120  E  E  0.49   10.297  
 3ISQ  A  249  K  C  0.19    A  257  D  H  0.43   10.590  
 3ISQ  A  338  K  C  0.28    A  287  E  C  0.58    5.679  
 1YWF  A  224  K  H  0.64    A   85  D  C  0.75   10.649  
 1YWF  A  243  R  H  0.22    A  176  E  H  0.33   10.532  
 3I9Y  A  252  R  H  0.28    A  211  E  H  0.34    8.892  
 2XLK  A   39  R  C  0.30    A   66  D  H  0.33    7.534  
 2XLK  A  113  R  H  0.16    A  133  D  C  0.70    9.755  
 3NJN  A   98  K  E  0.40    A  116  D  C  0.50    7.562  
 2J1D  G  725  K  H  0.41    G  785  E  H  0.39   11.354  
 2J1D  G  766  R  C  0.39    G  745  E  H  0.34   10.599  
 2J1D  G  793  K  H  0.16    G  891  E  H  0.42   10.310  
 2J1D  G  836  K  C  0.50    G  962  E  C  0.16    7.925  
 2J1D  G  923  K  C  0.39    G  719  E  C  0.49    9.228  
 2J1D  G  950  K  H  0.40    G  893  D  H  0.35   11.367  
 2J1D  G  994  R  H  0.56    G  998  E  H  0.41    6.495  
 2J1D  G  995  K  C  0.45    G  991  E  H  0.42    6.450  
 2J1D  G 1019  K  H  0.62    G 1015  E  H  0.41    6.324  
 1S12  A   44  K  E  0.56    A   57  E  C  0.37    7.898  
 3FG9  A   70  K  H  0.21    A   21  E  C  0.29    8.939  
 1OOE  A  120  K  E  0.30    A   74  D  E  0.16    5.856  
 1OOE  A  184  R  H  0.52    A  179  D  C  0.22    7.289  
 3ONH  A  468  K  H  0.39    A  544  D  C  0.87    8.697  
 3ONH  A  497  R  C  0.46    A  501  E  C  0.45    5.790  
 2Z5B  A    8  R  E  0.35    A  145  E  H  0.27   10.431  
 3A72  A  183  K  E  0.27    A  269  E  C  0.26   10.573  
 2VEQ  A   83  R  C  0.35    A  554  E  C  0.29   10.473  
 2VEQ  A  108  K  H  0.37    A  141  E  H  0.37    8.721  
 2H5C  A  230  R  E  0.31    A  129  E  C  0.26    8.316  
 3FHD  A  274  K  H  0.32    A  310  E  H  0.48    9.625  
 3CK6  A   51  R  H  0.58    A   45  E  H  0.28    6.474  
 3CK6  A  181  K  H  0.30    A  224  E  H  0.45    8.568  
 2QFA  A   15  K  H  0.27    A   36  E  H  0.36    8.451  
 2QFA  A   15  K  H  0.27    A   40  E  H  0.34    6.379  
 2QFA  A   91  K  C  0.40    A  100  E  H  0.39   10.098  
 2QFA  A  115  K  H  0.26    A   63  E  E  0.42   11.060  
 3RYD  A  133  R  C  0.24    A  218  E  H  0.49    9.253  
 3RYD  A  245  K  C  0.45    A  146  E  C  0.38    9.944  
 3DOU  A   62  K  E  0.21    A  100  E  H  0.30    8.344  
 3T5Y  B   68  R  H  0.40    B  310  E  H  0.48   10.404  
 2C2I  A   81  K  C  0.49    A    5  E  C  0.53    5.134  
 2C2I  A  105  R  E  0.37    A  134  E  C  0.49    5.446  
 3LMC  A  181  K  C  0.41    A   22  E  H  0.31    8.655  
 3LMC  A  181  K  C  0.41    A  141  D  H  0.32    8.105  
 2R31  A  238  R  C  0.50    A  162  D  C  0.38    9.308  
 1SAU  A    7  K  C  0.61    A   26  D  C  0.29   10.715  
 1SAU  A    7  K  C  0.61    A   28  E  H  0.47    8.227  
 1SAU  A    9  K  E  0.52    A   24  E  H  0.30    8.923  
 1SAU  A   35  K  C  0.38    A   31  E  H  0.38    6.303  
 1SAU  A   52  K  H  0.28    A   48  E  H  0.68    6.272  
 1SAU  A   63  K  H  0.65    A   59  D  H  0.56    6.130  
 2YWW  A   67  K  H  0.36    A   71  D  H  0.18    6.272  
 2YWW  A   86  R  E  0.47    A   64  E  C  0.44    9.668  
 2YWW  A  123  K  E  0.31    A  103  E  E  0.48    4.760  
 2YWW  A  129  K  E  0.42    A  100  D  C  0.58    8.715  
 2YWW  A  135  R  E  0.29    A  127  E  E  0.37    6.845  
 1UD9  A   57  K  C  0.65    A   86  E  C  0.23    9.039  
 1UD9  A  190  K  C  0.24    A  220  D  C  0.25    9.634  
 1R0U  A   76  R  E  0.46    A   62  E  E  0.25    7.159  
 2HX5  A   93  R  E  0.37    A  137  D  H  0.30    8.194  
 2HX5  A  138  R  H  0.45    A  134  E  H  0.59    6.245  
 1XKS  A  140  K  E  0.26    A  193  E  C  0.25    7.658  
 1XKS  A  335  K  H  0.26    A  318  E  H  0.41    8.188  
 1XKS  A  341  R  E  0.30    A  400  E  H  0.46    9.337  
 1ON2  A   85  R  H  0.44    A   91  E  H  0.50    6.967  
 2QIH  A  651  K  H  0.56    A  655  D  H  0.42    6.113  
 3L15  A  227  R  C  0.27    A  337  E  C  0.38    7.227  
 3L15  A  301  K  E  0.20    A  429  E  E  0.32    7.915  
 3L15  A  373  R  E  0.31    A  366  E  E  0.26   11.371  
 3L15  A  376  R  E  0.45    A  238  E  E  0.23   10.733  
 3GMO  A   57  K  C  0.58    A  177  E  H  0.60    7.925  
 3GMO  A  180  K  H  0.50    A  184  E  C  0.51    5.949  
 3GMO  A  266  K  E  0.41    A  274  D  C  0.17    5.034  
 3BED  A   48  K  H  0.36    A   40  D  C  0.22    9.273  
 3BED  A   87  R  E  0.21    A  109  D  H  0.48    7.273  
 1S7I  A    8  K  E  0.24    A  122  E  C  0.50    8.676  
 3KTO  A   69  K  C  0.30    A   96  D  C  0.35   10.465  
 3KTO  A  102  R  H  0.33    A   77  E  H  0.32    9.398  
 1CFR  A  120  K  H  0.51    A  116  D  H  0.29    6.279  
 1CFR  A  268  K  E  0.43    A  274  D  H  0.20    6.978  
 3KQ0  A   55  K  C  0.35    A   19  D  H  0.53    9.547  
 2QGQ  A  167  R  C  0.32    A  175  E  H  0.31   10.753  
 2QGQ  A  348  K  H  0.48    A  352  E  H  0.48    6.207  
 2QGQ  A  375  K  E  0.23    A  414  E  E  0.36    5.005  
 2INU  A   86  K  H  0.45    A  116  D  C  0.21    9.242  
 3QFW  A   68  R  E  0.41    A  103  E  E  0.45    9.987  
 3QFW  A  186  K  H  0.51    A  190  E  H  0.41    6.276  
 3B8F  A   12  K  H  0.29    A   16  E  H  0.42    6.130  
 3B8F  A   66  K  C  0.31    A   33  D  C  0.58    7.860  
 3B8F  A  120  K  H  0.45    A  102  E  C  0.51    6.622  
 3B8F  A  142  R  C  0.22    A  138  E  H  0.33    7.460  
 1V8H  A   46  K  E  0.22    A   97  D  C  0.28    8.841  
 1V8H  A   59  K  E  0.35    A   52  E  E  0.19    7.089  
 1QST  A   64  K  H  0.52    A   68  D  H  0.27    6.214  
 1QST  A  103  K  C  0.56    A   50  D  E  0.31    7.284  
 1QST  A  151  K  H  0.59    A  147  D  H  0.27    6.385  
 3HZP  A   86  K  E  0.39    A   95  D  E  0.61    4.648  
 1JET  A  129  K  C  0.26    A  123  D  H  0.35    5.256  
 1JET  A  237  R  H  0.45    A  259  E  H  0.40   10.943  
 1JET  A  255  K  H  0.59    A  259  E  H  0.40    5.873  
 1JET  A  305  K  C  0.61    A  300  D  H  0.44    6.915  
 1JET  A  346  K  H  0.52    A  350  E  H  0.45    6.048  
 1JET  A  373  K  H  0.34    A  251  E  C  0.42    9.444  
 1JET  A  448  K  H  0.55    A  452  D  H  0.22    6.172  
 2FD4  A  464  K  C  0.49    A  473  D  C  0.73    6.818  
 1MUN  A   58  R  H  0.38    A   72  E  H  0.36   10.180  
 1EL6  A  130  R  H  0.24    A  148  D  E  0.44    8.792  
 1EL6  A  155  K  E  0.20    A  181  E  E  0.36    9.719  
 1OOH  A   87  K  H  0.45    A  118  D  C  0.65    8.658  
 2IQC  A  164  K  H  0.37    A  168  E  H  0.34    6.114  
 2IQC  A  253  R  H  0.31    A  306  E  H  0.19    9.043  
 3JZJ  A  159  K  H  0.34    A  219  D  H  0.38    9.511  
 3JZJ  A  218  K  H  0.19    A  222  D  H  0.56    6.027  
 3JZJ  A  349  K  H  0.18    A  353  D  H  0.49    6.262  
 3JZJ  A  397  R  H  0.33    A  206  D  C  0.24   10.614  
 1VE1  A   14  R  E  0.55    A   25  E  E  0.17    7.150  
 1VE1  A   87  R  E  0.41    A  110  E  E  0.40    7.959  
 1VE1  A  188  K  H  0.31    A  235  D  C  0.51   11.209  
 1VE1  A  203  R  H  0.37    A  243  E  H  0.53   11.225  
 1VE1  A  251  R  H  0.37    A  255  E  H  0.31    5.481  
 3KVC  A   82  R  E  0.25    A   21  E  C  0.24    4.968  
 3KVC  A   85  R  C  0.37    A   21  E  C  0.24   11.859  
 3KVC  A  216  K  C  0.54    A  141  E  C  0.67    9.197  
 3KVC  A  222  K  H  0.45    A  217  E  C  0.42    8.541  
 3KVC  A  236  K  C  0.23    A  280  E  E  0.36    9.701  
 3KVC  A  354  K  H  0.16    A    6  E  C  0.41    9.580  
 3KVC  A  498  K  C  0.27    A  519  E  C  0.67    5.694  
 3KVC  A  508  K  C  0.32    A  480  E  C  0.54   10.033  
 2W15  A    2  R  C  0.47    A  187  E  H  0.35    8.738  
 2W15  A   76  K  H  0.52    A   80  E  H  0.25    6.328  
 2OIW  A  100  R  E  0.32    A   76  E  E  0.23    8.516  
 3QAO  A   89  K  H  0.50    A   93  E  H  0.49    6.213  
 1CQ3  A   36  K  C  0.19    A  136  E  C  0.54    7.531  
 1CQ3  A  154  K  C  0.37    A  187  E  C  0.48   11.284  
 1CQ3  A  173  K  E  0.24    A   29  D  C  0.73    8.248  
 1CQ3  A  219  K  H  0.46    A   90  D  E  0.39    9.060  
 1FSG  A   79  K  C  0.44    A  209  E  C  0.36    9.438  
 1FSG  A  140  K  C  0.28    A   71  E  C  0.40    7.523  
 1FSG  A  182  R  C  0.45    A  197  D  C  0.45    9.575  
 1FSG  A  225  R  H  0.32    A  121  D  C  0.23    9.394  
 3AGC  A   76  R  H  0.38    A  252  E  H  0.38    9.784  
 3AGC  A  147  K  C  0.18    A  184  E  H  0.32   11.221  
 3AGC  A  183  K  H  0.47    A  188  D  C  0.49    5.761  
 3AGC  A  248  K  H  0.39    A   68  D  H  0.24    8.414  
 3AGC  A  286  K  H  0.16    A  290  D  H  0.25    6.135  
 3UPS  A   21  K  H  0.60    A   25  D  H  0.44    5.812  
 3SCY  A   50  K  C  0.45    A   69  D  E  0.41    7.357  
 3SCY  A  370  K  C  0.34    A   63  E  C  0.51    6.986  
 2J73  A   51  K  E  0.31    A   46  E  E  0.74    4.230  
 2J73  A   63  K  E  0.31    A   32  E  E  0.45    4.911  
 2J73  A  106  K  C  0.38    A   48  D  C  0.65   10.878  
 2GMQ  A   68  K  E  0.25    A   20  E  H  0.17    5.690  
 3MSX  B  378  K  H  0.65    B  382  D  H  0.24    6.025  
 3MSX  B  405  K  H  0.35    B  409  E  H  0.39    6.168  
 3MSX  B  411  K  H  0.29    B  436  D  H  0.16    8.741  
 3MSX  B  479  R  H  0.59    B  374  D  H  0.19    6.669  
 3MAH  A  304  K  E  0.36    A  339  D  C  0.42    9.980  
 3MAH  A  427  K  H  0.26    A  305  D  E  0.55    9.193  
 3MSE  B   46  K  H  0.53    B   42  E  H  0.52    6.402  
 3DKS  A   49  K  H  0.17    A  180  D  H  0.29    6.898  
 3DKS  A  109  R  H  0.34    A  123  D  H  0.35    8.481  
 3DKS  A  140  K  H  0.60    A  144  D  H  0.32    6.029  
 3NSW  A   32  R  C  0.43    A   61  D  C  0.16    7.086  
 3NSW  A   46  K  C  0.51    A   19  E  C  0.43    8.041  
 3NSW  A   78  K  E  0.27    A   17  D  C  0.59    7.599  
 3ZVK  A   76  K  H  0.50    A  109  E  H  0.18    8.669  
 3K9T  A   38  R  H  0.21    A   54  E  E  0.37   10.059  
 3K9T  A   46  K  C  0.64    A   24  E  H  0.41   11.565  
 3K9T  A  214  K  C  0.73    A  176  E  C  0.58    8.082  
 3K9T  A  417  R  H  0.36    A  387  D  C  0.60    8.026  
 1NKG  A  418  R  E  0.16    A  466  D  E  0.48    4.434  
 1AL3  A  105  R  H  0.54    A  228  D  H  0.25    9.340  
 1AL3  A  181  K  C  0.41    A  188  E  H  0.33   10.880  
 1AL3  A  235  R  H  0.34    A  255  D  C  0.41    8.203  
 2Z10  A   98  K  H  0.29    A   31  D  C  0.25    7.056  
 2Z10  A   98  K  H  0.29    A   33  E  H  0.38    8.174  
 2Z10  A  125  R  E  0.19    A  149  E  E  0.48   12.438  
 2Z10  A  180  K  H  0.21    A  119  E  H  0.44   10.875  
 3HN0  A  228  K  H  0.35    A   41  D  H  0.21    7.359  
 3KGW  A  150  K  C  0.20    A  160  E  H  0.30   10.144  
 2ECE  A  124  K  E  0.29    A  175  E  C  0.37    9.774  
 2ECE  A  229  R  E  0.19    A  186  D  C  0.56   11.027  
 2ECE  A  378  K  C  0.74    A  372  D  C  0.39    4.996  
 2ECE  A  415  K  C  0.42    A  441  E  C  0.47    5.301  
 3PJP  A 1264  K  H  0.55    A 1268  D  H  0.48    6.269  
 2QJW  A   61  R  H  0.30    A   42  D  H  0.48   11.345  
 2QJW  A  147  R  E  0.29    A  170  E  H  0.21   10.971  
 3K4K  A   46  K  E  0.32    A  314  D  E  0.35    8.403  
 3K4K  A   71  K  E  0.19    A   44  D  C  0.70   10.629  
 3K4K  A  174  R  C  0.33    A  203  E  H  0.22    9.345  
 3K4K  A  177  R  H  0.58    A  192  D  H  0.28    8.207  
 3K4K  A  225  K  H  0.16    A  229  E  H  0.36    6.724  
 3K4K  A  513  K  H  0.59    A  517  D  H  0.37    6.206  
 2G8S  A  117  R  E  0.39    A   86  E  E  0.21    8.758  
 2G8S  A  150  R  H  0.23    A  248  E  C  0.30    8.113  
 2G8S  A  287  K  E  0.17    A  311  D  E  0.47    9.153  
 1UP8  A   89  K  H  0.52    A   93  D  C  0.39    6.183  
 1UP8  A  100  R  E  0.36    A  120  E  C  0.21   10.219  
 2C61  A  101  R  C  0.70    A   94  E  C  0.33    6.523  
 2C61  A  365  K  H  0.44    A  369  D  H  0.30    6.007  
 2C61  A  451  K  H  0.62    A  362  E  C  0.33   10.578  
 3N17  A  173  R  H  0.30    A  217  D  C  0.56    9.221  
 3N17  A  218  K  C  0.19    A  177  D  C  0.62    8.740  
 2P14  A  111  K  C  0.39    A   12  E  H  0.51   11.063  
 2P14  A  139  K  H  0.17    A    9  E  C  0.50   11.296  
 2P14  A  156  K  H  0.34    A  150  E  C  0.35   11.136  
 2P14  A  158  K  H  0.19    A  103  E  C  0.33    9.972  
 2JA9  A  193  K  E  0.20    A  157  D  E  0.54    4.657  
 2JA9  A  217  K  H  0.43    A  213  E  H  0.17    6.277  
 2JA9  A  229  R  H  0.52    A  213  E  H  0.17   10.924  
 1OW4  A   39  R  H  0.53    A  102  D  C  0.29   10.873  
 1OW4  A   87  K  H  0.52    A   91  D  H  0.39    6.160  
 1OW4  A  108  K  H  0.27    A  112  D  H  0.18    6.118  
 3DMB  A    5  K  H  0.63    A    9  D  H  0.41    6.071  
 3DMB  A   98  R  H  0.62    A   41  E  C  0.37    8.016  
 3DMB  A  112  K  H  0.42    A   97  D  H  0.49    7.892  
 1YDX  A  159  R  H  0.36    A  354  E  H  0.35    9.404  
 1CI4  A   18  K  C  0.19    A   13  E  C  0.47   10.860  
 1CI4  A   72  K  H  0.55    A   76  D  H  0.17    6.083  
 2VK2  A   52  R  H  0.40    A   78  E  H  0.36    7.782  
 2VK2  A  114  K  H  0.44    A  118  D  H  0.32    5.865  
 2VK2  A  174  K  H  0.25    A  169  D  C  0.38    6.404  
 2VK2  A  176  K  H  0.18    A  212  E  H  0.62   10.296  
 2VK2  A  211  K  H  0.46    A  240  E  C  0.22    9.285  
 1W9Y  A   17  R  H  0.32    A  134  E  H  0.49   12.236  
 1W9Y  A   25  K  H  0.30    A   29  E  H  0.27    6.322  
 1W9Y  A   59  K  H  0.52    A  107  D  C  0.40   11.368  
 1W9Y  A  120  R  H  0.32    A  116  D  H  0.35    6.310  
 1W9Y  A  140  K  C  0.75    A  130  D  H  0.17    5.594  
 1W9Y  A  144  K  H  0.37    A  126  E  H  0.16    6.653  
 2X7Q  A  170  K  H  0.39    A  236  D  C  0.47    8.316  
 3QC0  A   59  K  E  0.43    A   97  D  C  0.37    7.596  
 3QC0  A  257  R  C  0.30    A  261  E  H  0.39    6.885  
 3QC0  A  269  R  H  0.24    A  223  D  C  0.41    9.226  
 3NGQ  A  467  K  E  0.28    A  471  E  C  0.41    7.437  
 3EYT  A   50  K  H  0.50    A  137  E  H  0.52    9.123  
 3EYT  A   52  R  H  0.16    A   57  E  C  0.57    7.575  
 3EYT  A  128  R  E  0.37    A  150  E  C  0.34   12.362  
 1WVF  A   24  K  H  0.37    A   79  E  H  0.35   10.299  
 1WVF  A   75  K  H  0.59    A   79  E  H  0.35    6.284  
 1WVF  A  339  K  H  0.55    A  343  D  H  0.32    5.960  
 1WVF  A  350  K  C  0.34    A  260  E  H  0.36    8.562  
 1WVF  A  408  K  H  0.35    A  468  E  C  0.45    9.555  
 1WVF  A  453  R  H  0.23    A  449  E  H  0.53    6.471  
 1WVF  A  478  R  H  0.39    A  455  D  H  0.18    9.712  
 1WVF  A  482  R  H  0.16    A  466  E  H  0.32   11.338  
 1WVF  A  491  K  H  0.39    A  495  E  H  0.16    6.140  
 3A5F  A   58  K  H  0.25    A   54  E  H  0.54    6.141  
 3A5F  A   62  K  H  0.41    A   66  D  H  0.49    5.978  
 3A5F  A   70  K  C  0.60    A   99  D  C  0.31    8.902  
 3A5F  A   71  R  C  0.44    A   30  E  H  0.37   10.174  
 3A5F  A  232  K  H  0.60    A  236  D  H  0.53    5.916  
 2VXZ  A  136  K  H  0.35    A  141  E  C  0.60    5.703  
 2VXZ  A  156  R  C  0.66    A   84  E  H  0.21    9.453  
 3G8Q  A    2  K  E  0.35    A   11  D  E  0.28    4.357  
 3G8Q  A   47  R  H  0.27    A   73  E  H  0.26    7.102  
 3G8Q  A   51  R  H  0.56    A   43  E  C  0.20   10.790  
 3G8Q  A  189  R  E  0.40    A  276  E  E  0.26   12.447  
 3G8Q  A  192  R  E  0.19    A  175  D  H  0.36    7.257  
 3G8Q  A  228  R  E  0.44    A  159  E  H  0.37    9.626  
 3SWF  A   49  K  H  0.56    A   53  D  H  0.32    6.059  
 1OD3  A   66  K  E  0.43    A  130  D  E  0.19    4.278  
 2ZBC  A   65  K  C  0.38    A   17  E  H  0.36    8.134  
 1OEW  A  329  K  C  0.48    A  159  D  E  0.20    8.997  
 1OLT  A   77  R  C  0.59    A  150  E  C  0.47   11.809  
 1OLT  A  120  K  H  0.37    A  154  D  H  0.44    9.505  
 1OLT  A  128  K  H  0.60    A  132  E  H  0.67    6.005  
 1OLT  A  176  K  H  0.42    A  185  E  C  0.42    7.088  
 1OLT  A  428  K  C  0.34    A    7  D  C  0.42    4.899  
 3DKA  A   27  K  C  0.54    A   77  D  C  0.28    8.205  
 3LQB  A  137  K  C  0.43    A  117  D  H  0.41    9.165  
 2ODK  A   12  R  C  0.48    A    8  D  H  0.41    5.793  
 2F31  A  187  K  H  0.34    A  191  D  C  0.51    6.039  
 2F31  A  223  K  H  0.62    A  227  E  C  0.58    6.164  
 1QMY  A   84  K  H  0.53    A   88  D  H  0.67    6.343  
 3OCR  A   24  R  H  0.51    A   95  D  E  0.16   10.388  
 3OCR  A   46  K  C  0.29    A  261  E  H  0.32   10.829  
 3OCR  A  172  R  H  0.45    A  161  E  C  0.39   10.244  
 3PHX  A   71  K  H  0.46    A  111  E  H  0.23    8.679  
 3R9P  A  125  R  H  0.49    A  121  E  H  0.48    6.297  
 2IL5  A   17  K  E  0.25    A  152  E  H  0.27    9.544  
 2IL5  A   59  K  E  0.38    A   75  E  E  0.26    7.266  
 2IL5  A   88  K  E  0.21    A  104  E  E  0.25    4.440  
 2IL5  A  139  K  H  0.24    A  128  E  C  0.50    9.442  
 2IL5  A  140  K  H  0.20    A    9  E  E  0.43    8.419  
 2IL5  A  141  K  H  0.53    A  145  D  H  0.46    6.177  
 3HC7  A   93  K  H  0.17    A  146  D  C  0.32    9.085  
 3HC7  A  102  R  C  0.59    A   65  E  H  0.16    9.044  
 3HC7  A  105  R  H  0.52    A   69  D  H  0.50   10.471  
 3HC7  A  252  R  C  0.44    A   32  D  C  0.64    9.374  
 2ZXY  A   29  K  H  0.45    A   21  D  C  0.45    8.086  
 2ZXY  A   46  K  C  0.29    A   73  D  H  0.58    9.213  
 2ZXY  A   77  K  H  0.44    A   81  D  H  0.29    5.963  
 4AFL  A   74  K  H  0.39    A   70  E  H  0.54    6.388  
 4AFL  A   76  K  H  0.27    A   80  D  H  0.34    6.271  
 2I06  A    9  R  H  0.37    A  131  E  C  0.27   10.363  
 2I06  A  169  R  E  0.33    A  273  D  E  0.49    8.509  
 2I06  A  297  R  E  0.55    A  309  D  C  0.74    6.890  
 1TY4  A  207  K  H  0.36    A   79  D  C  0.34    8.433  
 2HK0  A   27  K  H  0.66    A   23  E  H  0.49    6.068  
 2HK0  A   53  K  H  0.60    A   57  D  H  0.59    5.999  
 2HK0  A   98  K  H  0.35    A   45  D  H  0.62    7.965  
 2HK0  A  175  K  C  0.24    A  138  D  H  0.52    8.106  
 3NN1  A   41  K  H  0.40    A  230  D  H  0.40    7.066  
 2O8S  A  106  R  H  0.36    A   84  E  H  0.20    8.007  
 2O8S  A  261  K  H  0.44    A  255  D  C  0.24    6.986  
 1K7W  A   35  R  H  0.42    A  339  D  H  0.41   12.117  
 1K7W  A   53  K  H  0.56    A  214  D  C  0.29    8.167  
 1K7W  A   59  K  H  0.62    A   63  E  H  0.50    6.424  
 1K7W  A   78  K  H  0.63    A   74  E  H  0.47    5.906  
 1K7W  A   84  K  C  0.38    A  100  E  H  0.43   12.172  
 1K7W  A   97  R  H  0.27    A   75  E  H  0.16   10.201  
 1K7W  A  115  R  H  0.25    A   95  E  H  0.20   11.709  
 1K7W  A  290  K  E  0.26    A  277  D  H  0.58    7.881  
 1K7W  A  447  K  H  0.35    A  154  D  C  0.62    7.755  
 1KXO  A   38  K  H  0.35    A    1  D  C  0.64    9.165  
 1KXO  A  107  K  C  0.41    A  140  E  H  0.59   10.488  
 2HEU  A   65  R  H  0.16    A   70  D  C  0.49    4.989  
 2HEU  A  219  K  H  0.26    A  150  D  H  0.55    9.300  
 2HEU  A  219  K  H  0.26    A  153  E  H  0.20    9.081  
 2HEU  A  272  K  C  0.70    A  136  D  H  0.39    6.265  
 2HEU  A  323  K  H  0.48    A   40  D  H  0.27   10.734  
 2I53  A   28  K  H  0.28    A  249  D  H  0.20    9.811  
 2I53  A   48  R  H  0.30    A   52  E  H  0.26    6.011  
 2I53  A   55  R  H  0.54    A   59  D  H  0.34    6.011  
 3GIX  A   47  K  H  0.54    A   43  D  H  0.45    6.037  
 1ZHV  A  108  R  E  0.34    A   60  D  E  0.37    9.621  
 3ILC  A  100  R  H  0.63    A   96  E  H  0.46    6.064  
 1VJL  A    3  K  E  0.38    A   25  E  C  0.38    5.558  
 1VJL  A  122  K  H  0.32    A   59  D  H  0.28    8.388  
 3IE7  A  128  K  H  0.23    A   80  D  C  0.39   10.424  
 3IE7  A  223  K  H  0.54    A  188  E  C  0.45   10.157  
 3IE7  A  299  K  H  0.21    A  269  E  H  0.35    8.496  
 1N9P  A  229  R  E  0.26    A  300  E  E  0.33    8.775  
 1N9P  A  231  K  E  0.21    A  250  E  E  0.48    4.958  
 1N9P  A  234  K  E  0.20    A  291  E  C  0.30    9.370  
 2ZXR  A    8  R  E  0.34    A  534  E  E  0.40    4.301  
 2ZXR  A   19  R  H  0.31    A  623  E  C  0.39    8.295  
 2ZXR  A   43  K  H  0.47    A   26  E  C  0.70    9.021  
 2ZXR  A  260  K  C  0.38    A  451  E  C  0.32    8.537  
 2ZXR  A  283  K  H  0.22    A  302  E  H  0.27    7.740  
 2ZXR  A  286  R  H  0.47    A  295  E  H  0.28    9.207  
 2ZXR  A  330  K  C  0.36    A  423  D  C  0.35    7.176  
 2ZXR  A  411  K  H  0.30    A  415  E  H  0.32    5.966  
 2ZXR  A  552  R  H  0.26    A  557  E  C  0.30    5.681  
 2ZXR  A  552  R  H  0.26    A  602  E  E  0.23   11.181  
 1XFI  A  121  K  H  0.32    A  125  D  H  0.42    6.131  
 1XFI  A  193  R  C  0.36    A  198  D  E  0.24    7.868  
 1XFI  A  214  K  E  0.28    A  311  D  C  0.44    6.807  
 1XFI  A  239  R  H  0.43    A  143  D  H  0.32   10.893  
 3H75  A  149  R  C  0.67    A  325  D  E  0.25   11.716  
 3H75  A  225  R  H  0.26    A  281  E  H  0.48   12.165  
 3Q27  A    2  K  C  0.63    A   56  D  C  0.38    5.539  
 3Q27  A  103  K  E  0.49    A   79  E  C  0.72    8.197  
 3Q27  A  143  K  C  0.62    A  139  E  H  0.54    6.758  
 3Q27  A  252  K  C  0.51    A  165  D  C  0.21    6.771  
 3Q27  A  257  K  C  0.25    A  329  E  E  0.49    6.656  
 3N5O  A  202  K  H  0.33    A  206  E  H  0.44    6.088  
 1T8T  A  334  R  C  0.61    A  328  D  H  0.52    7.037  
 1T8T  A  393  K  H  0.41    A  296  E  H  0.46   10.934  
 2GD9  A  155  K  E  0.28    A   23  E  E  0.19    5.297  
 3OVB  A   55  K  C  0.35    A   17  D  C  0.44    6.993  
 3OVB  A  116  K  C  0.51    A   41  E  C  0.47    9.496  
 3OVB  A  168  R  C  0.28    A  298  E  H  0.26   11.832  
 3OVB  A  402  K  H  0.63    A  406  E  H  0.38    6.315  
 3AL9  A  205  R  C  0.44    A  123  E  H  0.16    6.709  
 3AL9  A  317  K  C  0.46    A  333  D  C  0.18    5.112  
 3AL9  A  361  R  H  0.59    A  332  E  C  0.21    7.745  
 3AL9  A  368  K  H  0.30    A  402  D  C  0.62    6.655  
 3AL9  A  451  K  C  0.29    A  351  D  C  0.35    8.797  
 2HSI  A  242  R  C  0.18    A  155  D  C  0.28    8.009  
 2HSI  A  248  K  E  0.25    A  233  D  C  0.37    7.927  
 3CSV  A    4  R  H  0.23    A   49  D  E  0.25    9.090  
 3CSV  A   36  R  E  0.35    A   95  D  C  0.55   10.854  
 3CSV  A  164  K  H  0.47    A  160  E  H  0.58    6.192  
 1FO8  A  303  R  C  0.16    A  280  E  H  0.26   13.330  
 1FO8  A  335  K  C  0.26    A  249  E  H  0.43    5.348  
 1FO8  A  363  R  H  0.59    A  385  E  E  0.22    9.273  
 1FO8  A  410  K  E  0.27    A  292  D  H  0.29    7.034  
 3L52  A  263  R  H  0.37    A  267  D  H  0.39    6.022  
 3LEW  A  100  K  C  0.16    A  495  D  H  0.55    8.086  
 3LEW  A  238  R  C  0.29    A  162  D  C  0.45    8.091  
 3LEW  A  242  K  H  0.34    A  203  E  H  0.22   10.418  
 3LEW  A  253  K  H  0.44    A  211  E  C  0.68   10.049  
 3LEW  A  264  K  C  0.29    A  260  E  H  0.40    6.204  
 3LEW  A  389  K  H  0.18    A  385  D  C  0.25    6.744  
 3LEW  A  465  K  E  0.59    A  451  D  E  0.51    4.746  
 3LEW  A  510  K  C  0.28    A  498  E  H  0.25   10.287  
 2DKO  B  242  K  H  0.21    B  246  E  H  0.59    5.607  
 3FSI  A  193  K  C  0.29    A  124  D  C  0.59    8.824  
 3I94  A 1057  K  C  0.37    A 1050  E  E  0.38    6.911  
 3I94  A 1082  K  C  0.70    A 1056  E  C  0.47    8.573  
 3I94  A 1175  R  H  0.30    A 1144  E  C  0.61    8.803  
 3I94  A 1237  R  H  0.45    A 1044  E  H  0.82   11.588  
 2G3V  A  112  K  H  0.26    A   36  E  H  0.19    8.408  
 2IU4  A   89  R  H  0.50    A  121  E  C  0.41    9.429  
 2IU4  A  126  R  E  0.16    A  169  D  H  0.51    8.504  
 2IU4  A  240  K  H  0.28    A  282  E  C  0.35    9.489  
 2F9Z  C  109  K  H  0.39    C  122  E  E  0.28   10.261  
 2WLV  A   95  R  C  0.29    A  111  E  H  0.19    9.186  
 2WLV  A  118  R  C  0.18    A   96  E  C  0.44   11.725  
 3EF8  A   56  K  H  0.29    A   29  E  H  0.57    8.044  
 3EF8  A   97  R  E  0.51    A  104  D  C  0.29    4.837  
 2XFV  A   63  K  H  0.67    A   59  E  H  0.57    6.711  
 3EAF  A   79  K  H  0.49    A  315  E  H  0.27   10.919  
 3EAF  A   95  K  E  0.29    A   54  E  C  0.22   10.569  
 3EAF  A   95  K  E  0.29    A   70  E  H  0.21    8.586  
 3EAF  A  131  K  H  0.65    A  106  E  H  0.24    8.736  
 3EAF  A  155  K  C  0.25    A  134  D  H  0.56    7.031  
 3EAF  A  204  K  H  0.42    A  217  D  E  0.34   10.141  
 3EAF  A  291  K  C  0.23    A  266  D  C  0.68    8.079  
 3EAF  A  356  R  H  0.34    A  352  D  H  0.24    5.769  
 3EAF  A  356  R  H  0.34    A  363  E  H  0.37   10.128  
 3V7P  A   25  K  C  0.36    A  170  E  C  0.50   11.911  
 3V7P  A   26  K  E  0.30    A  354  E  C  0.41    9.608  
 3V7P  A   39  K  H  0.49    A   31  D  E  0.19   10.154  
 3V7P  A  211  R  H  0.54    A  223  E  H  0.51    8.551  
 3V7P  A  226  K  H  0.57    A  230  E  H  0.52    5.994  
 3V7P  A  345  K  H  0.25    A  349  D  H  0.41    6.169  
 3V7P  A  393  K  C  0.34    A  370  D  E  0.57    7.166  
 3V7P  A  394  K  E  0.19    A  401  E  E  0.25    6.778  
 2D0O  A  153  R  H  0.75    A  176  E  C  0.53    9.692  
 2D0O  A  322  K  C  0.28    A  366  D  C  0.62   11.079  
 2D0O  A  476  R  E  0.17    A  470  E  C  0.31    6.881  
 3P9V  A   38  K  C  0.47    A  137  E  H  0.26   11.644  
 3P9V  A   76  K  C  0.34    A   24  D  H  0.52    8.560  
 3DB3  A  235  R  C  0.40    A  276  E  C  0.32   11.300  
 3DB3  A  253  R  E  0.39    A  275  D  C  0.50   10.398  
 3DB3  A  270  R  E  0.38    A  254  E  E  0.21    7.385  
 2WTP  A   61  R  E  0.21    A   42  D  E  0.27    4.804  
 2CFX  A   39  R  H  0.21    A    4  D  C  0.39   10.489  
 3OH3  A  195  K  E  0.39    A  171  D  C  0.46    7.216  
 3OH3  A  312  R  E  0.20    A  415  E  C  0.34   10.007  
 1H65  A  143  K  H  0.46    A  147  D  H  0.47    6.058  
 2I9X  A   78  K  H  0.60    A   82  E  H  0.57    6.383  
 3QTA  A    9  K  H  0.21    A  194  D  H  0.27    7.599  
 3QTA  A  156  R  C  0.47    A   49  E  H  0.63    7.451  
 3QTA  A  179  R  E  0.25    A  164  D  E  0.18    4.779  
 1UJ2  A   96  K  H  0.52    A  100  E  H  0.42    6.150  
 1UJ2  A  190  K  H  0.37    A  194  E  H  0.46    6.237  
 1UJ2  A  201  K  H  0.24    A  156  D  E  0.25    8.959  
 2ZAY  A  123  K  H  0.29    A   31  E  H  0.41   10.126  
 1M15  A   29  K  H  0.60    A   88  D  H  0.27   10.062  
 1M15  A   98  K  C  0.58    A  263  D  C  0.63    6.607  
 1M15  A  294  R  H  0.31    A  298  E  H  0.38    6.250  
 1M15  A  340  R  H  0.32    A  344  D  H  0.33    5.695  
 2OIX  A  418  R  C  0.39    A  491  D  C  0.55   11.547  
 2OIX  A  439  R  H  0.25    A  443  D  H  0.16    5.971  
 2HHC  A  157  R  H  0.33    A  262  E  H  0.37   11.982  
 3OKQ  A  556  R  H  0.36    A  638  E  H  0.35    9.488  
 3OKQ  A  641  K  H  0.52    A  645  E  H  0.50    6.286  
 3FH3  A   95  K  H  0.37    A   44  E  H  0.32   11.540  
 3FH3  A  127  K  H  0.31    A   70  D  C  0.19    8.310  
 3FH3  A  146  R  H  0.34    A   72  D  H  0.38   12.629  
 2A2K  A  485  R  H  0.36    A  397  D  C  0.60   10.013  
 3OND  A  190  K  C  0.32    A  158  E  H  0.57    8.744  
 3OND  A  194  K  H  0.57    A  188  D  C  0.25   10.049  
 3OND  A  254  R  H  0.49    A  250  D  H  0.19    6.083  
 3OND  A  338  K  C  0.47    A  334  D  H  0.54    6.979  
 3OND  A  340  K  C  0.37    A  319  D  C  0.17    7.441  
 3OND  A  431  K  C  0.54    A  422  E  H  0.17    9.850  
 3OND  A  446  K  H  0.30    A   45  E  H  0.52   12.680  
 3OND  A  454  K  H  0.38    A   35  E  C  0.38    8.065  
 3OND  A  464  K  H  0.60    A  468  D  H  0.49    6.116  
 3F6C  A   17  R  H  0.33    A   30  E  E  0.36    8.988  
 3F6C  A   70  R  C  0.54    A   42  E  H  0.29    9.014  
 1S5A  A   54  K  H  0.24    A   30  E  C  0.65    8.279  
 1K78  A   79  K  C  0.50    A   35  D  H  0.37    7.243  
 2HQS  A   74  R  H  0.43    A   54  D  C  0.39   12.872  
 2HQS  A  136  K  E  0.60    A  110  D  C  0.63   10.827  
 4DO7  A  268  R  H  0.36    A  228  D  H  0.28    8.293  
 3KB2  A   51  K  H  0.53    A   47  E  H  0.49    6.376  
 3KB2  A   91  K  H  0.31    A   54  D  C  0.61    8.024  
 3KB2  A  109  K  H  0.22    A  126  D  H  0.36    9.534  
 2AZ4  A   28  K  C  0.53    A  157  E  C  0.48    7.888  
 2AZ4  A   64  K  C  0.19    A   82  D  C  0.71    8.732  
 2AZ4  A   99  R  C  0.20    A   49  D  C  0.31   10.489  
 2AZ4  A  125  R  C  0.33    A  303  E  C  0.36   12.601  
 2AZ4  A  323  K  H  0.67    A  319  D  H  0.57    6.826  
 2FCW  B   86  K  C  0.82    B   92  E  E  0.28   11.211  
 3P51  A   20  R  H  0.25    A  139  E  H  0.33   10.077  
 2DVM  A  123  K  H  0.22    A  152  E  H  0.33    7.318  
 2DVM  A  308  K  H  0.28    A  369  E  C  0.48   11.415  
 1POC  A   47  K  E  0.28    A   39  D  C  0.19    9.745  
 1POC  A   66  K  H  0.58    A   62  D  H  0.51    6.281  
 1POC  A   94  K  C  0.34    A  130  D  C  0.26    5.265  
 1PBW  A  162  R  H  0.45    A  192  D  C  0.20    9.118  
 1PBW  A  249  K  H  0.48    A  140  E  H  0.16    8.680  
 1PBW  A  262  R  H  0.23    A  284  E  H  0.35   11.053  
 1GNL  A  125  K  H  0.18    A  110  D  H  0.44   11.048  
 1GNL  A  275  K  H  0.39    A  221  E  C  0.37   10.733
[truncated: 345,428 more chars]
